# Supplementary material for: Decoding the olfactory map through targeted transcriptomics links murine olfactory receptors to glomeruli
Source: Nat Commun. 2022 Sep 1;13:5137. doi: 10.1038/s41467-022-32267-3 (PMC9437035; doi:10.1038/s41467-022-32267-3)
Supplement: Supplementary file 4 — Source Data [file 41467_2022_32267_MOESM4_ESM.zip]

Archive with 4 entries (4 files):
- 354784_1_data_set_6705791_r990pd.xlsx
- 354784_1_data_set_6705793_rzz0pd.xlsx
- 354784_1_data_set_6705786_rll0pc.xlsx
- 354784_1_data_set_6705796_r990pd.xlsx
