# Supplementary material for: Decoding the olfactory map through targeted transcriptomics links murine olfactory receptors to glomeruli
Source: Nat Commun. 2022 Sep 1;13:5137. doi: 10.1038/s41467-022-32267-3 (PMC9437035; doi:10.1038/s41467-022-32267-3)
Supplement: Supplementary file 4 — Source Data [file 41467_2022_32267_MOESM4_ESM.zip › 354784_1_data_set_6705791_r990pd.xlsx]

## Sheet: table1_mice_info
mouse	application	age	sex	figure first seen in
0	capture enrichment effect	p21	M	1B
1	capture enrichment effect	p21	F	1E
2	capture enrichment effect	p21	M	1E
3	capture enrichment effect	p21	F	S1E
4	capture enrichment effect	p21	M	1D
5	capture enrichment effect	p21	M	S1D
DV1	dorsal-ventral sections	p21	F	2A, left
DV2	dorsal-ventral sections	p21	F	2A, middle
DV3	dorsal-ventral sections	p21	M	2A, right
AP1	anterior-posterior sectioning	p21	M	3A, left
AP2	anterior-posterior sectioning	p21	M	3A, middle
AP3	anterior-posterior sectioning	p21	F	3A, right
AP4	anterior-posterior sectioning	p21	M	S3A, left
AP5	anterior-posterior sectioning	p21	F	S3A, middle
AP6	anterior-posterior sectioning	p21	F	S3A, right
ML1	medial-lateral sectioning	p21	F	S4A, left
ML2	medial-lateral sectioning	p21	F	S4A, middle
ML3	medial-lateral sectioning	p21	M	S4A, right
