# Supplementary material for: Decoding the olfactory map through targeted transcriptomics links murine olfactory receptors to glomeruli
Source: Nat Commun. 2022 Sep 1;13:5137. doi: 10.1038/s41467-022-32267-3 (PMC9437035; doi:10.1038/s41467-022-32267-3)
Supplement: Supplementary file 4 — Source Data [file 41467_2022_32267_MOESM4_ESM.zip › 354784_1_data_set_6705793_rzz0pd.xlsx]

## Sheet: table2_sample_read_depth
application	sample	number_of_reads
capture enrichment effect	OB0_Captured	27694362
capture enrichment effect	OB0_Uncaptured	25661223
capture enrichment effect	OB4A_Capture1	25277850
capture enrichment effect	OB4A_Capture2	24242875
capture enrichment effect	OB4B_Capture1	29995871
capture enrichment effect	OB4B_Capture2	28970582
capture enrichment effect	OB5A_Capture1	27361088
capture enrichment effect	OB5A_Cpature2	26199075
capture enrichment effect	OB5B_Capture1	27160771
capture enrichment effect	OB5B_Capture2	25850775
capture enrichment effect	OB1	12370441
capture enrichment effect	OB2	28657259
capture enrichment effect	OB3	16461501
AP1	1	20433451
AP1	2	20184913
AP1	3	14027813
AP1	4	17302448
AP1	5	15509528
AP1	6	14490965
AP1	7	13409999
AP1	8	14359857
AP1	9	12084932
AP1	10	12619483
AP1	11	10458848
AP1	12	14086057
AP1	13	13071729
AP1	14	11775490
AP1	15	12125403
AP1	16	11497471
AP1	17	14904466
AP1	18	14892786
AP1	19	15519502
AP1	20	16055640
AP1	21	14702909
AP1	22	14721721
AP1	23	18927673
AP2	1	33624026
AP2	2	21189295
AP2	3	25096333
AP2	4	26666522
AP2	5	21545971
AP2	6	26955638
AP2	7	26831085
AP2	8	23303205
AP2	9	12018995
AP2	10	18473807
AP2	11	22111426
AP2	12	21637118
AP2	13	22176039
AP2	14	24988784
AP2	15	20964528
AP2	16	25390726
AP2	17	18663520
AP2	18	14602514
AP2	19	12781378
AP2	20	12577692
AP2	21	15817963
AP2	22	15466935
AP2	23	25467514
AP3	1	31139823
AP3	2	22774173
AP3	3	20291162
AP3	4	20427805
AP3	5	22619870
AP3	6	24636684
AP3	7	21938888
AP3	8	24964635
AP3	9	23655848
AP3	10	22983403
AP3	11	19952325
AP3	12	23898976
AP3	13	22510614
AP3	14	22451008
AP3	15	22864685
AP3	16	21328097
AP3	17	22568384
AP3	18	21020172
AP3	19	22560748
AP3	20	20964385
AP3	21	19250493
AP3	22	19401638
AP3	23	19092972
AP4	1	30934472
AP4	2	17843919
AP4	3	17846559
AP4	4	18555478
AP4	5	8352540
AP4	6	14250239
AP4	7	17622775
AP4	8	21286560
AP4	9	11349812
AP4	10	19140265
AP4	11	12350227
AP4	12	16501564
AP4	13	14050407
AP4	14	17634416
AP4	15	19836863
AP4	16	21092790
AP4	17	17290231
AP4	18	20255176
AP4	19	18616857
AP4	20	16765477
AP4	21	14613711
AP4	22	17096642
AP4	23	16779168
AP5	1	15028111
AP5	2	12745275
AP5	3	11569682
AP5	4	10323315
AP5	5	10460846
AP5	6	11197516
AP5	7	11365528
AP5	8	12402945
AP5	9	11804072
AP5	10	12745458
AP5	11	11795354
AP5	12	9972775
AP5	13	11166012
AP5	14	11024153
AP5	15	10915268
AP5	16	10939869
AP5	17	11748946
AP5	18	12372481
AP5	19	10859378
AP5	20	11932685
AP5	21	24288574
AP5	22	10135452
AP5	23	18915748
AP6	1	19888588
AP6	2	16427537
AP6	3	18283575
AP6	4	12664437
AP6	5	15205121
AP6	6	18149725
AP6	7	15139520
AP6	8	18539860
AP6	9	15342658
AP6	10	17892790
AP6	11	17055091
AP6	12	15043489
AP6	13	21281522
AP6	14	16128027
AP6	15	15689955
AP6	16	17417561
AP6	17	17755249
AP6	18	16965203
AP6	19	15593940
AP6	20	14318824
AP6	21	15489395
AP6	22	17618220
AP6	23	18906575
DV1	1	18129070
DV1	2	21169691
DV1	3	20687859
DV1	4	21202494
DV1	5	19870349
DV1	6	21370555
DV1	7	26489336
DV1	8	23107320
DV1	9	20852706
DV1	10	21366689
DV1	11	19515592
DV1	12	21859838
DV1	13	20632363
DV1	14	22609788
DV1	15	20626161
DV1	16	18943525
DV1	17	16596532
DV1	18	18803937
DV1	19	15366766
DV1	20	20813191
DV1	21	18897792
DV1	22	19376243
DV1	23	29588465
DV2	1	19650366
DV2	2	22085131
DV2	3	23354099
DV2	4	24766013
DV2	5	22627068
DV2	6	22681573
DV2	7	17433607
DV2	8	22318009
DV2	9	22684466
DV2	10	19431744
DV2	11	21980557
DV2	12	18680234
DV2	13	16735193
DV2	14	19166354
DV2	15	18673835
DV2	16	15922406
DV2	17	17693626
DV2	18	19556786
DV2	19	17144404
DV2	20	17599811
DV2	21	21940099
DV2	22	18613658
DV3	1	27037926
DV3	2	25231819
DV3	3	22284069
DV3	4	23703488
DV3	5	21517082
DV3	6	27451520
DV3	7	22384254
DV3	8	22920505
DV3	9	24197534
DV3	10	24083600
DV3	11	21477280
DV3	12	23406412
DV3	13	24556498
DV3	14	24792604
DV3	15	23254708
DV3	16	18513382
DV3	17	24816933
DV3	18	25534887
DV3	19	23897615
DV3	20	26307693
DV3	21	26559247
DV3	22	29421206
ML1	1	13360836
ML1	2	12230348
ML1	3	9113580
ML1	4	11101488
ML1	5	17479025
ML1	6	18771050
ML1	7	21352613
ML1	8	19235114
ML1	9	16437328
ML1	10	16860552
ML1	11	17065739
ML1	12	19334589
ML1	13	19418249
ML1	14	21589130
ML1	15	20990815
ML1	16	20853943
ML1	17	17457696
ML1	18	16419011
ML1	19	21482344
ML1	20	19861093
ML1	21	17454238
ML1	22	20018296
ML2	1	19678584
ML2	2	10650259
ML2	3	15524649
ML2	4	23746480
ML2	5	18275958
ML2	6	17064060
ML2	7	19601035
ML2	8	18230422
ML2	9	24205191
ML2	10	20174842
ML2	11	17588242
ML2	12	21655033
ML2	13	19737559
ML2	14	23612327
ML2	15	20778649
ML2	16	24607490
ML2	17	24208389
ML2	18	20695427
ML2	19	22324201
ML2	20	18773717
ML2	21	20779925
ML2	22	19734877
ML3	1	18396801
ML3	2	19193375
ML3	3	16972681
ML3	4	16251189
ML3	5	17629675
ML3	6	16032316
ML3	7	15085413
ML3	8	16297903
ML3	9	16149500
ML3	10	12376177
ML3	11	14582010
ML3	12	13060750
ML3	13	13979584
ML3	14	14032413
ML3	15	16493942
ML3	16	17169172
ML3	17	19008589
ML3	18	22957372
ML3	19	18538661
ML3	20	16483928
ML3	21	20922834
ML3	22	15283473
Functional_imaging	1-left-dorsal	24026730
Functional_imaging	1-left-ventral	21313864
Functional_imaging	1-right-dorsal	20331884
Functional_imaging	1-right-ventral	26067584
Functional_imaging	2-left-dorsal	21766742
Functional_imaging	2-left-ventral	23798187
Functional_imaging	2-right-dorsal	24183169
Functional_imaging	2-right-ventral	23018514
Functional_imaging	3-left-dorsal	26976158
Functional_imaging	3-left-ventral	25770036
Functional_imaging	3-right-dorsal	23230852
Functional_imaging	3-right-ventral	27572314
Functional_imaging	4-left-dorsal	26171451
Functional_imaging	4-left-ventral	23822386
Functional_imaging	4-right-dorsal	20111975
Functional_imaging	4-right-ventral	25831956
pS6-IP_4-methyl-acetophenone	Control1	45893121
pS6-IP_4-methyl-acetophenone	Control2	47734918
pS6-IP_4-methyl-acetophenone	Control3	35927653
pS6-IP_4-methyl-acetophenone	Stimulation1	44066712
pS6-IP_4-methyl-acetophenone	Stimulation2	47103358
pS6-IP_4-methyl-acetophenone	Stimulation3	29425574
