# Supplementary material for: Decoding the olfactory map through targeted transcriptomics links murine olfactory receptors to glomeruli
Source: Nat Commun. 2022 Sep 1;13:5137. doi: 10.1038/s41467-022-32267-3 (PMC9437035; doi:10.1038/s41467-022-32267-3)
Supplement: Supplementary file 4 — Source Data [file 41467_2022_32267_MOESM4_ESM.zip › 354784_1_data_set_6705786_rll0pc.xlsx]

## Sheet: Sheet1
2F) Distribution of ranked DV mean positions for the 980 ORs and TAARs by OE zone, OR class, and gene family
OE Zone	Mean	Median	Standard Deviation	Interquartile Range
Dorsal	8.37	7.91	3.22	5.12
Ventral	13.9	14.7	3.82	5.76
OR Class	Mean	Median	Standard Deviation	Interquartile Range
1	8.17	7.91	3.22	5.12
2	13.9	14.7	3.82	5.76
Gene Type	Mean	Median	Standard Deviation	Interquartile Range
OR	11.2	10.9	4.42	7.4
TAAR	6.2	5.7	2.67	2.62
3E) Distribution of ranked AP mean positions for the 980 ORs and TAARs by OR class and gene family
OR Class	Mean	Median	Standard Deviation	Interquartile Range
1	8.94	8.4	2.15	1.83
2	12.6	12.9	3.49	5.91
Gene Type	Mean	Median	Standard Deviation	Interquartile Range
OR	12.2	12.2	3.56	6.04
TAAR	11.8	11.6	1.87	3.63
3F) Distribution of the ranked AP mean position for the set of ORs cloned from the anterior and middle OB positions vs the posterior OB position from Nakashima et al. Cell. 2013
Cloned Position	Mean	Median	Standard Deviation	Interquartile Range
Anterior+Middle	9.92	10	6.87	11
Posterior	20.4	22.5	7.99	13
4A/B) Pairwise comparisons between mean position distance and OR protein sequence identity for ORs split by the family level homology cutoff (≥40% in orange, <40% in black) for the AP (top), DV (middle), and ML dimensions (bottom). Statistic is Mann-Whitney U-test.
Group	Percent Identity	Dimension	Mean	Median	Standard Deviation	Interquartile Range
Class 2 Dorsal	<40	AP	2.73	2.34	2.04	2.85
Class 2 Dorsal	<40	ML	4.55	3.99	3.22	4.72
Class 2 Dorsal	<40	DV	3.47	2.92	2.59	3.66
Class 2 Dorsal	40-60	AP	2.45	2.07	1.85	2.57
Class 2 Dorsal	40-60	ML	4.45	3.91	3.24	4.7
Class 2 Dorsal	40-60	DV	3.32	2.87	2.42	3.48
Class 2 Dorsal	60-80	AP	2.02	1.53	1.79	2.23
Class 2 Dorsal	60-80	ML	3.63	2.67	3.08	4.4
Class 2 Dorsal	60-80	DV	2.75	2.32	2.13	3
Class 2 Dorsal	>80	AP	1.98	1.41	1.7	2.41
Class 2 Dorsal	>80	ML	3.38	2.42	3.05	3.82
Class 2 Dorsal	>80	DV	2.61	1.85	2.49	2.84
Class 2 Ventral	<40	AP	3.46	2.86	2.67	3.83
Class 2 Ventral	<40	ML	2.93	2.28	2.49	3.08
Class 2 Ventral	<40	DV	1.66	1.41	1.24	1.72
Class 2 Ventral	40-60	AP	2.87	2.29	2.34	3.14
Class 2 Ventral	40-60	ML	2.88	2.2	2.56	3.08
Class 2 Ventral	40-60	DV	1.64	1.41	1.2	1.72
Class 2 Ventral	60-80	AP	2.3	1.9	1.9	2.61
Class 2 Ventral	60-80	ML	2.83	1.95	2.68	3.11
Class 2 Ventral	60-80	DV	1.55	1.35	1.16	1.7
Class 2 Ventral	>80	AP	1.69	1.12	1.74	1.54
Class 2 Ventral	>80	ML	2.2	1.53	2.18	1.8
Class 2 Ventral	>80	DV	1.26	0.85	1.13	1.31
Class 1 Dorsal	<40	AP	2.67	2.07	2.15	3.23
Class 1 Dorsal	<40	ML	3.37	2.88	2.56	3.5
Class 1 Dorsal	<40	DV	2.97	2.66	2.07	2.97
Class 1 Dorsal	40-60	AP	1.91	1.31	1.74	2.3
Class 1 Dorsal	40-60	ML	3.44	2.99	2.56	3.61
Class 1 Dorsal	40-60	DV	3.01	2.57	2.22	3.21
Class 1 Dorsal	60-80	AP	1.98	1.19	1.81	2.68
Class 1 Dorsal	60-80	ML	3.62	3.14	2.65	4.04
Class 1 Dorsal	60-80	DV	2.83	2.49	1.87	2.28
Class 1 Dorsal	>80	AP	2.09	1.44	1.71	2.57
Class 1 Dorsal	>80	ML	3.26	1.85	3.3	2.85
Class 1 Dorsal	>80	DV	1.92	1.3	1.81	2.4
5E) Distance between predicted OR position and OR positions determined from gene-targeted mouse lines
Cloned Position	Mean	Median	Standard Deviation	Interquartile Range
Predicted	1.35	1.41	3.09	3.75
Random	4.79	5.05	3.91	4.1
S5E) Distribution of ranked ML mean positions for the 980 ORs and TAARs by OE zone, OR class, and gene family
OR Class	Mean	Median	Standard Deviation	Interquartile Range
1	7.7	7.93	3.07	4.59
2	11.8	12.4	4.69	7.29
Gene Type	Mean	Median	Standard Deviation	Interquartile Range
OR	11.3	11.5	4.72	7.38
TAAR	4.05	3.01	3.36	2.36
S11G) Distribution of mean distance for OR glomeruli between individual model replicates
Distance	1st Quantile	Median	3rd Quantile
3D	3.89	5.97	8.36
AP	2	4	6
DV	1.33	2	4
ML	0.667	1.33	2.67
