# Supplementary material for: Decoding the olfactory map through targeted transcriptomics links murine olfactory receptors to glomeruli
Source: Nat Commun. 2022 Sep 1;13:5137. doi: 10.1038/s41467-022-32267-3 (PMC9437035; doi:10.1038/s41467-022-32267-3)
Supplement: Supplementary file 4 — Source Data [file 41467_2022_32267_MOESM4_ESM.zip › 354784_1_data_set_6705796_r990pd.xlsx]

## Sheet: Fig1
Figure 1b,c,d,e and FigS1a,b,c,d,e
	gene	OB0_Captured_(TPM)	OB0_Uncaptured_(TPM)	fold_enrichment	OB1_(TPM)	OB2_(TPM)	OB3_(TPM)	OB4A_Capture1_(TPM)	OB4A_Capture2_(TPM)	OB4B_Capture1_(TPM)	OB4B_Capture2_(TPM)	OB5A_Capture1_(TPM)	OB5A_Capture2_(TPM)	OB5B_Capture1_(TPM)	OB5B_Capture2_(TPM)	chromosome	start	stop	length	bases_probe_coverage	frac_probe_coverage	bases_estimated_coverage	frac_estimated_coverage	bases_w_no_probe_cov	bases_w_no_probe_cov_due_to_n	bases_w_no_probe_cov_due_to_repeats	bases_w_no_est_cov	bases_w_no_est_cov_due_to_n	bases_w_no_est_cov_due_to_repeats
	Olfr1416	311.45	0.24	1297.71	5.8	0	0	0	0	0.64	0.04	212.04	40.58	0	0.02	chr1	92479680	92480619	939	846	0.901	939	1	93	0	0	0	0	0
	Olfr1415	947.53	0.12	7896.08	13.43	35.73	79.08	48.86	9.5	83.6	14.38	84.44	22.64	340.73	58.55	chr1	92490817	92491753	936	919	0.982	936	1	17	0	0	0	0	0
	Olfr1414	385.56	0.1	3855.6	18.3	13.2	29.28	0	0	403.19	71.91	213.4	42.06	0	0	chr1	92511087	92512026	939	928	0.988	939	1	11	0	0	0	0	0
	Olfr1413	262.85	0	Inf	0	2.65	0	0	0	0	0	0	0	0	0	chr1	92573172	92574144	972	859	0.884	972	1	113	0	0	0	0	0
	Olfr1412	847.64	0.12	7063.67	34.19	67.56	77.99	0.89	0	262.25	56.35	1.43	0.4	0	0.06	chr1	92588331	92589297	966	742	0.768	966	1	224	0	0	0	0	0
	Olfr1411	821.09	0.23	3569.96	97.57	102.63	150.25	378.76	75.38	234.74	46.44	7.46	1.37	834.94	164.27	chr1	92596520	92597492	972	725	0.746	972	1	247	0	0	0	0	0
	Olfr1410	1.21	0	Inf	0	14.92	0	0.27	0.09	0.06	0.23	0	0	27.05	4.86	chr1	92607838	92608807	969	909	0.938	969	1	60	0	0	0	0	0
	Olfr12	919.21	0.1	9192.1	56.42	53.87	77.65	356.48	71.78	451.28	86.3	533.81	112.92	1.43	0.3	chr1	92619907	92620909	1002	728	0.727	1002	1	274	0	0	0	0	0
	Olfr16	154.75	0.21	736.905	66.44	49.41	34.05	3.09	0.25	0	0	417.69	93.42	0.84	0.07	chr1	172956796	172957726	930	925	0.995	930	1	5	0	0	0	0	0
	Olfr1408	117.41	0.03	3913.67	37.6	87.39	19.5	1.73	0.17	567.89	111.63	393	75.79	1.71	0.23	chr1	173130282	173131215	933	924	0.99	933	1	9	0	0	0	0	0
	Olfr1406	91.44	0	Inf	6.8	2.71	0	0.64	0.08	290.95	58.44	0	0	0	0	chr1	173183499	173184432	933	931	0.998	933	1	2	0	0	0	0	0
	Olfr218	3.75	0	Inf	0	1.49	0	3.66	0.56	0	0	0	0	0	0.08	chr1	173203357	173204299	942	938	0.996	942	1	4	0	0	0	0	0
	Olfr1404	113.41	0	Inf	0.58	2.84	15.7	0.99	0	282.38	57.65	392.54	81.98	0.23	0	chr1	173215652	173216594	942	938	0.996	942	1	4	0	0	0	0	0
	Olfr418	0	0	NA	0	18.71	0	1.38	0.18	0	0.07	0	0	0	0	chr1	173270176	173271109	933	923	0.989	933	1	10	0	0	0	0	0
	Olfr433	0.14	0	Inf	10.89	6.24	0	0	0	109.84	25.38	1.53	0.16	0	0	chr1	174041951	174042896	945	945	1	945	1	0	0	0	0	0	0
	Olfr432	0.15	0	Inf	76.14	58.14	0	0.18	0.19	0	0	430.99	93.84	240.1	49.53	chr1	174050374	174051313	939	927	0.987	939	1	12	0	0	0	0	0
	Olfr430	106.74	0	Inf	0	3.26	0	0	0	0	0	0	0	0	0	chr1	174069299	174070253	954	947	0.993	954	1	7	0	0	0	0	0
	Olfr429	0	0	NA	3.23	7.76	28.3	245.78	49.61	2.44	1.41	185.13	40.09	0.43	0	chr1	174089041	174089980	939	934	0.995	939	1	5	0	0	0	0	0
	Olfr427	0	0	NA	0	0	0	0	0	0	0	0	0	0	0	chr1	174099459	174100407	948	946	0.998	948	1	2	0	0	0	0	0
	Olfr231	194.48	0.02	9724	64.75	71.61	39.11	921.64	182.08	3.82	0.8	543.11	106.54	256.65	47.09	chr1	174117090	174118014	924	918	0.994	924	1	6	0	0	0	0	0
	Olfr424	0	0	NA	36.7	7.97	0	0	0	0	0	170.15	37.93	0	0	chr1	174136745	174137693	948	937	0.988	948	1	11	0	0	0	0	0
	Olfr421-ps1	1.77	0	Inf	0	0	9.49	0	0	0	0	0	0	0	0	chr1	174151480	174152530	1050	1049	0.999	1050	1	1	0	0	0	0	0
	Olfr420	0.92	0	Inf	0	0	0	2.37	0.08	0	0	0	0	0	0	chr1	174158774	174159740	966	959	0.993	966	1	7	0	0	0	0	0
	Olfr419	241	0.1	2410	27.48	39.99	59.58	0.16	0	167.61	30.17	107.92	18.92	0.07	0.07	chr1	174249983	174250925	942	934	0.992	942	1	8	0	0	0	0	0
	Olfr417	760.88	0.12	6340.67	10.83	18.31	21.53	0	0	0.08	0	0	0.16	0	0	chr1	174368918	174369848	930	919	0.988	930	1	11	0	0	0	0	0
	Olfr248	90.41	0	Inf	26.98	25.35	18.07	0	0	0.92	0	0	0	0.48	0.54	chr1	174391070	174392000	930	926	0.996	930	1	4	0	0	0	0	0
	Olfr414	2412.68	0.12	20105.7	597.85	743.55	483.19	3804.71	826.16	2341.35	511.11	4747.6	1029.32	1155.52	235.53	chr1	174430429	174431383	954	954	1	954	1	0	0	0	0	0	0
	Olfr220	4238.01	0.34	12464.7	60.1	91.46	27.34	701.21	167.95	228.2	49.37	0.47	0.08	330.83	69.13	chr1	174448624	174449602	978	973	0.995	978	1	5	0	0	0	0	0
	Vmn1r1	0	0	NA	0	7.03	0	0	0.05	0	0	0	0	0.79	0.6	chr1	182157177	182158098	921	911	0.989	921	1	10	0	0	0	0	0
	Taar1	0	0	NA	0	0	0	0	0	0	0	0	0	0	0	chr10	23920405	23921404	999	988	0.989	999	1	11	0	0	0	0	0
	Taar2	438.27	0.11	3984.27	105.97	128.59	78.24	429.61	100.96	74.88	16.92	547.24	114.8	396.94	79.42	chr10	23940587	23941583	996	987	0.991	996	1	9	0	0	0	0	0
	Taar3	15.21	0	Inf	33.11	53.86	33.02	174.21	37.85	156.67	32.92	240.28	51.38	273.87	60.56	chr10	23949557	23950589	1032	1001	0.97	1032	1	31	0	0	0	0	0
	Taar4	64.62	0	Inf	21.32	23.53	25.22	345.09	75.52	70.64	20.28	167	33.51	194.98	35.53	chr10	23960493	23961537	1044	1041	0.997	1044	1	3	0	0	0	0	0
	Taar5	58.25	0	Inf	32.63	23.52	8.54	259.78	59.12	118.5	29.37	9.71	2.63	172.75	37.81	chr10	23970705	23971719	1014	1013	0.999	1014	1	1	0	0	0	0	0
	Taar6	2843.32	0.22	12924.2	74.18	77.35	46.27	685.68	151.82	241.96	51.57	129.08	28.9	361.84	77.26	chr10	23984608	23985646	1038	974	0.938	1038	1	64	0	0	0	0	0
	Taar7a	2012.48	0.13	15480.6	24.14	21.98	30.08	0	0	0	0	0.31	0	0	0	chr10	23992404	23993481	1077	657	0.61	1077	1	420	0	0	0	0	0
	Taar7b	2817.02	0.26	10834.7	43.38	26.04	27.04	0.09	0.09	0.37	0.16	0	0.17	330.87	64.12	chr10	23999938	24001015	1077	1052	0.977	1077	1	25	0	0	0	0	0
	Taar7d	3325.64	0.31	10727.9	0	13.66	14.19	310.27	68.9	0	0	0.08	0	0	0	chr10	24027221	24028298	1077	644	0.598	1077	1	433	0	0	0	0	0
	Taar7e	1074.98	0.13	8269.08	46.98	51.69	26.66	723.73	145.81	604.75	122.77	668.13	141.5	1.72	0.54	chr10	24037613	24038690	1077	621	0.577	1077	1	456	0	0	0	0	0
	Taar7f	425.1	0	Inf	17.07	59.7	15.36	0	0	297.67	63.17	0	0	0.78	0.3	chr10	24049509	24050586	1077	720	0.669	1077	1	357	0	0	0	0	0
	Taar8a	0	0	NA	0	0	0	0	0	0	0	0	0	0	0	chr10	24076499	24077534	1035	939	0.907	1035	1	96	0	0	0	0	0
	Taar8b	0	0	NA	10.03	1.26	20.44	0	0	0	0	0.37	0.29	0	0	chr10	24091259	24092294	1035	961	0.929	1035	1	74	0	0	0	0	0
	Taar8c	0	0	NA	0	20.02	0	0	0	0	0	0	0	0	0	chr10	24100877	24101912	1035	962	0.929	1035	1	73	0	0	0	0	0
	Taar9	0	0	NA	21.43	38.21	35.3	0	0	137.43	23.35	0.29	0	1.08	0	chr10	24108487	24109534	1047	1044	0.997	1047	1	3	0	0	0	0	0
	Olfr1357	281.32	0	Inf	91.37	124.71	97.49	790.87	158.11	408.06	87.28	420.66	81.76	262.59	49.94	chr10	78611697	78612639	942	939	0.997	942	1	3	0	0	0	0	0
	Olfr1356	87.83	0	Inf	12.82	28.18	6.67	462.99	89.84	22.96	3.05	5.73	2.06	5.21	1.06	chr10	78846950	78847913	963	932	0.968	963	1	31	0	0	0	0	0
	Olfr1355	50.62	0.05	1012.4	0	2.28	0	0.03	0	0	0	0	0	0	0	chr10	78879173	78880106	933	923	0.989	933	1	10	0	0	0	0	0
	Olfr1354	668.74	0.06	11145.7	71.74	14.18	23.68	0	0	257.32	49.12	1.94	0.41	0.44	0	chr10	78916841	78917774	933	903	0.968	933	1	30	0	0	0	0	0
	Olfr8	388.83	0.24	1620.12	6.75	1.77	0.15	0.06	0.19	0	0.35	0	0	0	0.08	chr10	78955206	78956139	933	912	0.977	933	1	21	0	0	0	0	0
	Olfr1353	898.86	0.11	8171.45	53.08	103.01	54.75	548.67	126	0.49	0.07	517.93	112.82	0.95	0	chr10	78969650	78970580	930	925	0.995	930	1	5	0	0	0	0	0
	Olfr1352	343.21	0.21	1634.33	10.48	28.93	22.91	0	0.04	0.26	0	127.79	27.98	168.07	42.35	chr10	78983791	78984721	930	913	0.982	930	1	17	0	0	0	0	0
	Olfr1351	338.41	0	Inf	0	6.7	0.14	0.21	0.11	0	0.08	0	0	213.58	43.58	chr10	79017323	79018283	960	958	0.998	960	1	2	0	0	0	0	0
	Olfr57	1624.7	0.41	3962.68	291.58	457.77	323.53	2105.25	429.04	975.95	199.71	954.47	190.55	529.3	109.91	chr10	79034797	79035757	960	914	0.952	960	1	46	0	0	0	0	0
	Vmn2r80	0	0	NA	0.53	1.11	0	0	0	0	0	0	0	0	0	chr10	79169037	79169847	810	785	0.969	810	1	25	0	0	0	0	0
	Vmn2r80	0	0	NA	0.53	1.11	0	0	0	0	0	0	0	0	0	chr10	79194010	79194933	923	742	0.804	923	1	181	0	0	0	0	0
	Vmn2r81	0	0	NA	0	0	0	0	0	0	0	0	0	0	0	chr10	79268051	79268861	810	809	0.999	810	1	1	0	0	0	0	0
	Vmn2r81	0	0	NA	0	0	0	0	0	0	0	0	0	0	0	chr10	79292945	79293874	929	742	0.799	929	1	187	0	0	0	0	0
	Vmn2r82	0	0	NA	0	1.47	0	0	0	0	0	0	0	0	0	chr10	79378691	79379501	810	809	0.999	810	1	1	0	0	0	0	0
	Vmn2r82	0	0	NA	0	1.47	0	0	0	0	0	0	0	0	0	chr10	79395837	79396766	929	776	0.835	929	1	153	0	0	0	0	0
	Vmn2r83	0.95	0	Inf	0	0	0	0	0	0	0.02	0	0	0	0	chr10	79478426	79479233	807	801	0.993	807	1	6	0	0	0	0	0
	Vmn2r83	0.95	0	Inf	0	0	0	0	0	0	0.02	0	0	0	0	chr10	79491225	79492154	929	814	0.876	929	1	115	0	0	0	0	0
	Olfr9	118.25	0	Inf	22.63	10.38	44.29	186.95	36.94	0.14	0.05	249.25	47.04	228.65	44.3	chr10	128989913	128990852	939	926	0.986	939	1	13	0	0	0	0	0
	Olfr763	56.15	0.04	1403.75	6.74	11.89	18.71	2.94	1.02	96.17	19.88	0.35	0	0.06	0	chr10	129011286	129012216	930	925	0.995	930	1	5	0	0	0	0	0
	Olfr765	0	0	NA	0	11.07	0	174.3	33.04	0	0	0.08	0	0	0	chr10	129046131	129047061	930	909	0.977	930	1	21	0	0	0	0	0
	Olfr767	0	0	NA	3.81	0	6.96	0.57	0	0	0	0	0	0	0	chr10	129079031	129079961	930	908	0.976	930	1	22	0	0	0	0	0
	Olfr768	0.23	0	Inf	8.31	0	0	0.64	0.66	1.53	0.31	23.96	4.65	0	0	chr10	129093033	129093972	939	903	0.962	939	1	36	0	0	0	0	0
	Olfr769	61.16	0	Inf	30.02	45.4	31.37	0.16	0.08	278.58	60.18	296.76	55.92	263.75	57.58	chr10	129111484	129112423	939	903	0.962	939	1	36	0	0	0	0	0
	Olfr770	0	0	NA	2.44	20.32	13.48	243.23	56.25	296.15	63.35	0.16	0	241.63	44.01	chr10	129132830	129133766	936	846	0.904	936	1	90	0	0	0	0	0
	Olfr771	212.9	0.12	1774.17	31.27	27.08	26.68	265.52	56.68	286.32	60.43	320.61	70.69	231.59	43.19	chr10	129160028	129160982	954	941	0.986	954	1	13	0	0	0	0	0
	Olfr773	0	0	NA	0	0	70.52	0	0	0.54	0.24	0	0	0	0	chr10	129186483	129187419	936	865	0.924	936	1	71	0	0	0	0	0
	Olfr774	2.3	0	Inf	6.92	0	0	203.88	46.7	316.73	59.6	0	0	0	0	chr10	129238150	129239089	939	605	0.644	939	1	334	0	0	0	0	0
	Olfr775	245.36	0	Inf	0	3.69	0	0	0.12	0	0	0	0	0	0	chr10	129250535	129251474	939	783	0.834	939	1	156	0	0	0	0	0
	Olfr776	670.57	0.12	5588.08	10.51	26.68	46.57	0	0	0	0	0	0	0	0	chr10	129260962	129261901	939	856	0.912	939	1	83	0	0	0	0	0
	Olfr777	3671.07	0.36	10197.4	40.26	142.8	20.77	349.64	68.93	0.01	0	0.16	0.16	342.55	66.89	chr10	129268385	129269321	936	901	0.963	936	1	35	0	0	0	0	0
	Olfr780	0	0	NA	24.88	12.68	28.32	0.14	0	255.55	59.49	0.67	0.07	127.78	30.01	chr10	129321624	129322563	939	893	0.951	939	1	46	0	0	0	0	0
	Olfr781	0.93	0	Inf	54.53	39	22.03	620.25	122.83	97.74	18.48	250.83	53.84	2.43	0.08	chr10	129332882	129333818	936	923	0.986	936	1	13	0	0	0	0	0
	Olfr782	195.57	0	Inf	8.36	29.86	36.18	0	0	0	0	1.62	0.07	424.54	89.72	chr10	129350564	129351509	945	885	0.937	945	1	60	0	0	0	0	0
	Olfr784	415.91	0.23	1808.3	65.58	120.2	130.29	672.92	149.49	0.17	0	626.89	140.29	406.48	86.47	chr10	129387634	129388594	960	603	0.628	960	1	357	0	0	0	0	0
	Olfr786	667.02	0	Inf	37.31	11.52	32.97	414.56	85.36	0.11	0.08	504.73	99.64	299.8	56.63	chr10	129436813	129437752	939	859	0.915	939	1	80	0	0	0	0	0
	Olfr787	683.25	0.24	2846.88	0	21.01	0	0	0	0	0	0	0	0	0	chr10	129462677	129463616	939	621	0.661	939	1	318	0	0	0	0	0
	Olfr788	2832.64	0.24	11802.7	411.36	486.6	604.66	3375.07	744.36	3246.25	713.46	2904.56	604.81	2725.99	570.98	chr10	129472693	129473629	936	930	0.994	936	1	6	0	0	0	0	0
	Olfr790	12.44	0	Inf	8.27	0	1.12	0	0	0	0	0	0	0.9	0	chr10	129500885	129501854	969	956	0.987	969	1	13	0	0	0	0	0
	Olfr791	608.78	0	Inf	124.01	166.7	84.71	1007.12	248.45	746.92	175.28	610.07	139.1	508.97	117.27	chr10	129526228	129527167	939	939	1	939	1	0	0	0	0	0	0
	Olfr792	121.6	0	Inf	124.36	68.7	32.43	1.29	0.85	988.15	200.95	2304.06	473.75	3.59	0.93	chr10	129540538	129541474	936	936	1	936	1	0	0	0	0	0	0
	Olfr794	87.76	0	Inf	71.57	59.82	28.91	0.27	0	0.94	0.31	356.12	85.92	363.91	84.93	chr10	129570656	129571619	963	949	0.985	963	1	14	0	0	0	0	0
	Olfr796	2494.78	0.24	10394.9	31.22	98.68	83.58	367.1	59.77	528.87	90.19	982.91	158.3	401.25	62.92	chr10	129607546	129608479	933	931	0.998	933	1	2	0	0	0	0	0
	Olfr798	425.26	0	Inf	134.29	103.91	134.43	212.42	52.95	1454.15	302.47	314.62	66.17	662.34	137.45	chr10	129625123	129626059	936	925	0.988	936	1	11	0	0	0	0	0
	Olfr799	413.38	0	Inf	97.98	163.67	211.78	9.83	2.72	0.67	0.09	1515.26	311.24	3.55	1.17	chr10	129647129	129648065	936	926	0.989	936	1	10	0	0	0	0	0
	Olfr800	1.54	0	Inf	0	0.09	33.81	0.1	0	0.06	0.08	0	0	0	0	chr10	129659807	129660743	936	876	0.936	936	1	60	0	0	0	0	0
	Olfr801	602.54	0.08	7531.75	17.28	11.32	17.48	0.1	0.1	0.08	0	0.75	0.08	0.18	0	chr10	129669560	129670517	957	739	0.772	957	1	218	0	0	0	0	0
	Olfr802	0.86	0	Inf	5.24	6.74	28.89	0	0	0.11	0	0	0	0	0.09	chr10	129681798	129682737	939	904	0.963	939	1	35	0	0	0	0	0
	Olfr803	0.08	0	Inf	0	9.84	0	0.19	0	0	0	0	0	0	0	chr10	129691112	129692039	927	859	0.927	927	1	68	0	0	0	0	0
	Olfr804	298.59	0.02	14929.5	17.04	40.39	0	170.2	31.72	238.73	47.2	318.13	59.16	446.36	94.24	chr10	129704879	129705824	945	881	0.932	945	1	64	0	0	0	0	0
	Olfr805	6209.78	0.47	13212.3	267.35	573.16	286.13	3448.77	775.56	1414.22	326.56	1608.67	348.07	1190.12	244.21	chr10	129722582	129723542	960	762	0.794	960	1	198	0	0	0	0	0
	Olfr806	739.44	0	Inf	23.09	49.22	0	261.48	58.81	485.07	121.7	0.12	0.33	612.67	133.22	chr10	129737973	129738915	942	625	0.663	942	1	317	0	0	0	0	0
	Olfr807	3.67	0	Inf	27.72	7.39	34.67	724.42	160.95	195.86	47.62	0.08	0	214.63	44.77	chr10	129754512	129755448	936	929	0.993	936	1	7	0	0	0	0	0
	Olfr808	0	0	NA	43.57	46.47	61.71	0	0.19	500.6	108.15	354.48	74.85	180.4	36	chr10	129767497	129768436	939	928	0.988	939	1	11	0	0	0	0	0
	Olfr809	35.67	0	Inf	33.96	30.85	17.68	257.23	59.27	1.53	0.68	242.43	52.99	1.79	0.17	chr10	129775870	129776857	987	970	0.983	987	1	17	0	0	0	0	0
	Olfr810	188.66	0	Inf	33.2	24.34	39.96	453.23	95.77	0	0	321.6	65.55	0	0	chr10	129790648	129791587	939	912	0.971	939	1	27	0	0	0	0	0
	Olfr811	605.54	0.12	5046.17	110.82	95.47	109.44	553.2	112.47	425.78	103.55	547.51	113.72	358.06	71.43	chr10	129801563	129802523	960	649	0.676	960	1	311	0	0	0	0	0
	Olfr812	114.96	0	Inf	14.83	32.73	9.05	0.08	0	1.09	0.07	432.62	91.53	0	0	chr10	129842107	129843040	933	728	0.78	933	1	205	0	0	0	0	0
	Olfr813	5.44	0	Inf	41.87	22.21	23.04	446.94	92.1	305.43	62.61	0.21	0.41	355.22	77.86	chr10	129856519	129857452	933	923	0.989	933	1	10	0	0	0	0	0
	Olfr814	1.04	0	Inf	25.72	49.27	87.42	1012.81	201.78	261.84	45.45	422.53	87.02	642.69	123.49	chr10	129873822	129874755	933	921	0.987	933	1	12	0	0	0	0	0
	Olfr815	0	0	NA	25.57	39.56	34.84	173.37	39.05	0.47	0.11	195.29	40.71	199.48	36.57	chr10	129901775	129902726	951	933	0.981	951	1	18	0	0	0	0	0
	Olfr816	0	0	NA	57.01	23.08	61.73	282.34	66.63	0.55	0	666.29	144.16	0.26	0	chr10	129911337	129912276	939	903	0.962	939	1	36	0	0	0	0	0
	Olfr818	323.08	0	Inf	159.82	255.91	200.94	772.34	176.03	809.49	172.67	1370.52	291.62	1174.38	256.01	chr10	129945103	129946060	957	721	0.753	957	1	236	0	0	0	0	0
	Olfr819	0	0	NA	0	7.77	9.87	0.27	0	0	0	0	0	0	0.03	chr10	129965735	129966698	963	958	0.995	963	1	5	0	0	0	0	0
	Olfr247	1.33	0	Inf	22.05	19.07	0	0.09	0	0	0	0.08	0	0.25	0.03	chr10	129974604	129975549	945	932	0.986	945	1	13	0	0	0	0	0
	Olfr820	1214.26	0.13	9340.46	9.41	34.1	20.55	0	0	0	0	0	0	1.29	0.22	chr10	130017362	130018301	939	937	0.998	939	1	2	0	0	0	0	0
	Olfr821	0	0	NA	0	13.87	0	0	0	0	0	0.08	0.25	0	0	chr10	130033627	130034560	933	902	0.967	933	1	31	0	0	0	0	0
	Olfr822	42.71	0	Inf	54.55	69.3	58.57	256.08	54.79	286.98	58.93	804.24	170.63	0.95	0	chr10	130074411	130075350	939	916	0.976	939	1	23	0	0	0	0	0
	Olfr823	74.38	0	Inf	2.49	26.3	27.17	0	0	0	0.04	0	0	0	0	chr10	130111840	130112788	948	926	0.977	948	1	22	0	0	0	0	0
	Olfr824	242.34	0.12	2019.5	13.56	12.55	11.43	0	0	0	0.04	0	0	0	0	chr10	130126107	130127055	948	936	0.987	948	1	12	0	0	0	0	0
	Olfr825	0	0	NA	7.66	10.16	3.64	214.96	41.45	0	0	0	0	0	0	chr10	130162361	130163324	963	960	0.997	963	1	3	0	0	0	0	0
	Olfr826	121.84	0.12	1015.33	0	7.89	0	0.52	0	0	0	0	0	0	0	chr10	130179936	130180878	942	929	0.986	942	1	13	0	0	0	0	0
	Olfr827	141.83	0	Inf	27.28	7.44	24.11	1.53	0.5	2.79	0.43	344.01	62.74	0.61	0.07	chr10	130210159	130211128	969	959	0.99	969	1	10	0	0	0	0	0
	Vmn2r84	56.89	0.03	1896.33	11.23	8.52	14.94	1.3	0.77	141.84	31.7	136.55	28.93	80.74	20.67	chr10	130385799	130386707	908	380	0.419	762	0.839	528	0	0	146	0	0
	Vmn2r84	56.89	0.03	1896.33	11.23	8.52	14.94	1.3	0.77	141.84	31.7	136.55	28.93	80.74	20.67	chr10	130390674	130391478	804	658	0.818	768	0.955	146	0	0	36	0	0
	Vmn2r85	24.71	0.02	1235.5	24.68	17.13	22.08	0.03	14.25	14.74	36.3	22.58	32.74	16.06	29.49	chr10	130418260	130419171	911	257	0.282	665	0.73	654	0	0	246	0	0
	Vmn2r85	24.71	0.02	1235.5	24.68	17.13	22.08	0.03	14.25	14.74	36.3	22.58	32.74	16.06	29.49	chr10	130425173	130425977	804	638	0.794	804	1	166	0	0	0	0	0
	Vmn2r86	4.87	0	Inf	7.99	4.91	6.96	71.11	12.69	0.14	5.58	0.3	4.94	0.01	9	chr10	130446198	130447103	905	301	0.333	702	0.776	604	0	0	203	0	0
	Vmn2r86	4.87	0	Inf	7.99	4.91	6.96	71.11	12.69	0.14	5.58	0.3	4.94	0.01	9	chr10	130452337	130453141	804	613	0.762	804	1	191	0	0	0	0	0
	Vmn2r87	178.44	0.05	3568.8	91.49	74.95	85.34	127.06	42.49	655.67	171.54	521.75	125.67	188.24	54.74	chr10	130471820	130472725	905	235	0.26	569	0.629	670	0	0	336	0	0
	Vmn2r87	178.44	0.05	3568.8	91.49	74.95	85.34	127.06	42.49	655.67	171.54	521.75	125.67	188.24	54.74	chr10	130478422	130479226	804	643	0.8	758	0.943	161	0	0	46	0	0
	Olfr1396	1195.93	0.34	3517.44	59.71	70.9	43.46	774.76	180.26	0.07	0.07	178.69	40.59	267.56	51.57	chr11	49112776	49113757	981	958	0.977	981	1	23	0	0	0	0	0
	Olfr56	309.31	0.12	2577.58	11.37	39.84	27.78	0	0	0.7	0.14	0.29	0	0.05	0.05	chr11	49134289	49135141	852	850	0.998	852	1	2	0	0	0	0	0
	Olfr1395	321.89	0.12	2682.42	190.61	218.17	241.1	1311.92	277.74	657.81	133.13	288.86	63.39	1429.95	293.27	chr11	49148258	49149212	954	951	0.997	954	1	3	0	0	0	0	0
	Olfr1394	268.75	0.12	2239.58	5.67	20.66	0	0.03	0	0.31	0	1.06	0.24	0	0	chr11	49160015	49160954	939	928	0.988	939	1	11	0	0	0	0	0
	Olfr1393	300.15	0	Inf	56.2	123.72	76.72	275.08	53.15	432.52	81.55	1582.38	301.65	718.58	142.82	chr11	49280149	49281085	936	533	0.569	936	1	403	0	0	0	0	0
	Olfr1392	1290.76	0.21	6146.48	36.95	75.21	72.28	195.17	34.41	178.45	31.9	281.65	57.77	569.49	103.25	chr11	49293322	49294258	936	552	0.59	936	1	384	0	0	0	0	0
	Olfr10	0.09	0	Inf	20.39	12.4	7.45	1.49	0.12	0.09	0.09	0.2	0.22	143.68	25.02	chr11	49317547	49318483	936	558	0.596	936	1	378	0	0	0	0	0
	Olfr1391	527.25	0.12	4393.75	25.76	19.69	39.04	1.47	0	268.34	52.76	133.31	24	0.52	0	chr11	49327412	49328348	936	787	0.841	936	1	149	0	0	0	0	0
	Olfr1390	79.91	0	Inf	0	2.16	22.94	3.78	0.19	0	0	0	0	0	0	chr11	49340533	49341469	936	813	0.869	936	1	123	0	0	0	0	0
	Olfr1389	0.13	0	Inf	34.38	37.5	1.48	0.64	0	0	0.14	220.92	42.56	0	0	chr11	49430477	49431413	936	919	0.982	936	1	17	0	0	0	0	0
	Olfr1388	142.57	0.07	2036.71	7.12	22.48	48.74	59.67	12.67	0	0.02	0.21	0.05	0	0	chr11	49443852	49444788	936	768	0.821	936	1	168	0	0	0	0	0
	Olfr1387	346.93	0.02	17346.5	39.04	84.26	67.38	397.22	73.65	238.56	42.65	312.38	64.56	797.37	156.74	chr11	49459680	49460616	936	795	0.849	936	1	141	0	0	0	0	0
	Olfr1386	976.21	0.11	8874.64	181.91	244.14	96.52	1271.7	230.7	427.91	82.73	1091.37	195.29	1084.2	189.59	chr11	49470152	49471082	930	815	0.876	930	1	115	0	0	0	0	0
	Olfr1385	1666.6	0.08	20832.5	82.4	70.67	55.46	138.96	31.37	305.01	56.26	0.6	0.12	157.15	29.33	chr11	49494534	49495464	930	811	0.872	930	1	119	0	0	0	0	0
	Olfr1384	2824.26	0.43	6568.05	114.78	145.44	121.49	446.6	81.47	589.21	123.38	401.2	79.5	1.82	0.42	chr11	49513639	49514596	957	944	0.986	957	1	13	0	0	0	0	0
	Olfr1383	716.55	0	Inf	12.74	81.26	20.28	0.14	0	0	0	0	0	0.63	0.12	chr11	49523724	49524660	936	894	0.955	936	1	42	0	0	0	0	0
	Olfr1382	718.7	0.24	2994.58	14.4	18.75	42.05	0.17	0	0.14	0	0	0	4.73	0.58	chr11	49535186	49536122	936	848	0.906	936	1	88	0	0	0	0	0
	Olfr1381	1064.22	0.22	4837.36	83.26	112.16	115.49	325.15	69.74	552.41	98.76	0	0.02	690.34	119.45	chr11	49551748	49552684	936	850	0.908	936	1	86	0	0	0	0	0
	Olfr1380	921.61	0.05	18432.2	130.61	213.24	27.88	450.43	79.71	547.99	99.07	5.47	0.91	861.39	166.63	chr11	49563922	49564858	936	888	0.949	936	1	48	0	0	0	0	0
	Olfr1378	0	0	NA	9.09	20.46	5.77	0	0	0	0	0	0	0	0	chr11	50969019	50969967	948	916	0.966	948	1	32	0	0	0	0	0
	Olfr1377	10.27	0	Inf	77.03	62.32	47.5	174.12	32.46	430.48	88.79	1.29	0.5	1.81	0.66	chr11	50984702	50985626	924	717	0.776	924	1	207	0	0	0	0	0
	Olfr51	0	0	NA	0	0	0	0	0	0	0	0	0	0	0	chr11	51006973	51007897	924	728	0.788	924	1	196	0	0	0	0	0
	Olfr54	8.98	0	Inf	11.91	25.4	31.58	2.65	0.09	23.06	2.81	0	0	51.53	11.57	chr11	51027003	51027945	942	929	0.986	942	1	13	0	0	0	0	0
	Olfr1373	0.33	0	Inf	13.77	9.13	33.56	0.44	0	0.15	0.15	0.23	0	9.29	1.6	chr11	52144592	52145528	936	835	0.892	936	1	101	0	0	0	0	0
	Olfr1371	344.88	0	Inf	57.74	61.02	98.05	874.8	170.88	493.3	93.18	1007.26	192.42	1158.82	213.24	chr11	52213051	52213987	936	822	0.878	936	1	114	0	0	0	0	0
	Olfr30	587.45	0.1	5874.5	215.62	203.26	90.05	281.27	50.68	622.93	118.24	749.13	146.03	1757.18	313.76	chr11	58454999	58455947	948	930	0.981	948	1	18	0	0	0	0	0
	Olfr332	183.84	0.06	3064	34.53	44.69	30.35	132.88	27.56	263.99	48.2	170.62	32.06	52.51	10.4	chr11	58489718	58490753	1035	1023	0.988	1035	1	12	0	0	0	0	0
	Olfr331	7.61	0	Inf	0	0	0	0.15	0.15	0.11	0	0.11	0	0.11	0	chr11	58501597	58502554	957	653	0.682	957	1	304	0	0	0	0	0
	Olfr330	1786.94	0	Inf	36.34	147.27	203	708.22	128.42	267.92	49.55	248.48	43.38	290.42	50.2	chr11	58529036	58529984	948	580	0.612	948	1	368	0	0	0	0	0
	Olfr329	178.44	0	Inf	43.5	38.76	14.31	0	0	374.76	63.02	0.09	0	0	0.17	chr11	58542517	58543483	966	963	0.997	966	1	3	0	0	0	0	0
	Olfr328	170.7	0	Inf	12.56	65.77	44.8	267.52	44.66	0.26	0	1.4	0.09	4.23	0.34	chr11	58551304	58552237	933	805	0.863	933	1	128	0	0	0	0	0
	Olfr224	347.41	0.12	2895.08	32.57	34.63	15.31	0.5	0.1	0	0	307.74	56.75	0.2	0.09	chr11	58566398	58567343	945	485	0.513	945	1	460	0	0	0	0	0
	Olfr325	964.32	0.21	4592	5.49	14.05	17.29	0	0	0.38	0.09	0.58	0	0.43	0	chr11	58580845	58581826	981	671	0.684	981	1	310	0	0	0	0	0
	Olfr324	338.33	0	Inf	29.77	70.19	53.28	0.15	0.08	193.97	38.38	209.91	47.1	542.45	105.47	chr11	58597391	58598393	1002	993	0.991	1002	1	9	0	0	0	0	0
	Olfr323	0	0	NA	3.12	1.68	0	73.62	13.89	5.31	1.06	0	0	0	0	chr11	58625072	58626044	972	959	0.987	972	1	13	0	0	0	0	0
	Olfr322	0.02	0	Inf	8.21	3.56	0.28	546.23	51.26	0	0	0.79	0	0.22	0	chr11	58665560	58666544	984	979	0.995	984	1	5	0	0	0	0	0
	Olfr320	145.19	0	Inf	0	0.86	0.48	0.62	0.54	0.63	0	0.09	0.18	0.39	0	chr11	58683874	58684795	921	602	0.654	921	1	319	0	0	0	0	0
	Olfr319	74.63	0	Inf	7.7	40.89	0	609.56	129.57	1.47	0	1.08	0.58	4.66	1.18	chr11	58701702	58702623	921	620	0.673	921	1	301	0	0	0	0	0
	Olfr318	353.77	0.19	1861.95	0	10.85	0	6.54	0.61	3.88	0.49	0.63	0.21	1.13	0.2	chr11	58720125	58721046	921	847	0.92	921	1	74	0	0	0	0	0
	Olfr317	260.31	0.1	2603.1	46.82	100.2	70.85	510.21	67.25	349.28	42.22	1409.77	161.21	222.86	24.81	chr11	58732179	58733163	984	978	0.994	984	1	6	0	0	0	0	0
	Olfr316	5405.14	0.58	9319.21	501.52	743.12	1088.51	7990.14	1624.67	7033.27	1453.75	5301.99	1040.23	3753	743.1	chr11	58757666	58758587	921	904	0.982	921	1	17	0	0	0	0	0
	Olfr315	363.31	0	Inf	61.84	8.39	6.28	0	0	218.98	49.78	0.54	0	0	0	chr11	58778128	58779058	930	918	0.987	930	1	12	0	0	0	0	0
	Olfr314	0	0	NA	1.82	10.52	0	0	0	0	0	0	0	1.06	0.07	chr11	58786235	58787228	993	983	0.99	993	1	10	0	0	0	0	0
	Olfr313	0	0	NA	16.16	15.69	34.67	311.08	63.23	0	0	0.12	0	0	0	chr11	58817009	58817936	927	921	0.994	927	1	6	0	0	0	0	0
	Olfr312	0	0	NA	11.46	0.95	0	0	0	3.03	1.27	212.17	38.03	0	0	chr11	58831155	58832082	927	922	0.995	927	1	5	0	0	0	0	0
	Olfr311	0	0	NA	0	0	2.38	0	0	0	0	0.07	0	0.79	0.34	chr11	58841115	58842042	927	922	0.995	927	1	5	0	0	0	0	0
	Olfr222	336.72	0.1	3367.2	54.89	32.71	56.05	851	151.7	136.85	25.54	149.84	27.5	0.57	0	chr11	59570781	59571738	957	943	0.985	957	1	14	0	0	0	0	0
	Olfr223	0	0	NA	19.43	0	0	0	0	0	0	0.07	0	0	0	chr11	59589127	59590087	960	957	0.997	960	1	3	0	0	0	0	0
	Olfr225	0	0	NA	4.28	8.41	0	0	0	0	0	0	0	0	0	chr11	59612965	59614225	1260	1250	0.992	1260	1	10	0	0	0	0	0
	Olfr20	108.45	0	Inf	57.52	64.4	19.45	164.95	34.45	300.73	57.97	2.28	0.18	0.19	0.51	chr11	73353754	73354699	945	455	0.481	945	1	490	0	0	0	0	0
	Olfr376	319.45	0.1	3194.5	280.44	379.5	209.3	1956.18	399.37	2715.09	547.77	2609.89	526.96	2784.46	538.37	chr11	73374750	73375704	954	588	0.616	954	1	366	0	0	0	0	0
	Olfr1	1572.29	0.24	6551.21	112.4	84.36	44.05	281.74	58.92	141	30.65	1060.03	207.77	89.06	15.44	chr11	73395075	73396020	945	607	0.642	945	1	338	0	0	0	0	0
	Olfr378	1016.64	0.14	7261.71	12.02	11.99	0	0	0	0	0	0	0.15	0	0	chr11	73425036	73425981	945	654	0.692	945	1	291	0	0	0	0	0
	Olfr380	343.75	0	Inf	53.13	57.11	37.11	0	0.21	0.19	0.16	1622.35	290.82	0.31	0.09	chr11	73453274	73454210	936	666	0.712	936	1	270	0	0	0	0	0
	Olfr381	0.08	0	Inf	4.16	3.49	5.94	408.04	93.77	258.35	53.02	1.95	0.68	496.46	87.64	chr11	73485886	73486822	936	539	0.576	936	1	397	0	0	0	0	0
	Olfr382	0.08	0	Inf	0	0	0	0	0	0	0	0.09	0	209.89	42.09	chr11	73516258	73517197	939	630	0.671	939	1	309	0	0	0	0	0
	Olfr385	0	0	NA	2.03	0	0	31.37	7.61	0.77	0.48	0	0.04	0	0	chr11	73588797	73589736	939	755	0.804	939	1	184	0	0	0	0	0
	Olfr384	0	0	NA	1.31	0	0	0	0	0.09	0	0	0	0.07	0	chr11	73602581	73603520	939	608	0.647	939	1	331	0	0	0	0	0
	Olfr389	91.58	0.04	2289.5	0	6.41	6.99	0	0	43	6.99	0.05	0.03	0.19	0.03	chr11	73776386	73777325	939	743	0.791	939	1	196	0	0	0	0	0
	Olfr390	2187.93	0.36	6077.58	91.1	86.28	58.39	1204.02	254.52	523.56	105.15	1293.09	260.35	216.79	43.01	chr11	73786939	73787875	936	728	0.778	936	1	208	0	0	0	0	0
	Olfr391	385.95	0.16	2412.19	2.21	14.65	0.64	0	0	0	0	0.14	0.04	0.11	0	chr11	73798816	73799755	939	645	0.687	939	1	294	0	0	0	0	0
	Olfr392	186.96	0.09	2077.33	9.89	18.91	4.06	0.02	0	130.03	21.83	27.37	4.3	0.04	0	chr11	73814141	73815080	939	764	0.814	939	1	175	0	0	0	0	0
	Olfr393	482.22	0.03	16074	26.14	31.12	16.57	623.4	114.76	435.55	77.32	3.84	0.33	336.52	56.47	chr11	73847184	73848123	939	710	0.756	939	1	229	0	0	0	0	0
	Olfr394	0.82	0	Inf	22.24	46.12	37.83	456.82	90.42	125.53	26.38	176.75	33.42	108.58	24.31	chr11	73887437	73888370	933	700	0.75	933	1	233	0	0	0	0	0
	Olfr395	63.55	0.05	1271	0	0	0	0	0	0.08	0	0.5	0	0	0	chr11	73906551	73907490	939	798	0.85	939	1	141	0	0	0	0	0
	Olfr23	0.07	0	Inf	31.22	23.26	29.39	0	0	366.31	75.79	263.1	51.18	0.17	0.16	chr11	73940247	73941225	978	762	0.779	978	1	216	0	0	0	0	0
	Olfr397	368.12	0.1	3681.2	83.23	199.13	74.95	646.51	142.7	857.74	188.87	363.87	78.52	423.27	94.36	chr11	73964609	73965557	948	827	0.872	948	1	121	0	0	0	0	0
	Olfr398	766.13	0.24	3192.21	62.79	34.77	31.35	401.4	82.53	483.6	85.59	0.06	0.08	151.27	23.39	chr11	73983661	73984606	945	931	0.985	945	1	14	0	0	0	0	0
	Olfr139	68.65	0	Inf	16.16	23	39.48	83.55	15.29	0.61	0.07	145.7	33.33	0.17	0	chr11	74044324	74045272	948	947	0.999	948	1	1	0	0	0	0	0
	Olfr399	0	0	NA	5.42	11.2	15.73	124.04	23.68	0.5	0	0	0.31	0	0	chr11	74053821	74054757	936	917	0.98	936	1	19	0	0	0	0	0
	Olfr401	0	0	NA	0	0	0	0	0	0	0	0	0	0	0	chr11	74121290	74122238	948	831	0.877	948	1	117	0	0	0	0	0
	Olfr402	0	0	NA	2.31	6.19	0	0	0	0	0	0	0.08	175.96	29.52	chr11	74155155	74156103	948	712	0.751	948	1	236	0	0	0	0	0
	Olfr403	485.2	0.17	2854.12	63.23	8.29	0	0	0	0	0	0.28	0	0.42	0.29	chr11	74195504	74196446	942	842	0.894	942	1	100	0	0	0	0	0
	Olfr43	1958.86	0.21	9327.9	228.16	126.95	112.92	281.95	52.24	349.9	79.34	624.52	126.53	798.76	172.58	chr11	74206272	74207214	942	829	0.88	942	1	113	0	0	0	0	0
	Olfr406	125.98	0.1	1259.8	4.27	6.26	6.28	0	0.08	0.75	0.08	0.09	0.34	0	0.17	chr11	74269390	74270362	972	572	0.588	972	1	400	0	0	0	0	0
	Olfr59	264.16	0.07	3773.71	10.89	3.15	3.2	21.89	3.68	111.68	26.34	0.82	0.02	225.69	48.82	chr11	74288647	74289619	972	630	0.648	972	1	342	0	0	0	0	0
	Olfr410	0.22	0	Inf	16.97	12.9	23.33	0.19	0.05	0.76	0.16	0	0.08	0	0	chr11	74334281	74335229	948	752	0.793	948	1	196	0	0	0	0	0
	Olfr411	145.67	0	Inf	4.72	13.51	18.46	0.92	0	0	0	150.31	32.89	0.08	0	chr11	74346634	74347582	948	902	0.951	948	1	46	0	0	0	0	0
	Olfr412	96.33	0	Inf	13.58	7.38	0	259.12	57.1	0	0	0	0	0.09	0	chr11	74364670	74365609	939	926	0.986	939	1	13	0	0	0	0	0
	Olfr462	262.42	0	Inf	1.39	20.4	0	0	0	0	0	0.57	0	0.34	0	chr11	87888958	87889894	936	932	0.996	936	1	4	0	0	0	0	0
	Olfr463	315.52	0	Inf	26.88	57.61	5.59	234.19	34.41	211.04	29.75	0	0.33	287.03	37.64	chr11	87892986	87893922	936	895	0.956	936	1	41	0	0	0	0	0
	Olfr464	1257.09	0.33	3809.36	63.8	138.38	104.93	1662.16	205.49	1387.45	152.72	1719.6	203.13	1621.71	172.88	chr11	87913962	87914904	942	887	0.942	942	1	55	0	0	0	0	0
	Taf1b	59.69	26.3	2.26958	36417.8	37407.3	36819.8	45.26	42223.4	79.21	41213.6	57.02	44046.5	34.79	41021.1	chr12	24498633	24500429	1796	1470	0.818	1796	1	326	0	203	0	0	0
	Olfr1370	1454.89	0.59	2465.92	210.31	257.38	218.53	989.44	208.99	897.3	183.31	776.13	154.69	1845.38	357.17	chr13	21072348	21073299	951	924	0.972	951	1	27	0	0	0	0	0
	Olfr263	551.54	0.1	5515.4	90.57	109.35	106.46	628.57	134.48	492.24	106.71	625.92	138.98	495.44	99.43	chr13	21132776	21133730	954	950	0.996	954	1	4	0	0	0	0	0
	Olfr1368	892.91	0.21	4251.95	19.65	43.28	16.1	0	0	0	0	0.14	0	0.98	0	chr13	21142110	21143055	945	940	0.995	945	1	5	0	0	0	0	0
	Olfr1367	0	0	NA	0	0	0	0	0	0	0	0	0	0	0	chr13	21346929	21347880	951	950	0.999	951	1	1	0	0	0	0	0
	Olfr1366	0.07	0.28	0.25	41.85	66.76	11.09	245.25	48.5	623.73	122.75	217.97	40.53	203.19	38.19	chr13	21537016	21538003	987	973	0.986	987	1	14	0	0	0	0	0
	Olfr1535	996.34	0.46	2165.96	33.82	12.98	14.44	0.09	0.02	153.29	29.69	3.51	1.24	95.08	19.99	chr13	21555039	21556020	981	980	0.999	981	1	1	0	0	0	0	0
	Olfr1364	414.78	0.04	10369.5	94.96	128.45	97.92	635.79	124.93	11.03	1.71	203.17	37.41	204.39	33.62	chr13	21573509	21574454	945	904	0.957	945	1	41	0	0	0	0	0
	Olfr1362	68.6	0	Inf	24.99	24.84	18.33	268.34	58.11	124.48	26.99	165.91	36.53	211.43	42.23	chr13	21611040	21611967	927	922	0.995	927	1	5	0	0	0	0	0
	Olfr11	1142.9	0.24	4762.08	42.61	15.13	14.52	150.6	28.64	260.12	54.24	1.39	0.08	288	56.77	chr13	21638579	21639521	942	936	0.994	942	1	6	0	0	0	0	0
	Olfr1361	1.38	0	Inf	11.75	22.1	8.85	10.01	0.93	1.66	0.08	0	0	1.19	0.25	chr13	21658367	21659321	954	951	0.997	954	1	3	0	0	0	0	0
	Olfr1360	338.45	0.05	6769	18.14	7.49	46.48	0	0	0	0	0	0	1.74	0.04	chr13	21674000	21674942	942	942	1	942	1	0	0	0	0	0	0
	Olfr1359	0	0	NA	0.49	16.55	0.67	254.54	49.5	0	0	0	0	0.32	0	chr13	21703002	21703944	942	929	0.986	942	1	13	0	0	0	0	0
	Vmn1r188	0.47	0	Inf	0	0	0.05	0.09	0	0.08	0	0.08	0	0	0	chr13	22087877	22088804	927	629	0.679	927	1	298	0	0	0	0	0
	Vmn1r189	0.34	0.03	11.3333	0	2.07	0	0.94	0.37	0.35	0.07	0.27	0	0.28	0.18	chr13	22101726	22102665	939	551	0.587	939	1	388	0	0	0	0	0
	Vmn1r191	0.08	0	Inf	0	0	0	0.1	0.1	0	0	0	0	0	0	chr13	22178685	22179582	897	520	0.58	897	1	377	0	0	0	0	0
	Vmn1r192	0	0	NA	0	4.7	0	0	0	0	0	0	0	0	0	chr13	22187145	22188048	903	595	0.659	903	1	308	0	0	0	0	0
	Vmn1r193	0	0	NA	0.4	0	3.77	0	0	0	0	0	0	0	0	chr13	22218860	22219820	960	471	0.491	960	1	489	0	0	0	0	0
	Vmn1r194	0	0	NA	0	0	0	0	0	0	0	0	0	0	0	chr13	22244214	22245105	891	820	0.92	891	1	71	0	0	0	0	0
	Vmn1r195	0	0	NA	0	0.14	0.24	0	0	0	0	0	0	0	0	chr13	22278361	22279312	951	886	0.932	951	1	65	0	0	0	0	0
	Vmn1r196	104.87	0.12	873.917	5.69	0.04	0	0	0	0.09	0	0	0	0.23	0	chr13	22293192	22294098	906	729	0.805	906	1	177	0	0	0	0	0
	Vmn1r197	9.08	0	Inf	2.13	0.98	2.1	4.85	0.72	5.42	0.25	6.95	0.69	3.74	1.05	chr13	22327910	22328807	897	728	0.812	897	1	169	0	0	0	0	0
	Vmn1r198	0	0	NA	0	0	0	0	0	0.48	0	0	0	0	0	chr13	22354345	22355248	903	525	0.581	903	1	378	0	0	0	0	0
	Vmn1r199	0	0	NA	4.59	0.14	0	0.39	0.08	0	0.07	0	0	262.68	55.34	chr13	22382537	22383641	1104	849	0.769	1104	1	255	0	0	0	0	0
	Vmn1r200	5283.19	1.26	4193.01	890.68	1320.88	1097.39	7934.49	1711.34	6382	1356.97	8677.37	1789.9	7535.67	1518.91	chr13	22395028	22395967	939	410	0.437	939	1	529	0	0	0	0	0
	Vmn1r-ps103	0.08	0	Inf	0	7.61	11.75	0.1	0	0.08	0	0.17	0	255.67	51.54	chr13	22441271	22442243	972	665	0.684	972	1	307	0	0	0	0	0
	Vmn1r201	0	0	NA	0	0	0	0	0	0	0	0	0	0	0	chr13	22474617	22475520	903	516	0.571	903	1	387	0	0	0	0	0
	Vmn1r202	0	0	NA	0	10.23	0	442.49	112.44	0	0	0	0.08	0.09	0	chr13	22501336	22502245	909	502	0.552	909	1	407	0	0	0	0	0
	Vmn1r203	2.49	0	Inf	0.25	0.12	0.16	0	0	0.18	0	0.09	0.2	1.2	0.34	chr13	22524050	22524986	936	564	0.603	936	1	372	0	0	0	0	0
	Vmn1r204	0	0	NA	0	0.28	0	0	0	0	0	0	0	0	0	chr13	22556200	22557109	909	502	0.552	909	1	407	0	24	0	0	0
	Vmn1r205	8.95	0	Inf	0	1.38	3.65	0	0	0.46	0.07	0.08	0	0.07	0	chr13	22591979	22592930	951	491	0.516	951	1	460	0	0	0	0	0
	Vmn1r206	12891.8	1.2	10743.2	3189.23	3473.92	2398.5	18190	3526.47	13781.4	2653.59	14011.8	2666.18	19392.4	3601.84	chr13	22620096	22621035	939	548	0.584	939	1	391	0	0	0	0	0
	Vmn1r207	14427.6	1.3	11098.2	1338.77	4510.53	2773.97	27361	4869.7	25811.4	4613.7	17485.7	3068.37	20373.2	3405.83	chr13	22725683	22726622	939	585	0.623	939	1	354	0	0	0	0	0
	Vmn1r208	92.83	0.47	197.511	65.54	62.61	51.95	439.66	97.41	47.89	3.47	234.95	51.9	39.96	3.15	chr13	22772398	22773325	927	660	0.712	927	1	267	0	0	0	0	0
	Vmn1r209	1645.03	0.27	6092.7	158.75	313.93	311.07	1792.83	339.49	728.08	146.99	717.07	141.17	1418.86	271.31	chr13	22805579	22806518	939	645	0.687	939	1	294	0	0	0	0	0
	Vmn1r210	2.2	0	Inf	23.49	12.17	1.62	0.1	0.2	0.24	0.09	1.1	0.34	0.27	0.18	chr13	22827193	22828114	921	498	0.541	921	1	423	0	0	0	0	0
	Vmn1r211	84.37	0	Inf	0	12.05	0	427.86	99.11	0	0.07	0	0	0.01	0	chr13	22851598	22852495	897	746	0.832	897	1	151	0	0	0	0	0
	Vmn1r212	0.06	0	Inf	4.01	0	0	0	0	0.06	0	0.07	0	0.14	0.67	chr13	22883087	22884161	1074	623	0.58	1074	1	451	0	0	0	0	0
	Vmn1r213	0.06	0	Inf	8.39	8.83	0.17	0	0.47	0	0.27	0.39	0	4.12	0.37	chr13	23011248	23012403	1155	730	0.632	1155	1	425	0	15	0	0	0
	Vmn1r214	126.79	0.03	4226.33	13.64	1.34	0.11	0.29	0	0.06	0	0.12	0	0	0.08	chr13	23034337	23035441	1104	724	0.656	1104	1	380	0	0	0	0	0
	Vmn1r215	0	0	NA	0	0	0	0	0	0	0	0.07	0	0.08	0	chr13	23075791	23076694	903	705	0.781	903	1	198	0	0	0	0	0
	Vmn1r216	0	0	NA	0	0	0	0	0	0	0	0	0	0	0	chr13	23099148	23100045	897	630	0.702	897	1	267	0	0	0	0	0
	Vmn1r216	0	0	NA	0	0	0	0.08	0	0.07	0	0.36	0	0	0	chr13	23099148	23100045	897	630	0.702	897	1	267	0	0	0	0	0
	Vmn1r217	0	0	NA	0	0.09	0.15	0.77	0	0.11	0.17	0	0.31	0	0	chr13	23113833	23114730	897	610	0.68	897	1	287	0	0	0	0	0
	Vmn1r218	0	0	NA	0.64	5.23	0	0	0	0	0	0	0	0	0	chr13	23136484	23137381	897	618	0.689	897	1	279	0	0	0	0	0
	Vmn1r219	0.01	0	Inf	0	0	0	0	0	0	0	0	0	0	0	chr13	23162642	23163581	939	566	0.603	939	1	373	0	0	0	0	0
	Vmn1r220	0.08	0	Inf	0	17.08	0	0.1	0	0.09	0.08	0.09	0	0	0.61	chr13	23183627	23184524	897	492	0.548	897	1	405	0	0	0	0	0
	Vmn1r221	0.98	0	Inf	0	0	0	0.58	0	0.21	0	0.23	0.34	0.53	0	chr13	23217372	23218311	939	515	0.548	939	1	424	0	0	0	0	0
	Vmn1r222	0	0	NA	0.4	0	0	4.02	1.2	0.98	0	0	0	1.01	0.23	chr13	23232114	23233041	927	623	0.672	927	1	304	0	0	0	0	0
	Vmn1r223	0.06	0	Inf	0	8.35	0.24	0.1	0.03	0	0	0.01	0.14	0	0	chr13	23249237	23250323	1086	804	0.74	1086	1	282	0	0	0	0	0
	Olfr466	1077.25	0.1	10772.5	0.62	48.72	5.22	0	0	222.75	50.18	0.41	0	0	0	chr13	65152225	65153152	927	927	1	927	1	0	0	0	0	0	0
	Olfr720	363.63	0.02	18181.5	34.72	58.23	33.46	162.49	32.12	356.95	74.12	0.37	0	225.13	43.32	chr14	14175129	14176080	951	935	0.983	951	1	16	0	0	0	0	0
	Olfr31	1988.2	0.42	4733.81	101.62	197.85	152.47	1070.46	224.94	525.03	112.42	1050.85	231.02	746.33	149.54	chr14	14328112	14329066	954	939	0.984	954	1	15	0	0	0	0	0
	Olfr722	326.59	0.1	3265.9	32.58	28.11	45.83	80.42	16.63	0.07	0	37.3	4.74	339.72	66.68	chr14	49894873	49895800	927	926	0.999	927	1	1	0	0	0	0	0
	Olfr723	1135.06	0.45	2522.36	111.92	167.24	239.91	859.07	188.17	472.75	93.59	1373.36	276.92	530.55	103.45	chr14	49928612	49929542	930	928	0.998	930	1	2	0	0	0	0	0
	Olfr724	825.16	0	Inf	39.08	24.12	27.75	318.52	55.52	0	0.29	429.74	82.58	0	0.19	chr14	49960140	49961070	930	926	0.996	930	1	4	0	0	0	0	0
	Olfr725	0.16	0	Inf	0	18	0	398.37	82.61	689.06	156.01	0.75	0.09	0.22	0.13	chr14	50034435	50035401	966	953	0.987	966	1	13	0	0	0	0	0
	Olfr726	4559.69	0.5	9119.38	685.18	1026.71	883.9	3565.31	768.73	3500.47	762.46	4257.66	897.73	6125.4	1253.87	chr14	50083713	50084679	966	960	0.994	966	1	6	0	0	0	0	0
	Olfr727	2697.53	0.08	33719.1	680.07	938.02	664.09	3362.98	716.63	1520.04	330.13	4931.73	1097.96	1023.08	210.72	chr14	50126578	50127553	975	974	0.999	975	1	1	0	0	0	0	0
	Olfr728	433.59	0.03	14453	17.49	24.98	0	71.73	15.32	0	0	162.32	34.2	0	0	chr14	50139701	50140637	936	928	0.991	936	1	8	0	0	0	0	0
	Olfr729	106.73	0.05	2134.6	0.2	6.55	0	0	0	0	0	0.08	0	0	0	chr14	50147900	50148872	972	962	0.99	972	1	10	0	0	0	0	0
	Olfr730	815.71	0.16	5098.19	10.5	36.59	12.66	24.69	5.81	179.81	39.88	137.55	33.53	0.07	0	chr14	50186261	50187218	957	948	0.991	957	1	9	0	0	0	0	0
	Olfr731	0	0	NA	1.16	0	0	0	0	0	0	0	0	0	0	chr14	50237902	50238883	981	978	0.997	981	1	3	0	0	0	0	0
	Olfr732	94.76	0	Inf	0.77	11.28	29.08	117.47	24.77	2.37	1.32	0	0	1.3	0.32	chr14	50281324	50282251	927	916	0.988	927	1	11	0	0	0	0	0
	Olfr733	2064.92	0.34	6073.29	107.59	88.35	26.42	6.83	2.23	251.66	46.98	3	0.46	262.3	50.71	chr14	50298380	50299307	927	922	0.995	927	1	5	0	0	0	0	0
	Olfr734	0.07	0	Inf	25.4	41.1	100.25	531.05	113.09	354.47	68.99	319.44	59.95	440.85	78.69	chr14	50319891	50320833	942	938	0.996	942	1	4	0	0	0	0	0
	Olfr735	95.74	0	Inf	13.8	2.75	0	0	0	0.33	0	0	0	0	0	chr14	50345375	50346440	1065	1060	0.995	1065	1	5	0	0	0	0	0
	Olfr736	99.14	0	Inf	16.62	19.83	0	0.55	0	507.34	104.77	2.04	0.24	230.16	44.85	chr14	50392757	50393696	939	926	0.986	939	1	13	0	0	0	0	0
	Olfr738	2.01	0	Inf	69.21	71.35	79.98	777.09	154.65	311.7	64.68	719.19	153.01	302.42	59.55	chr14	50413545	50414481	936	790	0.844	936	1	146	0	0	0	0	0
	Olfr739	77.08	0	Inf	52.86	27.5	49.02	0	0.24	0.91	0.08	313.88	58.66	622.68	126.27	chr14	50424520	50425450	930	680	0.731	930	1	250	0	0	0	0	0
	Olfr740	2340.76	0.6	3901.27	206.94	269.03	255.17	696.46	146.35	1760.15	356.55	1883.67	394.52	655.17	124.64	chr14	50453053	50453989	936	934	0.998	936	1	2	0	0	0	0	0
	Olfr741	623.53	0	Inf	20.5	51.24	33.44	0.11	0	5.66	0.17	0.08	0	0	0	chr14	50485459	50486395	936	657	0.702	936	1	279	0	0	0	0	0
	Olfr742	318.44	0	Inf	70.14	52.83	185.81	347.36	70.17	2.96	0.81	6.03	1.26	0.75	0.35	chr14	50515205	50516141	936	684	0.731	936	1	252	0	0	0	0	0
	Olfr743	313.94	0.12	2616.17	23.46	63.92	12.82	626.37	134.07	331.16	71.02	1.63	0.19	0.41	0	chr14	50533413	50534349	936	831	0.888	936	1	105	0	0	0	0	0
	Olfr744	89.02	0	Inf	14.11	26.94	8.26	0	0	124.94	28.97	0.22	0.14	193.28	42.23	chr14	50618223	50619195	972	684	0.704	972	1	288	0	0	0	0	0
	Olfr745	252.99	0	Inf	108.05	132.02	203.63	1340.36	286.36	756.7	162.84	80.47	19.16	400.31	84.97	chr14	50642282	50643269	987	984	0.997	987	1	3	0	0	0	0	0
	Olfr746	0	0	NA	0	13.14	0	0	0	0	0	0	0	266.07	49.44	chr14	50653238	50654183	945	943	0.998	945	1	2	0	0	0	0	0
	Olfr747	976.52	0.2	4882.6	37.6	21.35	0	210.14	39.62	0.72	0.18	231.49	42.75	0.2	0	chr14	50680690	50681632	942	932	0.989	942	1	10	0	0	0	0	0
	Olfr748	0.08	0	Inf	4.54	38.8	36.49	205.62	38.54	0	0	0.08	0	0	0	chr14	50710331	50711255	924	915	0.99	924	1	9	0	0	0	0	0
	Olfr749	350.85	0	Inf	394.07	438.75	313.22	885.83	189.94	2540.27	491.71	1520.29	287.44	2137.04	400.56	chr14	50736218	50737160	942	930	0.987	942	1	12	0	0	0	0	0
	Olfr750	96.01	0.02	4800.5	12.92	32.96	20.43	0.53	0	124.5	23.14	187.73	39.46	114.41	20.89	chr14	51070395	51071391	996	986	0.99	996	1	10	0	0	0	0	0
	Vmn2r88	1.39	0	Inf	0.45	1.75	0.79	1.61	0.32	0.05	0.2	2.97	0.33	4.43	1	chr14	51413719	51414523	804	380	0.473	804	1	424	0	0	0	0	0
	Vmn2r88	1.39	0	Inf	0.45	1.75	0.79	1.61	0.32	0.05	0.2	2.97	0.33	4.43	1	chr14	51417974	51418882	908	638	0.703	908	1	270	0	0	0	0	0
	Vmn2r89	0.64	0	Inf	0.13	2.74	1.11	0.44	1.04	0	0.02	0.4	0.05	1.18	2.56	chr14	51455683	51456487	804	364	0.453	804	1	440	0	0	0	0	0
	Olfr221	189.34	0	Inf	178.63	163.07	94.41	356.15	62.19	556.45	100.85	2.51	0.93	831.72	158.3	chr14	52035173	52036109	936	929	0.993	936	1	7	0	0	0	0	0
	Olfr1513	0	0	NA	34.45	48.67	62.04	46.92	9.76	0.17	0	520.15	97.63	193.88	31.98	chr14	52349102	52350044	942	935	0.993	942	1	7	0	0	0	0	0
	Olfr1512	326.64	0.12	2722	82.27	48.57	26.08	185.24	32.31	700.32	131.84	0.44	0.2	157.41	29.7	chr14	52372109	52373051	942	932	0.989	942	1	10	0	0	0	0	0
	Olfr1511	191.86	0.12	1598.83	70.19	127.07	117.16	720.53	138.13	552.25	108.37	695.69	130.22	295.54	45.08	chr14	52389814	52390771	957	936	0.978	957	1	21	0	0	0	0	0
	Olfr1510	85.08	0	Inf	57.31	10.06	52.55	208.81	45.06	7.38	0.67	178.24	29.15	0	0	chr14	52409913	52410870	957	946	0.989	957	1	11	0	0	0	0	0
	Olfr1509	376.21	0.04	9405.25	72.91	145.53	74.79	515.13	112.08	306.06	64.59	0	0.16	0.5	0	chr14	52450414	52451341	927	927	1	927	1	0	0	0	0	0	0
	Olfr1508	210.63	0.05	4212.6	69.86	23.88	32.44	184.12	31.4	20.27	3.22	1.49	0.2	209.81	37.15	chr14	52463074	52464007	933	923	0.989	933	1	10	0	0	0	0	0
	Olfr1507	1433.22	0.32	4478.81	219.26	363.49	176.43	1219.16	253.39	763.81	151.37	950.35	175.61	527.15	93.86	chr14	52490020	52490962	942	928	0.985	942	1	14	0	0	0	0	0
	Olfr49	137.68	0	Inf	63.61	67.49	52.6	204.71	39.72	218.2	41.86	274.53	50.09	172.28	34.84	chr14	54281951	54282893	942	939	0.997	942	1	3	0	0	0	0	0
	Olfr288	607.77	0	Inf	205.63	376.43	397.71	1252.95	237.62	1416.08	277.9	1402.6	263.92	1912.91	336.34	chr15	98186838	98187790	952	939	0.986	952	1	13	0	0	0	0	0
	Olfr287	53568.7	8.83	6066.67	17230.2	19754	18427	101664	19299.7	107405	20136.2	103696	19100.9	113066	20169.4	chr15	98207413	98208377	964	949	0.984	964	1	15	0	0	0	0	0
	Olfr286	15.58	0	Inf	7.34	8.9	19.02	354.36	63.91	29.4	8.2	33.25	7.73	70.79	12.1	chr15	98226674	98227641	967	955	0.988	967	1	12	0	0	0	0	0
	Olfr284	0	0	NA	4.15	4.68	2.93	0	0	0	0	0	0	0	0	chr15	98340021	98340939	918	845	0.92	918	1	73	0	0	0	0	0
	Olfr283	42.07	0	Inf	1.02	22.06	13.58	0	0.08	0.45	0	111.33	18.59	0.22	0	chr15	98378178	98379108	930	858	0.923	930	1	72	0	0	0	0	0
	Olfr282	628.06	0.36	1744.61	9.71	26	10.59	17.25	4.3	245.82	52.16	637.9	125.03	2.75	1.12	chr15	98437470	98438397	927	910	0.982	927	1	17	0	0	0	0	0
	Olfr281	1217.67	0.16	7610.44	481.77	483.8	622.41	2522.7	535.15	4032.5	821.94	3630.48	769.44	3341.59	661.79	chr15	98456311	98457247	936	927	0.99	936	1	9	0	0	0	0	0
	Olfr279	825.2	0.24	3438.33	88.97	163.43	76.67	140.45	26.94	937.07	204.69	943.87	201.57	783.11	160.07	chr15	98497473	98498406	933	919	0.985	933	1	14	0	0	0	0	0
	Olfr161	0.02	0	Inf	2.42	0.41	0	0	0	1.68	0.23	0.42	0	0	0	chr16	3592397	3593339	942	930	0.987	942	1	12	0	0	0	0	0
	Olfr15	11470.1	0.96	11948.1	58.76	204.78	57.86	1396.54	284.35	576.6	122.26	422.85	86.75	315.09	58.55	chr16	3838974	3839913	939	939	1	939	1	0	0	0	0	0	0
	Olfr19	797.83	0.49	1628.22	155.76	197.61	166.25	562.78	120.67	553.79	118.17	1370.05	294.36	227.85	47.01	chr16	16673049	16673979	930	927	0.997	930	1	3	0	0	0	0	0
	Olfr164	0	0	NA	8.41	3.94	17.3	0.09	0	387.44	75.96	186.31	32.33	219.61	40.97	chr16	19285793	19286741	948	948	1	948	1	0	0	0	0	0	0
	Olfr165	106.62	0	Inf	26.49	36.88	0	329.93	67.06	0.96	0	217.63	43.73	247.07	44.8	chr16	19407075	19408017	942	939	0.997	942	1	3	0	0	0	0	0
	Olfr166	3060.98	0.43	7118.56	106.2	156.13	121.92	1232.65	251.71	312.16	72.19	2.51	0.99	525.48	109.49	chr16	19486839	19487778	939	930	0.99	939	1	9	0	0	0	0	0
	Olfr167	622.33	0.24	2593.04	23.51	41.33	0.07	51.11	11.12	90.56	14.27	42.69	9.54	139.79	24.89	chr16	19514695	19515634	939	926	0.986	939	1	13	0	0	0	0	0
	Olfr168	3201.57	0.24	13339.9	171.81	185.75	337.96	1114.27	241.21	1268.61	264.51	474.37	100.57	498.25	98.06	chr16	19529979	19530918	939	925	0.985	939	1	14	0	0	0	0	0
	Olfr169	1096.55	0.23	4767.61	249.25	211.71	158.82	1116.94	212.09	1551.69	299.84	3.47	0.76	763.93	141.49	chr16	19565939	19566881	942	928	0.985	942	1	14	0	0	0	0	0
	Olfr170	542.35	0	Inf	48.59	68.45	50.71	215.08	41.58	273.54	47.61	202.97	35.9	614.61	100.71	chr16	19605724	19606666	942	933	0.99	942	1	9	0	0	0	0	0
	Olfr171	324.09	0	Inf	35.16	102.89	112.91	518.56	99.51	1026.8	192.19	231.97	44.08	892.73	158.45	chr16	19624156	19625101	945	938	0.993	945	1	7	0	0	0	0	0
	Olfr172	0.08	0	Inf	0	2.23	0	0	0	0	0	1.08	0.68	0	0	chr16	58760244	58761174	930	837	0.9	930	1	93	0	0	0	0	0
	Olfr173	185.49	0.1	1854.9	13.34	28.99	48.51	0	0.03	76.16	12.32	0.16	0.2	2.95	0.99	chr16	58796878	58797844	966	925	0.958	966	1	41	0	0	0	0	0
	Olfr175	1202.54	0.09	13361.6	84.29	230.69	200.28	1449.6	293.78	518.7	111.55	1186.56	251.75	4.57	0.58	chr16	58823780	58824707	927	704	0.759	927	1	223	0	0	0	0	0
	Olfr178	0.25	0	Inf	5.02	17.57	6.5	0.1	0	49.34	11.47	273.74	54.55	608.34	113.71	chr16	58889258	58890218	960	851	0.886	960	1	109	0	0	0	0	0
	Olfr180	1405.36	0.46	3055.13	144.97	181.95	137.21	1061.28	221.75	0.53	0.21	343.55	74.52	317.49	65.99	chr16	58915685	58916639	954	780	0.818	954	1	174	0	0	0	0	0
	Olfr181	1258.68	0.15	8391.2	22.28	92.85	11.16	96.97	21.33	278.52	53.06	0.56	0.1	0.58	0	chr16	58925615	58926569	954	739	0.775	954	1	215	0	0	0	0	0
	Olfr183	75	0	Inf	51.49	58.28	27.15	0.09	0.05	15.15	3.07	9.41	2.52	393.67	81.78	chr16	58999686	59000616	930	917	0.986	930	1	13	0	0	0	0	0
	Olfr186	1247	0.89	1401.12	276.06	359.53	320.17	2133.24	396.14	1887.42	331.76	1834.52	319.23	649.72	105.7	chr16	59026975	59027905	930	905	0.973	930	1	25	0	0	0	0	0
	Olfr187	441.82	0.23	1920.96	25.21	80.58	10.39	0	0	0.29	0	217.43	38.15	348.81	69.53	chr16	59035808	59036735	927	899	0.97	927	1	28	0	0	0	0	0
	Olfr190	1.29	0	Inf	4.95	3.71	0	0	0	0	0	0	0	0.88	0.09	chr16	59074154	59075078	924	904	0.978	924	1	20	0	0	0	0	0
	Olfr191	399.31	0	Inf	58.76	70.22	47.01	0.38	0	451.98	89.39	604.09	104.69	0.36	0	chr16	59085551	59086481	930	886	0.953	930	1	44	0	0	0	0	0
	Olfr192	121.25	0	Inf	0	2.36	0	0	0	0	0	0	0	0	0	chr16	59098065	59098902	837	828	0.989	837	1	9	0	0	0	0	0
	Olfr193	266.94	0	Inf	15.22	17.96	0.92	0	0.17	327.96	63.18	1.17	0	0	0	chr16	59109678	59110608	930	655	0.704	930	1	275	0	0	0	0	0
	Olfr194	0	0	NA	26.7	0.12	5.86	0.47	0.1	3.91	1.04	8.27	1.17	0	0	chr16	59119147	59120068	921	832	0.903	921	1	89	0	0	0	0	0
	Olfr195	171.12	0	Inf	2.85	29.77	7.51	0	0	0	0	0.38	0	0.34	0.16	chr16	59148851	59149778	927	808	0.872	927	1	119	0	0	0	0	0
	Olfr196	83.23	0	Inf	42.27	90.76	60.25	283.26	56.84	276.42	53.7	236.25	43.37	1.28	0.68	chr16	59167211	59168141	930	880	0.946	930	1	50	0	0	0	0	0
	Olfr197	0	0	NA	0	0	5.35	0	0	0	0	0	0	0	0	chr16	59185555	59186481	926	907	0.979	926	1	19	0	0	0	0	0
	Olfr198	0	0	NA	17.88	2.78	5.3	0.08	0.33	0	0	194.32	34.68	234.01	40.7	chr16	59201503	59202424	921	914	0.992	921	1	7	0	0	0	0	0
	Olfr199	671.88	0.08	8398.5	0.22	5.46	53.01	0	0	488.85	98.31	491.24	87.97	0.95	0.1	chr16	59215684	59216611	927	917	0.989	927	1	10	0	0	0	0	0
	Olfr201	0.08	0	Inf	32.25	33.8	7.01	332.84	67.26	0.42	0.02	0.37	0.09	186.37	34.21	chr16	59268738	59269665	927	907	0.978	927	1	20	0	0	0	0	0
	Olfr202	239.67	0.12	1997.25	31.76	67.38	50.45	186.2	33.46	0	0	172.71	25.89	0.09	0.17	chr16	59283571	59284495	924	916	0.991	924	1	8	0	0	0	0	0
	Olfr203	150.88	0	Inf	0	14.79	14.22	0	0	0	0	0	0	0	0	chr16	59303154	59304075	921	787	0.855	921	1	134	0	0	0	0	0
	Olfr204	411.74	0.02	20587	60.11	126.3	50.97	781.1	157.44	346.02	75.77	176.21	37.67	20.62	4.24	chr16	59314487	59315405	918	643	0.7	918	1	275	0	0	0	0	0
	Olfr205	160.96	0	Inf	56.36	99.05	64.98	578.09	116.93	170.85	30.25	400.13	82.24	1.37	0.48	chr16	59328589	59329507	918	800	0.871	918	1	118	0	0	0	0	0
	Olfr206	924.96	0.11	8408.73	101.86	159.74	207.06	1256.99	238.4	1155.55	221.62	1505.78	276.62	840.57	146.75	chr16	59344778	59345699	921	793	0.861	921	1	128	0	0	0	0	0
	Vmn2r90	0.05	0	Inf	1.68	1.49	0	0.09	0	0.1	0	0	0.03	0	0.08	chr17	17712680	17713487	807	669	0.829	807	1	138	0	0	0	0	0
	Vmn2r90	0.05	0	Inf	1.68	1.49	0	0.09	0	0.1	0	0	0.03	0	0.08	chr17	17733235	17734167	932	681	0.731	932	1	251	0	0	0	0	0
	Fpr1	1052.13	0.08	13151.6	230.17	95.34	311.18	1727.93	349.73	1865.74	392.76	627.85	118.22	767.04	157.4	chr17	17876630	17877725	1095	1085	0.991	1095	1	10	0	0	0	0	0
	Fpr2	496.89	0.26	1911.12	156.04	130.58	219.92	489.3	96.94	1286.21	279.5	1237.53	251.39	2118.46	422.64	chr17	17892743	17893799	1056	995	0.942	1056	1	61	0	0	0	0	0
	Fpr3	0	0	NA	5.1	2.67	0	0	0	1.31	0	0	0	0	0	chr17	17970468	17971524	1056	1026	0.972	1056	1	30	0	0	0	0	0
	Fpr-rs4	0	0	NA	0	0	0	0	0	0	0	0	0	0	0	chr17	18021732	18022704	972	929	0.956	972	1	43	0	0	0	0	0
	Vmn2r124	0	0	NA	0.42	0	0	0	0	0	0	0	0	0	0	chr17	18062561	18063353	792	583	0.736	792	1	209	0	0	0	0	0
	Vmn2r124	0	0	NA	0.42	0	0	0	0	0	0	0	0	0	0	chr17	18073300	18074220	920	594	0.646	920	1	326	0	0	0	0	0
	Vmn2r91	0	0	NA	0	0	0	0	0	0	0	0.16	0.1	0	0	chr17	18105970	18106762	792	498	0.629	792	1	294	0	0	0	0	0
	Vmn2r91	0	0	NA	0	0	0	0	0	0	0	0.16	0.1	0	0	chr17	18135720	18136643	923	446	0.483	923	1	477	0	0	0	0	0
	Vmn2r92	0	0	NA	0	0.02	0	0	0	0	0	0	0.06	0	0	chr17	18184243	18185178	935	542	0.58	895	0.957	393	0	0	40	0	0
	Vmn2r94	0	0	NA	0	0	0	0	0	0	0	0	0	0	0	chr17	18243569	18244501	932	478	0.513	932	1	454	0	0	0	0	0
	Vmn2r94	0	0	NA	0	0	0	0	0	0	0	0	0	0	0	chr17	18256962	18257754	792	429	0.542	792	1	363	0	0	0	0	0
	Vmn2r93	0	0.01	0	1.42	0	0.26	0	0	0	0	0	0	0	0	chr17	18304594	18305386	792	582	0.735	792	1	210	0	0	0	0	0
	Vmn2r93	0	0.01	0	1.42	0	0.26	0	0	0	0	0	0	0	0	chr17	18325512	18326441	929	539	0.58	929	1	390	0	0	0	0	0
	Vmn2r95	0	0	NA	0	0	0	0	0	0	0	0	0	0	0	chr17	18439840	18440632	792	757	0.956	792	1	35	0	0	0	0	0
	Vmn2r95	0	0	NA	0	0	0	0	0	0	0	0	0	0	0	chr17	18451431	18452324	893	520	0.582	893	1	373	0	0	0	0	0
	Vmn2r96	0	0	NA	0	0	0	0.07	0	49.86	14.9	0	0	0	0	chr17	18582405	18583134	729	655	0.898	729	1	74	0	0	0	0	0
	Vmn2r96	0	0	NA	0	0	0	0.07	0	49.86	14.9	0	0	0	0	chr17	18597231	18598157	926	504	0.544	926	1	422	0	0	0	0	0
	Vmn2r97	0	0	NA	0.13	0	0	0	0	0	0	0	0	0	0	chr17	18928864	18929695	831	541	0.651	831	1	290	0	0	0	0	0
	Vmn2r97	0	0	NA	0.13	0	0	0	0	0	0	0	0	0	0	chr17	18947142	18948071	929	561	0.604	929	1	368	0	0	0	0	0
	Vmn2r98	0	0	NA	0	0	0	0	0	0	0	0	0	0	0	chr17	19065754	19066546	792	595	0.751	792	1	197	0	0	0	0	0
	Vmn2r98	0	0	NA	0	0	0	0	0	0	0	0	0	0	0	chr17	19080382	19081311	929	603	0.649	929	1	326	0	0	0	0	0
	Vmn2r99	0.4	0	Inf	0	0.12	0	0	0	0	0	0	0	0	0	chr17	19378565	19379357	792	627	0.792	792	1	165	0	0	0	0	0
	Vmn2r99	0.4	0	Inf	0	0.12	0	0	0	0	0	0	0	0	0	chr17	19393661	19394590	929	422	0.454	929	1	507	0	0	0	0	0
	Vmn2r100	0	0	NA	0	0	0	0	0	0	0	0.01	0	0	0	chr17	19521881	19522673	792	470	0.593	792	1	322	0	0	0	0	0
	Vmn2r100	0	0	NA	0	0	0	0	0	0	0	0.01	0	0	0	chr17	19531155	19532060	905	638	0.705	905	1	267	0	0	0	0	0
	Vmn2r101	0	0	NA	0	0	0	0	0	0	0	0	0	0	0	chr17	19589466	19590258	792	630	0.795	792	1	162	0	0	0	0	0
	Vmn2r101	0	0	NA	0	0	0	0	0	0	0	0	0	0	0	chr17	19611388	19612317	929	523	0.563	929	1	406	0	0	0	0	0
	Vmn2r102	0	0	NA	0	0	0	0	0	0.01	0	0	0	0	0	chr17	19677237	19678029	792	501	0.633	792	1	291	0	0	0	0	0
	Vmn2r102	0	0	NA	0	0	0	0	0	0.01	0	0	0	0	0	chr17	19693819	19694748	929	663	0.714	929	1	266	0	0	0	0	0
	Vmn2r103	0	0	NA	0	0	0	0	0	0	0	0	0	0	0	chr17	19793460	19794252	792	713	0.9	792	1	79	0	0	0	0	0
	Vmn2r103	0	0	NA	0	0	0	0	0	0	0	0	0	0	0	chr17	19811610	19812536	926	536	0.579	926	1	390	0	0	0	0	0
	Vmn2r104	0	0	NA	0	0	0	0	0	0	0	0	0	0	0	chr17	20029424	20030353	929	685	0.737	929	1	244	0	0	0	0	0
	Vmn2r104	0	0	NA	0	0	0	0	0	0	0	0	0	0	0	chr17	20041552	20042344	792	686	0.866	792	1	106	0	0	0	0	0
	Fpr-rs6	0	0	NA	0	0	0.91	0	0	0	0	0	0	0	0	chr17	20182077	20183097	1020	1010	0.99	1020	1	10	0	0	0	0	0
	Vmn2r105	0	0	NA	0.43	0.08	0	0	0	0.05	0	0	0	0	0	chr17	20227246	20228038	792	516	0.652	792	1	276	0	0	0	0	0
	Vmn2r105	0	0	NA	0.43	0.08	0	0	0	0.05	0	0	0	0	0	chr17	20228391	20228739	348	283	0.813	348	1	65	0	0	0	0	0
	Vmn2r106	0	0	NA	0	0	0	0	0	0	0	0	0	0	0	chr17	20267546	20268475	929	727	0.783	929	1	202	0	0	0	0	0
	Vmn2r106	0	0	NA	0	0	0	0	0	0	0	0	0	0	0	chr17	20278327	20279131	804	690	0.858	804	1	114	0	0	0	0	0
	Vmn2r107	0	0	NA	0	0	0	0	0	0	0	0	0	0	0	chr17	20356257	20357049	792	584	0.737	792	1	208	0	0	0	0	0
	Vmn2r107	0	0	NA	0	0	0	0	0	0	0	0	0	0	0	chr17	20374831	20375772	941	568	0.604	941	1	373	0	0	0	0	0
	Vmn1r224	0	0	NA	0.21	0	0	0	0	0	0	0	0	0	0	chr17	20419162	20420059	897	893	0.996	897	1	4	0	0	0	0	0
	Vmn2r108	0	0	NA	0.04	0	0	0	0	0	0	0	0	0.01	0	chr17	20462372	20463292	920	668	0.726	920	1	252	0	0	0	0	0
	Vmn2r108	0	0	NA	0.04	0	0	0	0	0	0	0	0	0.01	0	chr17	20470951	20471743	792	737	0.931	792	1	55	0	0	0	0	0
	Vmn1r225	0	0	NA	0	2.44	0	0	0	0	0	0	0	0.09	0	chr17	20502298	20503195	897	845	0.942	897	1	52	0	0	0	0	0
	Vmn2r109	0	0	NA	0	0	0	0	0	0	0	0	0	0	0	chr17	20540516	20541445	929	739	0.795	929	1	190	0	0	0	0	0
	Vmn2r109	0	0	NA	0	0	0	0	0	0	0	0	0	0	0	chr17	20553783	20554575	792	598	0.755	792	1	194	0	0	0	0	0
	Vmn2r110	0.2	0.01	20	0	0.02	0	0.03	0	0.01	0	0	0	0	0.01	chr17	20573828	20574757	929	734	0.79	929	1	195	0	0	0	0	0
	Vmn2r110	0.2	0.01	20	0	0.02	0	0.03	0	0.01	0	0	0	0	0.01	chr17	20583003	20583795	792	747	0.943	792	1	45	0	0	0	0	0
	Fpr-rs3	31.61	0	Inf	0	0	0	0	0	99.81	22.09	0	0	0	0	chr17	20623845	20624877	1032	1030	0.998	1032	1	2	0	0	0	0	0
	Vmn1r226	0	0	NA	0	0	0	0	0	0	0	0	0	0	0	chr17	20687507	20688404	897	892	0.994	897	1	5	0	0	0	0	0
	Vmn1r227	0	0	NA	0	0	0	0	0	0	0	0	0	0	0	chr17	20735181	20736126	945	939	0.994	945	1	6	0	0	0	0	0
	Vmn1r228	0	0	NA	3.58	8.28	14.35	0	0	0.05	0.02	0.1	0	0	0	chr17	20776252	20777254	1002	1002	1	1002	1	0	0	0	0	0	0
	Vmn1r229	0	0	NA	0	0	0	0	0	0	0	0	0	0	0	chr17	20814494	20815415	921	918	0.997	921	1	3	0	0	0	0	0
	Vmn1r230	0	0	NA	0	6.14	0	0	0	0	0	0	0	0	0	chr17	20846550	20847501	951	944	0.993	951	1	7	0	0	0	0	0
	Vmn1r231	0.07	0	Inf	0	14.9	0	0	0	0	0	0	0	0	0	chr17	20889715	20890651	936	924	0.987	936	1	12	0	0	0	0	0
	Vmn1r232	0	0	NA	8.24	5.82	0	0	0	256.41	59.07	0.07	0	0.07	0	chr17	20913280	20914336	1056	1040	0.985	1056	1	16	0	0	0	0	0
	Vmn1r233	5.74	0	Inf	3.74	1.78	0.03	0	0	44.47	9.25	0	0	15.65	2.96	chr17	20993726	20994686	960	947	0.986	960	1	13	0	0	0	0	0
	Vmn1r234	0	0	NA	0	0	0.1	0	0	0	0	2.14	0.62	0	0	chr17	21228825	21229815	990	981	0.991	990	1	9	0	0	0	0	0
	Vmn1r235	0	0	NA	2.13	2.12	0	0	0	0	0	0	0	0	0	chr17	21261414	21262401	987	977	0.99	987	1	10	0	0	0	0	0
	Vmn1r236	0	0	NA	0	1.58	0	0	0	0	0	0	0	0	0	chr17	21286621	21287626	1005	988	0.983	1005	1	17	0	0	0	0	0
	Vmn1r237	0	0	NA	0	0	0	0	0	0	0	0	0.08	0	0	chr17	21314016	21314886	870	862	0.991	870	1	8	0	0	0	0	0
	Vmn2r111	0	0	NA	0.16	0.44	0.48	0	0	0	0	0	0	0	0	chr17	22547940	22548860	920	628	0.683	920	1	292	0	0	0	0	0
	Vmn2r111	0	0	NA	0.16	0.44	0.48	0	0	0	0	0	0	0	0	chr17	22570721	22571534	813	543	0.668	813	1	270	0	0	0	0	0
	Vmn2r112	0.02	0	Inf	1.63	0.12	0	0.91	0.75	0	0	0	0	0	0	chr17	22602831	22603644	813	802	0.986	813	1	11	0	0	0	0	0
	Vmn2r112	0.02	0	Inf	1.63	0.12	0	0.91	0.75	0	0	0	0	0	0	chr17	22618213	22619133	920	607	0.66	920	1	313	0	0	0	0	0
	Vmn2r113	0	0	NA	0	0	0	0	0	0	0	0	0	0	0	chr17	22945909	22946722	813	682	0.839	813	1	131	0	0	0	0	0
	Vmn2r113	0	0	NA	0	0	0	0	0	0	0	0	0	0	0	chr17	22957894	22958814	920	539	0.586	920	1	381	0	0	0	0	0
	Vmn2r-ps129	0	0	NA	0.05	0.17	13.12	0	0	0	0	0	0	0	0	chr17	23004970	23006659	1689	1440	0.853	1686	0.998	249	0	203	3	0	3
	Vmn2r114	0	0.01	0	0	0.02	0	0	0	0	0	0	0	0	0	chr17	23290933	23291853	920	610	0.663	920	1	310	0	0	0	0	0
	Vmn2r114	0	0.01	0	0	0.02	0	0	0	0	0	0	0	0	0	chr17	23309827	23310637	810	700	0.864	810	1	110	0	0	0	0	0
	Vmn2r115	0	0	NA	0.03	0.02	0	0.05	0.02	0	0	0.03	0	0.62	0.04	chr17	23345629	23346442	813	429	0.528	813	1	384	0	0	0	0	0
	Vmn2r115	0	0	NA	0.03	0.02	0	0.05	0.02	0	0	0.03	0	0.62	0.04	chr17	23359208	23360128	920	518	0.563	920	1	402	0	0	0	0	0
	Vmn2r116	0.45	0	Inf	0.38	0.32	0	0	0	0	0	0	0	0	0	chr17	23386601	23387414	813	775	0.953	813	1	38	0	0	0	0	0
	Vmn2r116	0.45	0	Inf	0.38	0.32	0	0	0	0	0	0	0	0	0	chr17	23400944	23401864	920	745	0.81	920	1	175	0	0	0	0	0
	Vmn2r117	0	0	NA	0	0	0	0	0	0	0	0	0	0	0	chr17	23459674	23460594	920	704	0.765	920	1	216	0	0	0	0	0
	Vmn2r117	0	0	NA	0	0	0	0	0	0	0	0	0	0	0	chr17	23477129	23477942	813	658	0.809	813	1	155	0	0	0	0	0
	Olfr55	1561.85	0.27	5784.63	192.62	158.19	219.93	622.81	122.19	511.55	106.51	287.97	58.87	885.7	188.15	chr17	33176415	33177363	948	932	0.983	948	1	16	0	0	0	0	0
	Olfr239	1371.31	0.16	8570.69	127.45	115.05	117.23	707.71	164.11	227.35	45.17	663.19	139.76	608.14	125.7	chr17	33199061	33200009	948	927	0.978	948	1	21	0	0	0	0	0
	Olfr63	276.69	0	Inf	45.59	42.4	82.26	4.77	0.56	202	45.47	96.53	21.78	3.82	1.8	chr17	33268725	33269676	951	942	0.991	951	1	9	0	0	0	0	0
	Olfr90	24.21	0	Inf	61.82	46.01	41.68	21.63	5.95	203.4	35.6	229.49	43.16	531.73	90.42	chr17	37085230	37086163	933	773	0.829	933	1	160	0	0	0	0	0
	Olfr91	181.93	0.12	1516.08	24.69	27.52	44.23	315.92	65.31	585.44	115.29	409.5	79.87	0.09	0	chr17	37092933	37093872	939	782	0.833	939	1	157	0	0	0	0	0
	Olfr92	246.36	0.12	2053	47.13	119.56	44.62	155.11	35.22	612.19	116.87	257.9	46.7	317.38	60.16	chr17	37111041	37111980	939	924	0.984	939	1	15	0	0	0	0	0
	Olfr93	539.66	0.15	3597.73	73.72	72.49	61.74	219.34	46.9	226.78	44.04	0.57	0.21	1.51	0.23	chr17	37151031	37151970	939	737	0.785	939	1	202	0	0	0	0	0
	Olfr94	334.9	0.07	4784.29	24.48	30.13	10.65	207.41	41.49	64.59	14	76.95	17.08	0	0	chr17	37196805	37197966	1161	1115	0.96	1161	1	46	0	5	0	0	0
	Olfr95	0	0	NA	1.27	0.7	0	29.96	5.41	0	0	0	0	0.02	0	chr17	37210912	37211851	939	938	0.999	939	1	1	0	0	0	0	0
	Olfr96	544.09	0	Inf	83.59	136.7	127.47	731.86	174.57	555.61	122.6	207.66	38.25	465.63	101.75	chr17	37225126	37226068	942	888	0.943	942	1	54	0	0	0	0	0
	Olfr97	136.77	0	Inf	157.72	215.23	218.26	1739.8	371.29	1720.84	355.32	1589.13	313.95	960.14	185.01	chr17	37231435	37232368	933	841	0.901	933	1	92	0	0	0	0	0
	Olfr98	0	0	NA	0	7.78	0	1.36	0	0.53	0.42	0.2	0	0	0	chr17	37262732	37263662	930	777	0.835	930	1	153	0	0	0	0	0
	Olfr99	899.71	0.16	5623.19	130.64	185.94	110.69	996.26	199.95	637.38	142.5	704.17	136.11	1493.65	297.61	chr17	37279500	37280418	918	771	0.84	918	1	147	0	0	0	0	0
	Olfr101	221.2	0.22	1005.45	74.96	119.79	73.72	407.92	48.05	1240.77	139.26	375.91	42.97	457.89	47.74	chr17	37299493	37300420	927	776	0.837	927	1	151	0	0	0	0	0
	Olfr103	0	0	NA	3.23	2.65	0	538.94	56.99	19.77	0.94	1.96	0.16	16.01	2.66	chr17	37336288	37337230	942	871	0.925	942	1	71	0	0	0	0	0
	Olfr107	0.07	0	Inf	10.6	5.66	0	0	0	0	0	0	0	0	0	chr17	37405549	37406479	930	760	0.817	930	1	170	0	0	0	0	0
	Olfr108	0	0	NA	0	0	0	0	0	0	0	0	0	0	0	chr17	37445522	37446485	963	811	0.842	963	1	152	0	0	0	0	0
	Olfr109	358.08	0.04	8952	6.84	39.64	2.98	575.54	121.08	1.98	0.08	193.07	42.67	0.43	0.08	chr17	37466207	37467152	945	938	0.993	945	1	7	0	0	0	0	0
	Olfr110	3596.86	0.39	9222.72	950.28	1247.14	1607.7	9343.8	1308.56	8107.13	1156.98	6507.74	917.84	5332.84	710.57	chr17	37498652	37499606	954	942	0.987	954	1	12	0	0	0	0	0
	Olfr111	1843.97	0.22	8381.68	531.29	638.41	475.45	3428.16	676.12	2279.99	444.9	533.23	107.03	1028.84	227.46	chr17	37529978	37530932	954	943	0.988	954	1	11	0	0	0	0	0
	Olfr112	170.5	0	Inf	18.72	21.38	40.9	184.2	42.23	223.86	44.07	0	0	0	0	chr17	37563346	37564309	963	788	0.818	963	1	175	0	0	0	0	0
	Olfr113	87.76	0	Inf	22.19	26.89	41.51	0.26	0	2.73	0.36	2	0	0.14	0.41	chr17	37574482	37575421	939	778	0.829	939	1	161	0	0	0	0	0
	Olfr114	577.25	0.11	5247.73	145.91	153.17	219.12	1111.68	231.44	7.22	1.78	2.29	1.68	484.43	96.15	chr17	37589412	37590351	939	808	0.86	939	1	131	0	0	0	0	0
	Olfr115	305.99	0.09	3399.89	70.99	80.28	139.14	368.94	75.79	196.41	41.85	213.54	42.24	44.11	8.76	chr17	37609816	37610755	939	800	0.852	939	1	139	0	0	0	0	0
	Olfr116	2027.21	0.47	4313.21	27.59	72.61	19.34	0.74	0.1	304.44	67.82	0.24	0	295.49	63.41	chr17	37623667	37624633	966	793	0.821	966	1	173	0	0	0	0	0
	Olfr117	1448.6	0.35	4138.86	14.27	14.63	24.65	0.09	0	0	0	239.16	51.68	0.08	0.02	chr17	37659377	37660331	954	952	0.998	954	1	2	0	0	0	0	0
	Olfr118	2.32	0	Inf	80.79	78.71	57.38	245.25	52.64	0.36	0.08	484.58	95.93	406.45	69.29	chr17	37672024	37672990	966	721	0.746	966	1	245	0	0	0	0	0
	Olfr119	728.49	0	Inf	84.68	97.54	22.19	814.65	156.46	6.31	0.68	1524.78	304.75	851.71	163.18	chr17	37700671	37701637	966	796	0.824	966	1	170	0	0	0	0	0
	Olfr120	526.87	0	Inf	232.46	236.25	169.38	1478.56	299.7	3542.25	696.73	2357.6	469.27	1447.8	282.48	chr17	37725998	37726991	993	700	0.705	993	1	293	0	0	0	0	0
	Olfr121	2497.57	0.18	13875.4	98.08	219.29	175.06	406.77	76.35	1107.61	238.46	1133.04	217.03	2179.3	406.69	chr17	37751855	37752821	966	652	0.675	966	1	314	0	0	0	0	0
	Olfr122	750.93	0.08	9386.62	80.5	226.19	98.45	516.89	110.49	758.31	161.09	951.42	194.93	602.97	123.31	chr17	37771654	37772620	966	715	0.74	966	1	251	0	0	0	0	0
	Olfr123	271.87	0.12	2265.58	10.44	34.13	4.62	0.37	0	0.08	0	495.16	107.52	0	0.08	chr17	37795445	37796375	930	921	0.99	930	1	9	0	0	0	0	0
	Olfr124	1666.6	0.17	9803.53	135.78	299.22	170.11	436.14	91.12	567.37	116.55	525.85	109.34	476.69	95.88	chr17	37805146	37806094	948	935	0.986	948	1	13	0	0	0	0	0
	Olfr125	194.24	0.1	1942.4	5.04	3.16	0	2.05	0.23	0.38	0	0	0.34	0.86	0.48	chr17	37835000	37835963	963	949	0.985	963	1	14	0	0	0	0	0
	Olfr126	191.1	0	Inf	12.07	0.09	38.24	0	0	0	0	0	0	0	0	chr17	37850593	37851553	960	841	0.876	960	1	119	0	0	0	0	0
	Olfr127	155.44	0	Inf	0	0.35	14.08	0	0	0.06	0	0	0.21	0.15	0	chr17	37903547	37904519	972	887	0.913	972	1	85	0	0	0	0	0
	Olfr128	0.09	0	Inf	0	7.65	0	0	0	0	0	0	0	0	0	chr17	37923567	37924494	927	754	0.813	927	1	173	0	0	0	0	0
	Olfr761	0	0	NA	0	0	0.33	0	0	0	0	0	0	0	0	chr17	37952050	37953022	972	631	0.649	972	1	341	0	0	0	0	0
	Olfr129	810.29	0.32	2532.16	434.76	596.15	317.25	3236.47	666.79	2502.09	514.92	2905.74	572.54	4444.43	837.34	chr17	38054598	38055564	966	965	0.999	966	1	1	0	0	0	0	0
	Olfr130	348.03	0.02	17401.5	0.35	3.15	21.69	0	0.09	0	0	0.09	0.09	0	0	chr17	38067172	38068126	954	952	0.998	954	1	2	0	0	0	0	0
	Olfr131	3412.47	0.43	7935.98	809.33	1134.08	1164.37	5498.96	1103.31	5294.91	1076.73	4555.19	947.06	5578.91	1072.43	chr17	38082031	38082976	945	937	0.992	945	1	8	0	0	0	0	0
	Olfr132	635.69	0.12	5297.42	6.06	24.81	38.1	0.37	0	0	0.08	564.26	104.66	0.6	0.75	chr17	38130248	38131190	942	926	0.983	942	1	16	0	0	0	0	0
	Olfr133	426.8	0	Inf	78.4	100.76	99.37	145.56	30.53	1169.53	247.65	353.58	71.85	571.12	118.32	chr17	38148589	38149528	939	869	0.925	939	1	70	0	0	0	0	0
	Olfr134	108.69	0.12	905.75	8.28	30.62	39.91	282.24	62.11	0.41	0	384.23	76.52	47.54	8.41	chr17	38175085	38176024	939	878	0.935	939	1	61	0	0	0	0	0
	Olfr135	88.56	0.1	885.6	9.98	5.83	0	0	0.17	293.56	62.55	0.5	0.07	0.36	0.11	chr17	38208246	38209185	939	900	0.958	939	1	39	0	0	0	0	0
	Olfr138	774.62	0.06	12910.3	84.86	85.66	115.1	527.92	109.17	1072.31	203.5	145.97	26.84	6.06	1.18	chr17	38274772	38275711	939	927	0.987	939	1	12	0	0	0	0	0
	Olfr137	90.33	0.12	752.75	2.22	3.31	10.11	227.68	44.79	0.14	0.16	0	0	0.09	0	chr17	38304520	38305459	939	935	0.996	939	1	4	0	0	0	0	0
	Olfr136	611.52	0.18	3397.33	134.8	74.65	183.47	318.17	57.5	7.88	1.03	608.79	122.04	640.89	115.6	chr17	38335158	38336097	939	933	0.994	939	1	6	0	0	0	0	0
	Vmn2r118	29.64	0.04	741	13.12	8.22	8.94	11.64	8.3	49.38	13.48	80.07	19.69	20.59	4.67	chr17	55592340	55593245	905	783	0.865	905	1	122	0	0	0	0	0
	Vmn2r118	29.64	0.04	741	13.12	8.22	8.94	11.64	8.3	49.38	13.48	80.07	19.69	20.59	4.67	chr17	55610205	55611012	807	806	0.999	807	1	1	0	0	0	0	0
	Vmn2r120	0.01	0.01	1	0	1.1	0.06	0	0	0	0	0	0	0	0	chr17	57508782	57509684	902	786	0.871	902	1	116	0	0	0	0	0
	Vmn2r120	0.01	0.01	1	0	1.1	0.06	0	0	0	0	0	0	0	0	chr17	57524470	57525277	807	795	0.985	807	1	12	0	0	0	0	0
	Vmn1r238	0	0	NA	0	0.34	0	0	0	0	0	0	0	0	0	chr18	3122491	3123412	921	646	0.701	921	1	275	0	0	0	0	0
	Olfr1417	1267.01	0	Inf	185.93	331.33	226.63	498.32	91.85	1021.83	175.49	1305.52	235.06	1230.51	213.88	chr19	11828076	11829024	948	943	0.995	948	1	5	0	0	0	0	0
	Olfr1418	619.65	0.31	1998.87	15.43	15.05	0	0.13	0	0.12	0	0.14	0	1.94	0.43	chr19	11854994	11855951	957	954	0.997	957	1	3	0	0	0	0	0
	Olfr1419	305.19	0	Inf	5.97	16.52	0	85.69	16.15	0	0	0	0	0	0	chr19	11870182	11871214	1032	1016	0.984	1032	1	16	0	0	0	0	0
	Olfr1420	2204.75	0.98	2249.74	492.48	414.53	380.33	1249.57	269.93	1906.81	421.11	1718.5	383.47	1163.61	254.39	chr19	11896022	11896952	930	918	0.987	930	1	12	0	0	0	0	0
	Olfr1423	1451.62	0.24	6048.42	25.51	41.11	15.39	0	0	0.69	0.08	0	0	0.17	0	chr19	12035807	12036740	933	931	0.998	933	1	2	0	0	0	0	0
	Olfr1424	353.44	0.11	3213.09	41.68	58.96	67.38	450.33	88.68	251.21	45.73	207.65	40.1	1.18	0.45	chr19	12058808	12059750	942	905	0.961	942	1	37	0	0	0	0	0
	Olfr1425	399.03	0	Inf	77.51	66.06	37.26	77.15	15.5	74.17	13.65	147.96	33.86	56.68	4.41	chr19	12073694	12074630	936	859	0.918	936	1	77	0	0	0	0	0
	Olfr1426	530.96	0.19	2794.53	23.83	34.48	39	71.32	14.16	188.04	41.47	88.31	18.96	116.75	24.69	chr19	12087854	12088790	936	786	0.84	936	1	150	0	0	0	0	0
	Olfr1427	2990.2	0.57	5245.96	151.53	266.01	118.76	1523.14	284.99	1950.2	371.61	1934.76	364.53	1191.3	213.21	chr19	12098701	12099637	936	852	0.91	936	1	84	0	0	0	0	0
	Olfr1428	3394.35	0.48	7071.56	705.33	723.2	790.42	4049.2	766.7	7238.74	1414.54	6398.28	1225.6	4024.59	727.58	chr19	12108599	12109544	945	935	0.989	945	1	10	0	0	0	0	0
	Olfr76	124.24	0.07	1774.86	54.82	37.76	65.74	155.95	34.97	537.63	116.09	112.21	23.53	0.59	0.22	chr19	12119720	12120674	954	940	0.985	954	1	14	0	0	0	0	0
	Olfr1431	0.11	0	Inf	2.33	4.4	0	0	0	0.14	0.15	0	0	0	0	chr19	12209567	12210506	939	829	0.883	939	1	110	0	0	0	0	0
	Olfr262	0	0	NA	1.22	0	0	0	0	0	0	0	0	0	0	chr19	12240720	12241659	939	891	0.949	939	1	48	0	0	0	0	0
	Olfr235	131.93	0	Inf	16.3	17.85	20.77	98.82	16.3	241.7	46.71	243.33	51.04	294.27	52.26	chr19	12268231	12269170	939	709	0.755	939	1	230	0	0	0	0	0
	Olfr1434	107.67	0	Inf	0	5.41	0	0.56	0.3	0	0	0	0	0	0	chr19	12283049	12283988	939	745	0.793	939	1	194	0	0	0	0	0
	Olfr1436	0	0	NA	0	0	0	0	0	0	0	0	0	0	0	chr19	12298182	12299130	948	788	0.831	948	1	160	0	0	0	0	0
	Olfr1437	181.27	0.03	6042.33	12.87	20.03	62.46	32.87	4.49	3.69	1.05	3.06	0.42	0.41	0.26	chr19	12321886	12322825	939	755	0.804	939	1	184	0	0	0	0	0
	Olfr1440	120.93	0.04	3023.25	4.46	7.39	1.7	230.39	56.04	0.68	0	0	0.08	0	0	chr19	12394264	12395212	948	938	0.989	948	1	10	0	0	0	0	0
	Olfr1441	257.89	0	Inf	0	0	0	0	0	0	0	0	0	0	0	chr19	12422310	12423267	957	946	0.989	957	1	11	0	0	0	0	0
	Olfr1442	356.78	0.1	3567.8	18.92	16.37	50.37	0	0	0	0	0	0	220.32	42.72	chr19	12674206	12675145	939	926	0.986	939	1	13	0	0	0	0	0
	Olfr1443	0	0	NA	6.16	5.15	0	0	0	0	0	73.2	14.17	0	0	chr19	12680109	12681048	939	871	0.928	939	1	68	0	0	0	0	0
	Olfr1444	112.79	0	Inf	1.49	0	6.79	203.58	43.59	0.06	0	0	0	0	0.21	chr19	12861776	12862736	960	957	0.997	960	1	3	0	0	0	0	0
	Olfr1445	3.13	0	Inf	0	0	0	0	0	0	0	0	0	0	0.09	chr19	12883882	12884827	945	920	0.974	945	1	25	0	0	0	0	0
	Olfr1446	98.56	0	Inf	13.89	10.65	19.48	0	0	629.67	122.1	235.4	48.57	34.4	8.23	chr19	12889648	12890575	927	725	0.782	927	1	202	0	0	0	0	0
	Olfr1447	121.79	0	Inf	19.68	14.09	48.58	233.4	48.54	202.19	42.12	0.18	0	0.92	0.52	chr19	12900848	12901778	930	825	0.887	930	1	105	0	0	0	0	0
	Olfr1448	440.37	0.12	3669.75	236.86	387.71	422.63	1343.71	273.97	2345.43	465.03	1459.14	292.88	1961.44	364.73	chr19	12919362	12920307	945	933	0.987	945	1	12	0	0	0	0	0
	Olfr1449	2.56	0	Inf	2.28	9.44	0	0	0	0	0	480.02	104.98	0	0	chr19	12934739	12935684	945	940	0.995	945	1	5	0	0	0	0	0
	Olfr1450	0	0	NA	0	3.57	0.41	0	0	0	0	0	0	0	0	chr19	12953590	12954568	978	964	0.986	978	1	14	0	0	0	0	0
	Olfr1451	0	0	NA	14.08	2.26	0	53.87	7.59	1.62	0.55	1.4	0.33	125.63	27.42	chr19	12998987	12999920	933	926	0.992	933	1	7	0	0	0	0	0
	Olfr1453	0	0	NA	0	0	0	0	0	0	0	0	0	0	0	chr19	13027403	13028327	924	805	0.871	924	1	119	0	0	0	0	0
	Olfr1454	657.43	0.24	2739.29	21.03	24.15	8.87	330.37	63.67	318.58	62.49	556.34	113.01	1.06	0.77	chr19	13063412	13064336	924	732	0.792	924	1	192	0	0	0	0	0
	Olfr1457	0	0	NA	8.82	0.98	0	1.62	0.19	0	0	0	0	0	0	chr19	13094692	13095646	954	796	0.834	954	1	158	0	0	0	0	0
	Olfr1459	0.19	0	Inf	130.59	127.26	45.07	256.59	53.58	0.39	0	65.71	13.58	468.81	102.67	chr19	13145733	13146657	924	856	0.926	924	1	68	0	0	0	0	0
	Olfr1461	0.74	0	Inf	23.62	63.69	10.71	256.64	57.18	14.25	3.04	0.41	0	0.17	0.08	chr19	13165015	13165954	939	755	0.804	939	1	184	0	0	0	0	0
	Olfr1462	0	0	NA	0	0	14.1	0	0	0	0	0	0	0	0	chr19	13190668	13191592	924	891	0.964	924	1	33	0	0	0	0	0
	Olfr1463	3883.69	0.48	8091.02	280.37	428.81	194.2	2363.18	524.1	1369.57	289.11	1566.53	320.38	1507.05	300.79	chr19	13234251	13235184	933	826	0.885	933	1	107	0	0	0	0	0
	Olfr1465	87.21	0	Inf	0	0	0	0	0	0	0	0	0	0	0	chr19	13313359	13314283	924	735	0.795	924	1	189	0	0	0	0	0
	Olfr1466	189.62	0	Inf	20.41	33.34	10.93	0.17	0	313.31	68.55	224.93	50.33	86.57	14.05	chr19	13341759	13342692	933	916	0.982	933	1	17	0	0	0	0	0
	Olfr1467	127.8	0	Inf	17.67	35.17	16.66	207.59	41.66	0.08	0	0.08	0.08	0.15	0	chr19	13364629	13365556	927	905	0.976	927	1	22	0	0	0	0	0
	Olfr1469	0	0	NA	31.12	19.62	0	0	0	0	0	0	0	0	0	chr19	13410570	13411500	930	818	0.88	930	1	112	0	0	0	0	0
	Olfr1471	543	0.03	18100	9.66	10.32	16.03	368.7	82.45	7	3.04	0.24	0.16	4.14	0.62	chr19	13445013	13445958	945	694	0.734	945	1	251	0	0	0	0	0
	Olfr1472	107.12	0	Inf	0	8.97	0	0	0	0	0	0	0	0	0	chr19	13453570	13454515	945	704	0.745	945	1	241	0	0	0	0	0
	Olfr1474	0.1	0	Inf	2.01	5.19	0	0.38	0	0	0	0.18	0	19.95	4.08	chr19	13470971	13471916	945	612	0.648	945	1	333	0	0	0	0	0
	Olfr1475	135.19	0	Inf	0	0.11	0	0.11	0	0	0	0	0	0	0	chr19	13479251	13480196	945	710	0.751	945	1	235	0	0	0	0	0
	Olfr1477	316.34	0.05	6326.8	16.33	19.73	6.66	6.57	1.24	84.49	16.62	89.48	18.87	77.03	16.22	chr19	13502344	13503292	948	885	0.934	948	1	63	0	0	0	0	0
	Olfr1480	3.82	0	Inf	0	0.7	0.43	2.3	0.36	1.25	0.97	0.97	0.38	73.7	14.66	chr19	13529674	13530622	948	760	0.802	948	1	188	0	0	0	0	0
	Olfr1484	97.97	0.2	489.85	69.02	173.91	223.32	546.85	100.28	297.48	62.13	1315.51	259.01	694.51	125.8	chr19	13585305	13586253	948	856	0.903	948	1	92	0	0	0	0	0
	Olfr1487	280.77	0.08	3509.62	117.28	117.96	135.05	529.21	109.63	983.04	194.87	676.04	139.14	1121.48	212.98	chr19	13619163	13620111	948	657	0.693	948	1	291	0	0	0	0	0
	Olfr1489	108.93	0	Inf	0.02	7.75	0.24	0	0	0	0	247.27	51.28	0.02	0	chr19	13633112	13634054	942	853	0.906	942	1	89	0	0	0	0	0
	Olfr1490	72.5	0	Inf	1	13.34	0.56	0	0	395.43	91.12	0	0.01	0.09	0	chr19	13654445	13655396	951	939	0.987	951	1	12	0	0	0	0	0
	Olfr1491	559.65	0	Inf	36.8	41.48	29.85	714.84	147.82	0	0.08	266.56	52.38	262.83	56.43	chr19	13704828	13705788	960	903	0.941	960	1	57	0	0	0	0	0
	Olfr1494	0.03	0	Inf	2.61	35.77	62.49	188.84	44.01	207.26	52.47	406.16	84.57	0.05	0	chr19	13749107	13750055	948	889	0.938	948	1	59	0	0	0	0	0
	Olfr1495	109.9	0.05	2198	63.11	61.39	50.89	211.66	44.56	0.26	0	454.04	92.22	1.4	0	chr19	13768343	13769303	960	946	0.985	960	1	14	0	0	0	0	0
	Olfr1496	1050.97	0.31	3390.23	646.17	920.21	657.57	3528.97	765.48	5679.08	1250.2	4251.18	904.34	2984.45	631.42	chr19	13780613	13781567	954	940	0.985	954	1	14	0	0	0	0	0
	Olfr1497	0.15	0	Inf	18.11	9.72	0	0	0	0	0	0	0	0	0	chr19	13794664	13795609	945	931	0.985	945	1	14	0	0	0	0	0
	Olfr1499	1.37	0	Inf	10.75	3.52	10.49	0	0	0	0	0.51	0	0	0	chr19	13814643	13815588	945	936	0.99	945	1	9	0	0	0	0	0
	Olfr1500	16.93	0	Inf	14.56	12.53	25.46	185.09	32.56	0	0.14	0	0	275.73	54.62	chr19	13827458	13828394	936	932	0.996	936	1	4	0	0	0	0	0
	Olfr1501	163.48	0	Inf	51.94	40.07	112.68	17.8	2.8	6.67	2.17	226.73	45.11	541.68	96.31	chr19	13838223	13839171	948	939	0.991	948	1	9	0	0	0	0	0
	Olfr1502	0	0	NA	10.48	1.58	18.18	0	0	0.08	0	0.56	0.8	280.44	56.85	chr19	13861794	13862745	951	892	0.938	951	1	59	0	0	0	0	0
	Olfr1504	0	0	NA	0	0	0	0	0	0	0	0	0	0.08	0	chr19	13887260	13888208	948	929	0.98	948	1	19	0	0	0	0	0
	Olfr1505	0	0	NA	9.8	18.53	0	0	0	0	0	97.69	17.34	0	0	chr19	13919021	13919972	951	899	0.945	951	1	52	0	0	0	0	0
	Olfr338	1.55	0	Inf	0	0.34	20.26	0	0	187.45	38.03	170.71	33.22	0	0	chr2	36376777	36377698	921	589	0.64	921	1	332	0	0	0	0	0
	Olfr339	584.86	0.12	4873.83	21.72	62.34	76.54	218.45	50.76	0.16	0	0.09	0	0.91	0	chr2	36421399	36422329	930	411	0.442	930	1	519	0	0	0	0	0
	Olfr340	2.35	0	Inf	0	0	0	40.12	8.15	0.32	0.24	0.83	0.25	1.35	0.35	chr2	36452586	36453525	939	618	0.658	939	1	321	0	0	0	0	0
	Olfr341	154.18	0	Inf	11.91	29.77	0	0	0	314.72	73.4	0.24	0.08	0.01	0.08	chr2	36479186	36480128	942	679	0.721	942	1	263	0	0	0	0	0
	Olfr342	417.57	0.11	3796.09	7.69	21.68	54.84	188.08	36.9	199.14	48.38	0.07	0	231.59	46.95	chr2	36527413	36528352	939	621	0.661	939	1	318	0	0	0	0	0
	Olfr344	0.05	0.01	5	0	0	0	0	0	0.03	0	0	0	0	0	chr2	36568599	36569529	930	708	0.761	930	1	222	0	0	0	0	0
	Olfr345	114.4	0	Inf	0	0	0	4.46	0.67	0	0	0	0.08	0	0	chr2	36640040	36640976	936	637	0.681	936	1	299	0	0	0	0	0
	Olfr346	554.95	0.03	18498.3	57.54	47.71	0.14	249.05	55.22	0.02	0	0	0	266.29	55.71	chr2	36688003	36688933	930	705	0.758	930	1	225	0	0	0	0	0
	Olfr347	109.23	0	Inf	0	0	0	1	0.38	0	0	0	0	1.46	0	chr2	36734322	36735261	939	688	0.733	939	1	251	0	0	0	0	0
	Olfr348	0	0	NA	4.24	26.87	51.84	0.27	0	0.02	0	0	0	0.09	0.08	chr2	36786526	36787468	942	812	0.862	942	1	130	0	0	0	0	0
	Olfr50	4.31	0	Inf	0	8.02	4.7	0	0	0	0	0	0	0	0	chr2	36793237	36794176	939	746	0.794	939	1	193	0	0	0	0	0
	Olfr3	704.51	0.16	4403.19	114.9	169.92	144.35	220.83	44.32	113.38	22.43	1160.58	210.04	804.94	129.85	chr2	36812148	36813090	942	927	0.984	942	1	15	0	0	0	0	0
	Olfr350	167.47	0.12	1395.58	127.24	121.52	56.96	772.2	180.39	201.95	42.97	286.42	60.08	441.84	91.36	chr2	36850047	36850986	939	849	0.904	939	1	90	0	0	0	0	0
	Olfr351	1.71	0	Inf	5.1	10.53	1.73	0	0.28	0	0	0	0	0	0	chr2	36859413	36860346	933	916	0.982	933	1	17	0	0	0	0	0
	Olfr352	0.02	0	Inf	8.42	0.08	6.79	181.35	37.21	0	0	0	0	0	0	chr2	36869567	36870515	948	716	0.755	948	1	232	0	0	0	0	0
	Olfr353	111.71	0	Inf	12.61	17.57	0	0	0	241.95	46.19	0	0	1.3	0.08	chr2	36889910	36890846	936	919	0.982	936	1	17	0	0	0	0	0
	Olfr354	0	0	NA	0	0.07	0	0.16	0	0	0	0.07	0	0	0	chr2	36906947	36907901	954	945	0.991	954	1	9	0	0	0	0	0
	Olfr355	0.07	0	Inf	3.67	21.81	12.52	0	0	0.08	0	0	0	0	0	chr2	36927179	36928112	933	921	0.987	933	1	12	0	0	0	0	0
	Olfr356	0	0	NA	0	1.64	1.41	0	0	0.76	0.08	0	0	0	0	chr2	36937120	36938068	948	937	0.988	948	1	11	0	0	0	0	0
	Olfr357	609.83	0.1	6098.3	42.18	34.82	60.14	352.97	83.09	310.56	73.96	4.66	0.76	0	0.07	chr2	36996811	36997738	927	922	0.995	927	1	5	0	0	0	0	0
	Olfr358	0	0	NA	2.91	5.32	27.48	0.64	0.03	276.98	56.6	0	0	133.59	23.12	chr2	37004619	37005612	993	847	0.853	993	1	146	0	0	0	0	0
	Olfr360	545.89	0	Inf	183.84	191.18	213.57	1413.11	294.78	1197.65	266.02	960.71	203.73	1693.8	328.66	chr2	37068306	37069260	954	792	0.83	954	1	162	0	0	0	0	0
	Olfr361	485.62	0.12	4046.83	13.44	32	27.19	0	0	0.08	0	1.34	0.71	1.42	0.32	chr2	37084777	37085746	969	831	0.858	969	1	138	0	0	0	0	0
	Olfr362	166.72	0	Inf	0.8	3.83	0	0	0	0	0	0	0	0	0	chr2	37104694	37105648	954	942	0.987	954	1	12	0	0	0	0	0
	Olfr365	656.84	0.12	5473.67	54.42	75.04	14.93	344.11	71.66	177.84	40.67	188.67	38.65	300.06	67.32	chr2	37201242	37202181	939	914	0.973	939	1	25	0	1	0	0	0
	Olfr366	0	0	NA	16.18	38.74	26.42	171.91	41.42	198.12	43.35	471.28	101.92	426.41	87.28	chr2	37219490	37220420	930	918	0.987	930	1	12	0	0	0	0	0
	Olfr367-ps	0	0	NA	0	0	0	0	0	0	0	0	0	0	0	chr2	37270544	37271387	843	837	0.993	843	1	6	0	0	0	0	0
	Olfr368	173.31	0	Inf	91.77	86.27	38.11	0.09	0	421.9	95.31	0	0.15	1065	234.67	chr2	37331748	37332732	984	980	0.996	984	1	4	0	0	0	0	0
	Olfr987	240.36	0.1	2403.6	127.14	110.82	124.17	711.08	139.84	1267.16	250.01	1666.38	323.64	573.72	100.77	chr2	85330966	85331896	930	890	0.957	930	1	40	0	0	0	0	0
	Olfr988	145.72	0	Inf	20.64	7.26	34.63	0.22	0.11	251.6	51.5	0.3	0.29	2.24	0.22	chr2	85352994	85353924	930	879	0.945	930	1	51	0	0	0	0	0
	Olfr992	0.18	0	Inf	15.51	12	10.3	1.81	0.41	0.86	0.17	2	0	0.14	0	chr2	85399601	85400531	930	920	0.989	930	1	10	0	0	0	0	0
	Olfr993	0.1	0	Inf	0	4.53	0	0	0	2.48	0.61	40.4	4.95	1.56	0	chr2	85413932	85414877	945	940	0.995	945	1	5	0	0	0	0	0
	Olfr994	538.75	0.12	4489.58	206.16	240.14	173.95	744.79	113.22	1366.74	214.99	1287.74	189.62	511.75	61.23	chr2	85429882	85430827	945	941	0.996	945	1	4	0	0	0	0	0
	Olfr995	433.53	0.25	1734.12	47.75	78.46	39.01	852	127.55	258.03	34.78	665.76	103.02	315.97	53.94	chr2	85438208	85439156	948	940	0.992	948	1	8	0	0	0	0	0
	Olfr996	0	0	NA	1.41	1.04	29.19	0	0	0	0	201.94	37.82	0	0.08	chr2	85579240	85580185	945	933	0.987	945	1	12	0	0	0	0	0
	Olfr998	0	0	NA	0	2.76	0	0	0	0	0	0	0	0	0	chr2	85590541	85591486	945	935	0.989	945	1	10	0	0	0	0	0
	Olfr1000	203.58	0	Inf	2.21	11.09	24.15	0	0.09	0.46	0.08	829.59	146.07	2.92	1.32	chr2	85607963	85608908	945	925	0.979	945	1	20	0	0	0	0	0
	Olfr1002	0	0	NA	10.55	0	12.87	0	0	0	0	0	0	0	0	chr2	85647362	85648319	957	938	0.98	957	1	19	0	0	0	0	0
	Olfr154	0	0	NA	2.4	0	0	0	0	0	0	0	0	0	0	chr2	85663475	85664432	957	939	0.981	957	1	18	0	0	0	0	0
	Olfr1006	109.25	0	Inf	2.29	8.83	0	514.91	114.51	0	0	0.1	0.15	0.92	0.15	chr2	85674210	85675149	939	938	0.999	939	1	1	0	0	0	0	0
	Olfr1008	0	0	NA	0	0	0	0	0	0	0	0	0	0	0	chr2	85689430	85690372	942	929	0.986	942	1	13	0	0	0	0	0
	Olfr1009	0	0	NA	116.93	77.93	72.92	418.83	98.02	80.88	16.89	579.54	140.33	0.6	0	chr2	85721406	85722351	945	945	1	945	1	0	0	0	0	0	0
	Olfr1010	0	0	NA	2.78	0.06	0	0	0	0	0	0	0	0	0	chr2	85753362	85754306	944	932	0.987	944	1	12	0	0	0	0	0
	Olfr1012	84.73	0.03	2824.33	35.79	56.29	0	3.31	0.57	143.15	27.86	164.77	34.94	50.29	7.54	chr2	85759438	85760374	936	878	0.938	936	1	58	0	0	0	0	0
	Olfr1013	123.07	0	Inf	101.07	144.53	161.1	209.92	40.06	1166.36	219.54	688.53	132.46	0.12	0	chr2	85769802	85770720	918	870	0.948	918	1	48	0	0	0	0	0
	Olfr1014	78.09	0	Inf	51.58	94.35	39.04	240.92	45.2	348.28	66.84	1036.52	187.35	666.48	124.48	chr2	85776585	85777503	918	907	0.988	918	1	11	0	0	0	0	0
	Olfr1015	211.76	0.11	1925.09	94.14	131.8	82.41	117.53	26.99	1003.55	218.41	538.22	117.99	2.06	0.54	chr2	85785512	85786451	939	935	0.996	939	1	4	0	0	0	0	0
	Olfr1016	31.5	0	Inf	0.82	6.04	0	0.09	0	0	0	0	0	0	0	chr2	85799338	85800268	930	857	0.922	930	1	73	0	0	0	0	0
	Olfr1018	1061.76	0.2	5308.8	42.91	34.97	28.96	190.14	45.29	2.69	0.71	277.17	52.94	0.26	0.17	chr2	85822972	85823908	936	922	0.985	936	1	14	0	0	0	0	0
	Olfr1019	106.6	0	Inf	84.48	76.79	121.56	471.23	94.88	1505.75	312.09	355.97	75.21	1.91	0.42	chr2	85840856	85841789	933	928	0.995	933	1	5	0	0	0	0	0
	Olfr1020	0	0	NA	27.14	30.34	59.43	431.32	100.27	251.07	55.2	187.02	38.09	232.64	50.75	chr2	85849453	85850407	954	951	0.997	954	1	3	0	0	0	0	0
	Olfr1022	0	0	NA	0	3.66	0	0	0	0	0	0.09	0.17	0	0	chr2	85868593	85869541	948	940	0.992	948	1	8	0	0	0	0	0
	Olfr1023	0	0	NA	1.42	9.94	0	0	0	0	0	297.84	60.78	0.17	0	chr2	85886801	85887737	936	936	1	936	1	0	0	0	0	0	0
	Olfr1024	0	0	NA	0.19	0	6.38	0	0	0	0	0	0	0	0	chr2	85904068	85905052	984	976	0.992	984	1	8	0	0	0	0	0
	Olfr1026	78.02	0	Inf	4.72	2.21	0	0	0	0	0	0	0.08	0.25	0.16	chr2	85923269	85924193	924	922	0.998	924	1	2	0	0	0	0	0
	Olfr1028	0.43	0	Inf	2.44	3.18	2.72	52.64	8.63	0.11	0.02	1.23	0.25	0	0	chr2	85951064	85952039	975	950	0.974	975	1	25	0	0	0	0	0
	Olfr1029	109.29	0.03	3643	10.94	6.78	0	365.22	69.14	0.76	0	0	0	0	0	chr2	85975244	85976219	975	954	0.978	975	1	21	0	0	0	0	0
	Olfr1030	92.83	0	Inf	109.57	121.2	92.23	304.65	63.17	384.64	78.65	609.46	124.94	435.52	89.31	chr2	85983841	85984798	957	947	0.99	957	1	10	0	0	0	0	0
	Olfr1031	0.2	0	Inf	92.03	142.16	131.6	400.96	93.58	1212.09	265.53	364.66	77.45	253.53	58.83	chr2	85991818	85992829	1011	1008	0.997	1011	1	3	0	0	0	0	0
	Olfr1032	7.88	0	Inf	34.01	34.2	7.75	0.61	0.27	0	0.17	0.27	0	4.57	1.66	chr2	86007777	86008710	933	916	0.982	933	1	17	0	0	0	0	0
	Olfr1033	151.41	1.29	117.372	34.54	39.75	40.64	101.24	17.99	0.42	0.84	154.47	30.1	160.68	29.08	chr2	86041316	86042249	933	924	0.99	933	1	9	0	0	0	0	0
	Olfr1034	0.04	0	Inf	0.22	0.94	0.41	0	0	0	0	0.03	0	33.92	7.11	chr2	86046483	86047416	933	930	0.997	933	1	3	0	0	0	0	0
	Olfr1036	0.23	0	Inf	0	5.86	0	0	0	0.21	0.04	0	0	0	0.04	chr2	86074741	86075674	933	933	1	933	1	0	0	0	0	0	0
	Olfr1037	0	0	NA	0	9.29	0	0	0	0	0	0	0	0.07	0	chr2	86084809	86085775	966	959	0.993	966	1	7	0	0	0	0	0
	Olfr1038-ps	0	0	NA	0.31	0.76	0	0	0	0.99	0.18	0	0	0	0	chr2	86121924	86122882	958	951	0.993	958	1	7	0	0	0	0	0
	Olfr1039	38.87	0	Inf	0.05	2.1	0	266.95	51.33	0	0	0	0	0	0	chr2	86130701	86131661	960	955	0.995	960	1	5	0	0	0	0	0
	Olfr1040	0	0	NA	0	0	0.97	0	0	0	0	0	0	0	0	chr2	86145790	86146732	942	936	0.994	942	1	6	0	0	0	0	0
	Olfr1042	0	0	NA	0	0.64	2.48	0	0	0	0	0	0	0	0	chr2	86159426	86160368	942	942	1	942	1	0	0	0	0	0	0
	Olfr1043	0	0	NA	0.5	1.32	21	1.18	0.56	0	0	0	0	0	0	chr2	86162002	86162947	945	931	0.985	945	1	14	0	0	0	0	0
	Olfr1044	0	0	NA	22.11	16.72	15.61	0	0	1.98	1.01	0.08	0.08	0.26	0	chr2	86170870	86171815	945	934	0.988	945	1	11	0	0	0	0	0
	Olfr52	116.76	0	Inf	76.56	40.18	26.08	528.25	116.91	18.85	5.36	188.68	40.36	424.69	78.12	chr2	86181149	86182109	960	945	0.984	960	1	15	0	0	0	0	0
	Olfr1045	326.65	0.07	4666.43	55.18	111.53	131.73	510.4	72.83	980.74	154.36	486.14	81.16	525.96	74.82	chr2	86197802	86198750	948	866	0.914	948	1	82	0	0	0	0	0
	Olfr1046	307.83	0	Inf	164.69	186.5	119.34	2114.97	444.38	653.81	135.34	1606.7	321.92	575.66	112.35	chr2	86216757	86217708	951	947	0.996	951	1	4	0	0	0	0	0
	Olfr1047	0.5	0	Inf	71.02	138.52	32.77	427.74	82.78	198.51	42.95	760.88	153.23	606.8	129.74	chr2	86228009	86228969	960	829	0.864	960	1	131	0	0	0	0	0
	Olfr1048	118.96	0.12	991.333	17.55	43.03	15.98	0.45	0	0.37	0.08	197.44	42.92	0	0	chr2	86235870	86236833	963	916	0.951	963	1	47	0	0	0	0	0
	Olfr1049	0	0	NA	0	9.23	0	0	0	0	0	0	0	0	0	chr2	86254764	86255691	927	905	0.976	927	1	22	0	0	0	0	0
	Olfr1051	0	0	NA	0	0	0	0	0	0	0	0	0	0	0	chr2	86275558	86276485	927	909	0.981	927	1	18	0	0	0	0	0
	Olfr1052	0.13	0	Inf	59.91	80.81	76.48	744.94	152.55	223.76	50.37	257.18	56.93	206.43	44.89	chr2	86297817	86298756	939	935	0.996	939	1	4	0	0	0	0	0
	Olfr1053	0	0	NA	0	0	0	39.04	7.23	29.39	6.25	0.08	0.33	0	0	chr2	86314342	86315284	942	898	0.953	942	1	44	0	0	0	0	0
	Olfr1054	0	0	NA	45.19	62.15	101.86	296.47	67.55	432.11	94.26	378.36	79.25	666.73	134.06	chr2	86332415	86333354	939	916	0.976	939	1	23	0	0	0	0	0
	Olfr1055	19.95	0.09	221.667	0	3.24	0	0	0	0	0	0	0	0	0	chr2	86346825	86347764	939	907	0.966	939	1	32	0	21	0	0	0
	Olfr1056	0.19	0	Inf	50.22	51.27	45.36	81.73	22.38	38.04	8.23	121.98	28.98	999.2	203.21	chr2	86355438	86356380	942	929	0.986	942	1	13	0	0	0	0	0
	Olfr1057	0	0	NA	14.71	13.58	42.48	42.47	6.89	38.45	4	11.12	1.55	7.46	1.31	chr2	86374462	86375410	948	875	0.923	948	1	73	0	0	0	0	0
	Olfr1058	66.74	0	Inf	5.79	6.69	8.22	95.18	18.49	0	0.08	189.64	38.87	13.64	1.68	chr2	86385465	86386416	951	795	0.836	951	1	156	0	0	0	0	0
	Olfr1061	0	0	NA	0	0	0	0	0	0	0	0	0	0	0	chr2	86413108	86414050	942	755	0.801	942	1	187	0	0	0	0	0
	Olfr1062	70.67	0	Inf	7.68	27.17	0	13.58	2.14	2.77	0.64	1.31	0.18	273.7	36.58	chr2	86422726	86423674	948	830	0.876	948	1	118	0	32	0	0	0
	Olfr1065	0.07	0	Inf	52.89	61.3	53.12	0.63	0.09	223.85	45.66	264.5	51.91	218.61	45.93	chr2	86445038	86445980	942	779	0.827	942	1	163	0	0	0	0	0
	Olfr1066	0	0	NA	0	6.62	0	0	0	0	0	0	0	0	0	chr2	86455327	86456269	942	788	0.837	942	1	154	0	0	0	0	0
	Olfr228	104.24	0	Inf	29.89	67.04	17.65	0	0.09	220.8	49.16	194.8	47.21	0	0.08	chr2	86482798	86483740	942	798	0.847	942	1	144	0	0	0	0	0
	Olfr1076	0	0	NA	0	1.92	0	0	0	0.08	0	0	0	0	0	chr2	86508460	86509402	942	678	0.72	942	1	264	0	0	0	0	0
	Olfr1079	457.67	0.12	3813.92	40.11	55.27	42.27	135.13	27.13	211.1	46.8	303.39	63.26	217.87	41.25	chr2	86537965	86538913	948	884	0.932	948	1	64	0	0	0	0	0
	Olfr1080	592.67	0.07	8466.71	48.09	29.36	47.35	305.87	56.52	0	0	155.84	26.88	219.44	38.93	chr2	86553180	86554122	942	841	0.893	942	1	101	0	0	0	0	0
	Olfr1082	152.97	0.27	566.556	6.5	6.29	31.94	151.97	31.25	464.14	93.06	0.12	0	0.42	0.13	chr2	86593884	86594826	942	769	0.816	942	1	173	0	0	0	0	0
	Olfr1084	44.12	0	Inf	0.53	0.1	0	1.17	0.51	0	0	0	0	1.37	0.59	chr2	86638764	86639706	942	824	0.875	942	1	118	0	0	0	0	0
	Olfr1085	89.08	0	Inf	28.27	52.36	37.73	0	0	0.15	0	155.27	31.2	0.26	0	chr2	86657514	86658456	942	906	0.962	942	1	36	0	0	0	0	0
	Olfr1086	0.15	0	Inf	7.35	10.7	10.36	0.18	0	0.23	0	0.16	0	197.84	37.51	chr2	86676398	86677331	933	932	0.999	933	1	1	0	0	0	0	0
	Olfr1087	331.79	0.03	11059.7	23.22	48.12	0	0.09	0	221.87	49.24	2.36	0.33	0	0.08	chr2	86690031	86690973	942	912	0.968	942	1	30	0	0	0	0	0
	Olfr1089	0	0	NA	0	0.55	0	0	0	0	0	0	0	0	0	chr2	86732674	86733610	936	936	1	936	1	0	0	0	0	0	0
	Olfr1090	0	0	NA	7.27	12.07	0	0	0	0.61	0.23	0	0	0	0	chr2	86753794	86754736	942	908	0.964	942	1	34	0	0	0	0	0
	Olfr1093	616.77	0	Inf	107.32	88.29	66.41	317.82	62.92	2.67	0.08	628.25	120.88	597.85	120.2	chr2	86785731	86786700	969	955	0.986	969	1	14	0	0	0	0	0
	Olfr141	21.54	0	Inf	33.06	38.48	24.32	160.95	29.26	0	0.07	272.78	50.42	83.67	13.75	chr2	86806049	86806997	948	924	0.975	948	1	24	0	0	0	0	0
	Olfr1094	0	0	NA	39.03	48.28	44.44	434.25	95.91	208.47	48.67	0.07	0	2.09	0.13	chr2	86828753	86829746	993	981	0.988	993	1	12	0	0	0	0	0
	Olfr1095	24.64	0	Inf	8.63	19.77	23.82	55.7	7.76	509.52	85.57	0.08	0	257.43	42.27	chr2	86850769	86851696	927	845	0.912	927	1	82	0	0	0	0	0
	Olfr1097	57.06	0.02	2853	2.01	6.15	0	0	0	0	0	0	0	0	0	chr2	86890225	86891173	948	930	0.981	948	1	18	0	0	0	0	0
	Olfr1098	0	0	NA	1.83	0	0	0	0	0	0	237.17	46.88	0	0	chr2	86922582	86923530	948	935	0.986	948	1	13	0	0	0	0	0
	Olfr1099	543.45	0.02	27172.5	41.39	59.39	13.81	0.41	0.09	228.86	45.23	297.23	55.2	535.92	99.35	chr2	86958517	86959456	939	936	0.997	939	1	3	0	0	0	0	0
	Olfr1100	620.77	0.04	15519.2	2.94	7.38	0	0	0	0	0	0	0	0	0	chr2	86977828	86978794	966	964	0.998	966	1	2	0	0	0	0	0
	Olfr1101	0.18	0	Inf	19.79	13.03	0	0	0	406.2	83.87	128.98	34.48	0	0.02	chr2	86988241	86989174	933	929	0.996	933	1	4	0	0	0	0	0
	Olfr1102	74.36	0	Inf	22.15	59.86	52.97	0.88	0.08	384.44	76.54	110.79	23.03	86.59	22.42	chr2	87001970	87002945	975	948	0.972	975	1	27	0	0	0	0	0
	Olfr1104	207.99	0.12	1733.25	130.8	260.61	222.25	581.28	110.82	294.41	58.28	1061.73	209.21	697.93	131.38	chr2	87021609	87022542	933	930	0.997	933	1	3	0	0	0	0	0
	Olfr1105	115.31	0	Inf	3.04	0	1.14	174.43	33.82	0	0	0	0.08	0	0	chr2	87033280	87034219	939	927	0.987	939	1	12	0	0	0	0	0
	Olfr1106	344.69	0.12	2872.42	114.69	198.48	175.57	0	0.09	4.44	0.94	200.14	45.33	207.36	45.86	chr2	87048295	87049234	939	926	0.986	939	1	13	0	0	0	0	0
	Olfr1107	285.92	0.05	5718.4	0	3.88	0.12	0	0	0	0	0	0	0.51	0	chr2	87071193	87072132	939	763	0.813	939	1	176	0	0	0	0	0
	Olfr1109	106.01	0.12	883.417	0	0	0	2.94	0.19	0	0	0.08	0	0	0	chr2	87092456	87093395	939	832	0.886	939	1	107	0	0	0	0	0
	Olfr259	61.84	0.12	515.333	0	0	0.25	0	0.09	0.08	0	9.02	1.8	0	0	chr2	87107446	87108385	939	775	0.825	939	1	164	0	0	0	0	0
	Olfr1110	2094.27	0.1	20942.7	357.86	519.59	221	1448.47	316.29	3152.85	651.62	2044.73	420.96	2403.26	490.48	chr2	87135380	87136319	939	756	0.805	939	1	183	0	0	0	0	0
	Olfr1111	0.07	0	Inf	51.61	49.23	25.54	168.45	36.04	217.72	40.18	0.16	0.08	205.56	32.87	chr2	87149720	87150659	939	937	0.998	939	1	2	0	0	0	0	0
	Olfr1112	2130.78	0.47	4533.57	225.89	200.44	134.9	603.39	148.6	1375.91	294	660.68	134.1	1222.3	266.17	chr2	87191688	87192645	957	953	0.996	957	1	4	0	0	0	0	0
	Olfr1113	285.32	0.11	2593.82	55.27	23.29	68.52	0.09	0.09	509.25	106.05	3.12	0.31	0.16	0	chr2	87212893	87213874	981	950	0.968	981	1	31	0	0	0	0	0
	Olfr1115	168.59	0.1	1685.9	0	1.12	0	0	0	0	0	0.83	0.21	0.44	0	chr2	87251938	87252919	981	955	0.973	981	1	26	0	0	0	0	0
	Olfr1116	1171.79	0.61	1920.97	0	8.28	1.02	39.22	5.08	0	0	0	0	0	0	chr2	87268845	87269769	924	913	0.988	924	1	11	0	0	0	0	0
	Olfr1118	347.84	0.04	8696	0	9.89	0	0	0	0	0	0	0	0	0	chr2	87308790	87309714	924	922	0.998	924	1	2	0	0	0	0	0
	Olfr1120	0	0	NA	15.6	5.47	0	0.17	0	258.08	55.33	0	0	1.58	0.38	chr2	87357445	87358390	945	879	0.93	945	1	66	0	0	0	0	0
	Olfr1121	235.71	0	Inf	4.63	4.86	0	0	0	0	0	0	0	0	0	chr2	87371533	87372478	945	902	0.954	945	1	43	0	0	0	0	0
	Olfr1122	0	0	NA	13.24	37.74	49.98	0.08	0	0	0	0	0	0.3	0	chr2	87387706	87388687	981	970	0.989	981	1	11	0	0	0	0	0
	Olfr1123	1694.07	0.25	6776.28	27.33	89.19	11.57	0	0	0	0.65	0	0	289.28	58.27	chr2	87418049	87419021	972	959	0.987	972	1	13	0	0	0	0	0
	Olfr1124	1637.32	0.12	13644.3	134.98	107.54	145.12	513.33	104.94	579.09	128.98	949.99	197.92	558.34	115.94	chr2	87434488	87435445	957	943	0.985	957	1	14	0	0	0	0	0
	Olfr1126	113.45	0.24	472.708	0	12.05	0	0.27	0	0.38	0	0	0	0.69	0.25	chr2	87457166	87458111	945	763	0.807	945	1	182	0	0	0	0	0
	Olfr153	2	0	Inf	0	31.08	22.12	0	0	0.89	0.21	2.71	0.2	0	0	chr2	87532034	87532958	924	901	0.975	924	1	23	0	0	0	0	0
	Olfr1128	135.83	0	Inf	24.6	0.17	5.45	182.96	38.86	0	0	0	0	0	0	chr2	87544606	87545542	936	919	0.982	936	1	17	0	0	0	0	0
	Olfr1129	325.14	0.1	3251.4	9.06	3.74	0	0.04	0	0	0	0	0	0	0	chr2	87575085	87576030	945	752	0.796	945	1	193	0	0	0	0	0
	Olfr1130	14.81	0	Inf	0	0.37	0	21.17	3.36	0	0	8.59	1.45	0	0	chr2	87607389	87608334	945	759	0.803	945	1	186	0	0	0	0	0
	Olfr1131	2.24	0	Inf	10.86	5.89	0	0.28	0.19	203.09	34.73	607.86	104.03	231.45	39.92	chr2	87628464	87629394	930	920	0.989	930	1	10	0	0	0	0	0
	Olfr1132	0	0	NA	6.78	7.66	9.85	0.28	0.1	0	0	2.07	0.25	0	0	chr2	87634818	87635745	927	857	0.924	927	1	70	0	0	0	0	0
	Olfr1133	112.08	0	Inf	12.07	25.61	40.69	0	0	0	0	274.77	48.51	904.41	182.37	chr2	87645179	87646121	942	930	0.987	942	1	12	0	0	0	0	0
	Olfr1134	1.17	0.11	10.6364	221.77	279.6	251.22	832.22	173.59	934.28	193.09	1242.02	253.09	356.26	70.58	chr2	87655980	87656919	939	937	0.998	939	1	2	0	0	0	0	0
	Olfr1135	765.76	0.12	6381.33	48.77	87.65	11.08	487.77	100.09	511.28	100.85	282.91	68.56	309.29	58.96	chr2	87671432	87672365	933	915	0.981	933	1	18	0	0	0	0	0
	Olfr1136	0	0	NA	0	3.61	0	0	0	0	0	0	0	0	0	chr2	87692947	87693880	933	928	0.995	933	1	5	0	0	0	0	0
	Olfr1137	0.15	0	Inf	11.84	6.35	3.02	0	0	0	0	0	0	0	0.08	chr2	87710971	87711904	933	922	0.988	933	1	11	0	0	0	0	0
	Olfr1138	0	0	NA	15.25	15.9	7.17	0	0	0	0.13	0.18	0	0	0	chr2	87737386	87738322	936	918	0.981	936	1	18	0	0	0	0	0
	Olfr1140	25.81	0	Inf	7.28	17.52	29.44	0	0	0	0	118.13	18.48	0.11	0.11	chr2	87746197	87747133	936	936	1	936	1	0	0	0	0	0	0
	Olfr1141	0	0	NA	0	0.67	0	0	0	0	0	0	0	0	0	chr2	87753055	87753991	936	874	0.934	936	1	62	0	0	0	0	0
	Olfr152	0.22	0	Inf	56.76	50.09	36.63	0.45	0.19	105.94	25.91	615.11	132.93	0.09	0.33	chr2	87782535	87783486	951	932	0.98	951	1	19	0	0	0	0	0
	Olfr1143	241	0.05	4820	43.27	33.79	27.95	0	0	321.24	66.2	0	0	0	0	chr2	87802390	87803335	945	933	0.987	945	1	12	0	0	0	0	0
	Olfr1145	0	0	NA	5.84	0	0	0	0	0	0	0	0	0	0	chr2	87809821	87810799	978	945	0.966	978	1	33	0	0	0	0	0
	Olfr1148	508.58	0.12	4238.17	19.12	49.28	23.55	106.29	19.74	0.99	0.09	2.36	0.4	70.01	10.45	chr2	87833040	87833985	945	719	0.761	945	1	226	0	0	0	0	0
	Olfr1151	0	0	NA	0	0	0	0	0	0	0	0.86	0.33	0	0	chr2	87857176	87858103	927	916	0.988	927	1	11	0	0	0	0	0
	Olfr1152	0.01	0.02	0.5	0	2.92	20.14	0	0	0	0	0	0	0	0	chr2	87867992	87868925	933	918	0.984	933	1	15	0	0	0	0	0
	Olfr1153	0	0	NA	0.68	0	1.54	0	0.18	0	0	0	0	0	0.08	chr2	87896176	87897133	957	956	0.999	957	1	1	0	0	0	0	0
	Olfr1154	108.42	0	Inf	56	103.79	93.51	272.29	58.54	338.44	77.53	840.51	185.98	675.96	147.35	chr2	87902741	87903674	933	927	0.994	933	1	6	0	0	0	0	0
	Olfr1155	0	0	NA	12.28	38.62	11.07	3.01	0.84	0	0	299.97	51.66	241.36	47.86	chr2	87942681	87943626	945	924	0.978	945	1	21	0	0	0	0	0
	Olfr1156	0	0	NA	0	0	0	1.03	0.57	0	0	0	0	0.45	0	chr2	87949259	87950231	972	934	0.961	972	1	38	0	0	0	0	0
	Olfr1157	38.88	0	Inf	6.01	7.36	3.61	0	0	14.46	3.28	22.57	4.22	0	0.02	chr2	87961951	87962890	939	868	0.924	939	1	71	0	0	0	0	0
	Olfr74	0	0	NA	0	0	0	0	0	0	0	0	0	0	0	chr2	87973706	87974663	957	946	0.989	957	1	11	0	0	0	0	0
	Olfr1158	0	0	NA	0	0	0	0	0	0	0	0	0	0	0	chr2	87990112	87991054	942	933	0.99	942	1	9	0	0	0	0	0
	Olfr1160	0.33	0	Inf	44.64	11.85	19.9	0.23	0.29	409.78	87.31	326.01	68.17	3.5	0.17	chr2	88005816	88006776	960	950	0.99	960	1	10	0	0	0	0	0
	Olfr1161	0.14	0	Inf	0	3.44	30.03	0.08	0	2.26	0.14	0.08	0	0	0	chr2	88024723	88025689	966	944	0.977	966	1	22	0	0	0	0	0
	Olfr73	1036.45	0.36	2879.03	364.49	316.2	248.13	1668.49	323.93	3128.4	604.74	2330.61	438.69	2473.63	455.9	chr2	88034195	88035137	942	920	0.977	942	1	22	0	0	0	0	0
	Olfr1162	0	0	NA	6.64	30.39	59.81	0	0	0	0	0	0.08	0	0	chr2	88049677	88050622	945	935	0.989	945	1	10	0	0	0	0	0
	Olfr1163	0	0	NA	0	7.72	9.36	0	0	0	0	0	0	0	0	chr2	88070429	88071380	951	949	0.998	951	1	2	0	0	0	0	0
	Olfr1164	0	0	NA	0	0	0	0	0	0	0	0	0	0	0	chr2	88092953	88093934	981	948	0.966	981	1	33	0	0	0	0	0
	Olfr1166	0.07	0	Inf	8.3	13.28	8.49	1.53	0.22	0.11	0.14	0.15	0.12	143.34	29.29	chr2	88124032	88124983	951	927	0.975	951	1	24	0	0	0	0	0
	Olfr1167	219.99	0.1	2199.9	26.37	83.07	63.49	0.63	0.18	624.98	124.52	117.36	22.59	230.41	44.41	chr2	88149066	88150017	951	945	0.994	951	1	6	0	0	0	0	0
	Olfr1168	0	0	NA	7.09	9.68	0	0	0	0	0	1.55	0	0.26	0	chr2	88184878	88185817	939	912	0.971	939	1	27	0	0	0	0	0
	Olfr1170	109.43	0	Inf	5.38	49.36	0	259.93	52.7	48.61	7.16	467.17	92.82	416.77	73.7	chr2	88224079	88225030	951	924	0.972	951	1	27	0	0	0	0	0
	Olfr1173	1.98	0	Inf	0	3.88	9.62	0	0	0	0	0	0	0	0	chr2	88274108	88275047	939	865	0.921	939	1	74	0	0	0	0	0
	Olfr1176	0	0	NA	8.21	22.56	0.09	579.98	124.43	761.47	176.68	1.29	0.08	0	0	chr2	88339566	88340514	948	942	0.994	948	1	6	0	0	0	0	0
	Olfr1178	308.24	0.12	2568.67	89.2	68.89	76.76	0.88	0	244.19	53.56	572.27	139.72	2.33	0.8	chr2	88391248	88392220	972	960	0.988	972	1	12	0	0	0	0	0
	Olfr1179	207.41	0	Inf	1.44	18.49	16.72	174.71	34.81	0	0	0	0	200.91	44.46	chr2	88402008	88402932	924	900	0.974	924	1	24	0	0	0	0	0
	Olfr1180	0	0	NA	0	0	0	0	0	0	0	0	0.07	0.45	0	chr2	88411726	88412656	930	919	0.988	930	1	11	0	0	0	0	0
	Olfr1181	0.47	0	Inf	0	0	0.84	0	0	0	0	0	0	0.07	0	chr2	88423087	88424023	936	931	0.995	936	1	5	0	0	0	0	0
	Olfr1182	105.27	0.02	5263.5	8.45	6.66	7.46	0	0	0.02	0	0	0	0.02	0	chr2	88446018	88446936	918	904	0.985	918	1	14	0	0	0	0	0
	Olfr1183	0	0	NA	17.99	16.7	18.29	0	0	0	0	0.51	0	0	0	chr2	88461341	88462253	912	901	0.988	912	1	11	0	0	0	0	0
	Olfr1184	140.84	0	Inf	59.38	77.1	111.53	0.09	0.09	8.76	0.63	0.25	0.08	389.28	65.55	chr2	88486733	88487669	936	927	0.99	936	1	9	0	0	0	0	0
	Olfr1186	0	0	NA	4.83	9.32	0	0	0	0	0	0	0	0	0	chr2	88525584	88526496	912	904	0.991	912	1	8	0	0	0	0	0
	Olfr1188	3.57	0	Inf	7.45	0	0	0.53	0.82	0	0	0	0	1.5	0.32	chr2	88559470	88560409	939	916	0.976	939	1	23	0	0	0	0	0
	Olfr1189	125.24	0	Inf	69.74	61.18	29.18	412.98	91.03	541.53	112.77	525.66	115.33	1.41	0.43	chr2	88591805	88592726	921	909	0.987	921	1	12	0	0	0	0	0
	Olfr1193	177.18	0.12	1476.5	9.13	28.44	30.51	203.77	42.82	0	0	0	0	0	0	chr2	88677856	88678813	957	956	0.999	957	1	1	0	0	0	0	0
	Olfr1195	94.46	0	Inf	16.03	34.33	19.27	0.37	0	302.38	52.17	427.48	81.11	0.18	0	chr2	88682803	88683730	927	875	0.944	927	1	52	0	0	0	0	0
	Olfr1196	756.54	0.06	12609	17.74	59.15	0	0.39	0.27	0	0	0	0	0.95	0.38	chr2	88700382	88701327	945	945	1	945	1	0	0	0	0	0	0
	Olfr1197	979.27	0.17	5760.41	54.86	55.6	25.94	576.5	107.24	0.08	0	6.48	1.38	670.59	125.36	chr2	88728652	88729597	945	945	1	945	1	0	0	0	0	0	0
	Olfr1198	110.95	0	Inf	5.64	1.26	13.55	0	0	0	0	224.78	42.42	0	0	chr2	88745959	88746886	927	922	0.995	927	1	5	0	0	0	0	0
	Olfr1199	0	0	NA	0	9.27	0	0	0	270.74	46.67	0	0	0	0	chr2	88755740	88756673	933	871	0.934	933	1	62	0	0	0	0	0
	Olfr1200	283.63	0	Inf	0.97	18.26	53.82	0.1	0	0	0	0.09	0	589.55	110.04	chr2	88767302	88768313	1011	1001	0.99	1011	1	10	0	0	0	0	0
	Olfr1201	24.58	0	Inf	14.53	50.68	41.96	41.05	9.19	90.68	21.77	304.62	60.79	426.23	81.52	chr2	88794383	88795307	924	883	0.956	924	1	41	0	0	0	0	0
	Olfr1202	0	0	NA	23.35	34.95	21.4	0	0	153.14	33.68	136.97	27.33	1.46	0.4	chr2	88817172	88818102	930	930	1	930	1	0	0	0	0	0	0
	Olfr1205	285.91	0	Inf	24.79	49.05	69.12	308.31	63.74	0.09	0	784.95	157.35	418.28	83.55	chr2	88831118	88832042	924	886	0.959	924	1	38	0	0	0	0	0
	Olfr1204	131.31	0.02	6565.5	11.26	12.18	11.52	0	0	0	0	0.89	0.19	340.15	63.99	chr2	88851951	88852881	930	929	0.999	930	1	1	0	0	0	0	0
	Olfr1206	317.66	0	Inf	45.92	117.22	70.25	1101.1	234.15	501.33	103.97	1091.45	214.04	3.86	0.3	chr2	88864606	88865530	924	923	0.999	924	1	1	0	0	0	0	0
	Olfr1208	507.67	0.21	2417.48	33.71	28.25	10.33	288.1	60.56	0	0	257.3	51.56	0.22	0	chr2	88896668	88897595	927	920	0.992	927	1	7	0	0	0	0	0
	Olfr1209	548.69	0.06	9144.83	14.28	5.7	5.18	143.14	24.4	0.06	0	0.18	0.03	0	0	chr2	88909458	88910391	933	891	0.955	933	1	42	0	0	0	0	0
	Olfr1211	0.07	0	Inf	15.45	32.81	40.43	190.87	36.78	202.43	42.34	0.25	0.08	0.09	0.04	chr2	88929377	88930313	936	771	0.824	936	1	165	0	0	0	0	0
	Olfr1212	374.08	0	Inf	23.38	35.39	0.43	129.37	28.74	0	0	137.89	29.95	0	0.08	chr2	88958467	88959403	936	935	0.999	936	1	1	0	0	0	0	0
	Olfr1213	562.41	0.25	2249.64	27.79	52.68	38.41	72.59	16	191.74	43.69	361.98	72.84	101.81	20.02	chr2	88972953	88973889	936	773	0.826	936	1	163	0	0	0	0	0
	Olfr1214	158.42	0	Inf	2.03	0	0	0	0	0	0	0	0	0	0	chr2	88987264	88988200	936	888	0.949	936	1	48	0	0	0	0	0
	Olfr1215	402.27	0	Inf	6.05	16.35	0	0	0	0	0	225.68	45.04	0	0	chr2	89001347	89002286	939	785	0.836	939	1	154	0	0	0	0	0
	Olfr1216	57.23	0.03	1907.67	2.15	11.48	0	0.83	0	0	0.24	0	0	0	0	chr2	89013126	89014062	936	812	0.868	936	1	124	0	0	0	0	0
	Olfr1217	686.4	0.03	22880	295.04	437.46	322.02	1615.27	348.34	1394.35	295.44	1107.79	236.71	2251.49	455.22	chr2	89023086	89024001	915	574	0.627	915	1	341	0	0	0	0	0
	Olfr1218	0	0	NA	12.9	8.83	15.48	0	0	0	0	0.08	0	0	0	chr2	89054488	89055424	936	812	0.868	936	1	124	0	0	0	0	0
	Olfr1219	0.09	0	Inf	27.7	22.46	6.7	0.11	0	0.37	0	231.24	44.11	0.11	0	chr2	89074153	89075089	936	620	0.662	936	1	316	0	0	0	0	0
	Olfr1220	168.59	0.11	1532.64	7	25.86	2.73	0	0	0	0	0	0	0	0	chr2	89096989	89097925	936	848	0.906	936	1	88	0	0	0	0	0
	Olfr1221	345.27	0.04	8631.75	2.64	13.74	0	0	0	146.15	28.65	0	0	0	0	chr2	89111574	89112510	936	842	0.9	936	1	94	0	0	0	0	0
	Olfr1222	730.55	0.12	6087.92	276.75	516.48	254.45	1860.22	364	1329.13	257.65	1690.25	353.38	1487.41	286.66	chr2	89124793	89125729	936	825	0.881	936	1	111	0	0	0	0	0
	Olfr1223	33.88	0	Inf	7.37	2.86	0	58.32	12.73	0.56	0.21	98.58	20.93	126.06	23.59	chr2	89144085	89145021	936	751	0.802	936	1	185	0	0	0	0	0
	Olfr1225	0	0	NA	5.73	0	0.26	0	0	0	0	0	0	0	0	chr2	89170274	89171210	936	589	0.629	936	1	347	0	0	0	0	0
	Olfr1226	1968.54	0.24	8202.25	76.49	100.71	37.98	625.2	128.42	5.25	0.79	969.41	208.22	7.27	2.61	chr2	89193099	89194032	933	821	0.88	933	1	112	0	0	0	0	0
	Olfr1228	573.62	0.1	5736.2	143.12	268.58	123.38	1172.24	240.97	1122.6	211.93	1241.11	233.55	481.91	93.73	chr2	89248720	89249692	972	789	0.812	972	1	183	0	0	0	0	0
	Olfr1229	1254.73	0.22	5703.32	47.29	82.55	46.81	266.98	51.93	450.32	91.59	79.35	16.27	1.5	0	chr2	89282195	89283131	936	889	0.95	936	1	47	0	0	0	0	0
	Olfr1230	0	0	NA	0	0	0	0	0	0	0	0	0	0	0	chr2	89296350	89297268	918	907	0.988	918	1	11	0	0	0	0	0
	Olfr1231	0.74	0	Inf	6.87	0	0	0	0	0	0.16	0	0	0	0	chr2	89302648	89303590	942	938	0.996	942	1	4	0	0	0	0	0
	Olfr1232	334.04	0	Inf	24.2	74.6	20.07	0.64	0	89.18	19.28	112.94	20.86	0	0.08	chr2	89325242	89326178	936	932	0.996	936	1	4	0	0	0	0	0
	Olfr1233	0.07	0	Inf	18.14	20.84	7.29	125.68	30.4	0	0	159.97	34.19	88.77	19.11	chr2	89339382	89340300	918	849	0.925	918	1	69	0	0	0	0	0
	Olfr1234	233.15	0	Inf	20.12	54.96	15.32	176.51	39.58	0.23	0.23	0	0	0.09	0	chr2	89362482	89363427	945	937	0.992	945	1	8	0	0	0	0	0
	Olfr1238	373.75	0	Inf	8.81	21.49	31.35	174.34	35.49	0.3	0	348.81	75.12	0	0	chr2	89406129	89407077	948	864	0.911	948	1	84	0	0	0	0	0
	Olfr1239	171.03	0	Inf	16.2	6.21	14.49	33.39	8.21	10.52	2.65	4.19	0.17	0.97	0.51	chr2	89417493	89418411	918	875	0.953	918	1	43	0	0	0	0	0
	Olfr1240	1926.71	0.31	6215.19	77.64	66.45	79.32	570.26	118.97	356.02	67.83	486.04	94.35	567.82	98.75	chr2	89439332	89440277	945	800	0.847	945	1	145	0	0	0	0	0
	Olfr1241	235.27	0.24	980.292	1.21	5.36	10.21	0	0	0	0	0	0	0	0	chr2	89482188	89483133	945	886	0.938	945	1	59	0	0	0	0	0
	Olfr1242	142.06	0	Inf	15.53	8.52	40.8	0	0	0	0.14	0	0	2.33	0.2	chr2	89493389	89494310	921	874	0.949	921	1	47	0	0	0	0	0
	Olfr1243	807.49	0.12	6729.08	11.89	9.67	24.7	0	0	0.08	0	245.61	49.3	0.49	0.62	chr2	89527490	89528408	918	898	0.978	918	1	20	0	0	0	0	0
	Olfr1245	0	0	NA	0	0.8	0	0	0	0	0	0	0	0	0	chr2	89574800	89575724	924	917	0.992	924	1	7	0	0	0	0	0
	Olfr1246	281.65	0.21	1341.19	15.19	10.72	0	0	0	190.14	42.9	0	0	0.07	0	chr2	89590168	89591113	945	806	0.853	945	1	139	0	0	0	0	0
	Olfr1247	2640.94	0.55	4801.71	6.84	23.81	0	4.1	0.28	0	0	0	0	0	0	chr2	89609155	89610100	945	770	0.815	945	1	175	0	0	0	0	0
	Olfr1248	0	0	NA	0	0	0	0	0	0.35	0.09	0	0	0	0	chr2	89617266	89618190	924	722	0.781	924	1	202	0	0	0	0	0
	Olfr1249	972.79	0.14	6948.5	0	0	11.72	0	0	0	0	0	0	0	0	chr2	89629939	89630896	957	813	0.85	957	1	144	0	0	0	0	0
	Olfr1250	583.18	0	Inf	16.12	64.51	41.22	252.94	46.01	828.9	165.02	0.66	0.43	502.48	89.36	chr2	89656494	89657439	945	567	0.6	945	1	378	0	0	0	0	0
	Olfr1251	1108.61	0.1	11086.1	76.39	57.34	34.96	184.91	37.77	277.61	56.24	235.82	48.62	684.57	136	chr2	89666927	89667884	957	859	0.898	957	1	98	0	0	0	0	0
	Olfr1252	955.63	0.2	4778.15	11.29	28.6	20.57	273.78	51.89	0.92	0.22	229.8	47.02	877.98	169.68	chr2	89721164	89722109	945	765	0.81	945	1	180	0	0	0	0	0
	Olfr1253	328.17	0	Inf	45.75	20.35	28.5	1.01	0.11	0	0	0.38	0	246.8	45.81	chr2	89751869	89752826	957	802	0.838	957	1	155	0	0	0	0	0
	Olfr1254	212.24	0	Inf	25.96	34.28	5.25	4.25	0.37	202.39	42.68	150.92	32.88	34.58	6.89	chr2	89788405	89789350	945	832	0.88	945	1	113	0	0	0	0	0
	Olfr1255	101.08	0	Inf	25.34	76.54	60.42	1.47	0.12	735.47	159.49	0.24	0.13	2.39	0.11	chr2	89816327	89817260	933	909	0.974	933	1	24	0	0	0	0	0
	Olfr1256	0	0	NA	5.17	20.93	19.11	334.64	79.19	0	0	0	0	0.09	0	chr2	89835022	89835943	921	902	0.979	921	1	19	0	0	0	0	0
	Olfr48	187.21	0.11	1701.91	58.92	85.16	39.99	200.52	35.25	205.32	40.18	361.4	74.17	325.6	63.53	chr2	89844065	89844971	906	879	0.97	906	1	27	0	0	0	0	0
	Olfr1257	1237.2	0.22	5623.64	189.4	224.94	195.17	935.35	203.91	694.58	134.89	914.71	197.87	649.58	130.54	chr2	89880827	89881757	930	926	0.996	930	1	4	0	0	0	0	0
	Olfr1258	1869.33	0.12	15577.8	283.87	352.13	174.17	890.84	192.87	253.71	59.49	2144.13	464.65	2541.76	519.18	chr2	89929810	89930746	936	935	0.999	936	1	1	0	0	0	0	0
	Olfr1259	204.48	0.02	10224	118.93	172.13	122.71	311.28	67.86	306.08	71.52	207.79	53.02	735.88	159.25	chr2	89943183	89944113	930	907	0.975	930	1	23	0	0	0	0	0
	Olfr1260	149.07	0	Inf	92.17	145.96	161.64	58.68	12.83	420.42	105.56	810.68	178.43	323.84	66.53	chr2	89977779	89978712	933	921	0.987	933	1	12	0	0	0	0	0
	Olfr1261	2347.99	0.12	19566.6	209.3	235.01	219.73	533.52	108.26	635.12	131.64	1027.2	222.98	1308.18	268.55	chr2	89993394	89994315	921	909	0.987	921	1	12	0	0	0	0	0
	Olfr1262	3295.02	0.07	47071.7	215.51	232.68	96.37	1417.92	306.34	819.83	177.78	572.3	110.9	1.06	0.27	chr2	90002407	90003322	915	892	0.975	915	1	23	0	0	0	0	0
	Olfr1263	655.89	0.19	3452.05	109.37	130.93	92.91	318.94	65.97	250.52	52.71	1174.31	233.69	880.85	169.56	chr2	90014931	90015852	921	916	0.995	921	1	5	0	0	0	0	0
	Olfr1264	497.27	0.17	2925.12	0.21	16.74	49.25	214.57	45.77	0.08	0.08	198.4	35.8	0.09	0	chr2	90021137	90022064	927	876	0.945	927	1	51	0	0	0	0	0
	Olfr1265	514.65	0.04	12866.2	1.84	13.19	0	0	0	0	0	1.74	0.1	3.14	1.18	chr2	90036920	90037850	930	705	0.758	930	1	225	0	0	0	0	0
	Olfr140	2280.73	0.62	3678.6	167.52	212.75	153.76	1001.53	190.04	556.47	110.09	501.36	92.16	859.79	167.18	chr2	90051413	90052322	909	866	0.953	909	1	43	0	0	0	0	0
	Olfr1269	20.63	0	Inf	0	6.17	0	1.6	1.04	0	0	332.8	74.61	0	0	chr2	90118666	90119596	930	737	0.792	930	1	193	0	0	0	0	0
	Olfr32	10233.4	1.27	8057.78	2435.24	2590.34	2094.25	14887.3	2560.89	20584.6	3606.49	13978.5	2382.76	14554.5	2326.85	chr2	90138210	90139137	927	870	0.939	927	1	57	0	0	0	0	0
	Olfr1270	715.52	0.07	10221.7	204.21	249.79	209.23	1394.28	235.83	1496.75	254.98	1306.75	223.55	992.33	152.98	chr2	90149089	90150004	915	823	0.899	915	1	92	0	0	0	0	0
	Olfr142	957.92	0.37	2588.97	282.1	368.8	303.88	1555.83	300.62	1459.24	270.95	1144.31	221.71	668.58	112.46	chr2	90252068	90252986	918	683	0.744	918	1	235	0	0	0	0	0
	Olfr1271	182.28	0.06	3038	10.52	13.44	13.07	0.49	0.12	0.72	0.17	187.81	35.9	1.86	0.28	chr2	90265510	90266428	918	683	0.744	918	1	235	0	0	0	0	0
	Olfr1272	0.18	0	Inf	16.63	32.71	17.79	506.37	83.09	0.18	0	1.56	0.19	318.84	46.16	chr2	90281646	90282573	927	692	0.746	927	1	235	0	0	0	0	0
	Olfr1273-ps	0.19	0	Inf	0.23	2.5	0.74	2.13	0.29	0.46	0	0.46	0	46.75	5.96	chr2	90295935	90296859	924	675	0.731	924	1	249	0	0	0	0	0
	Olfr1506	0	0	NA	0	0	0	0	0	7.51	1.07	0	0	0	0	chr2	90324196	90325126	930	849	0.913	930	1	81	0	0	0	0	0
	Olfr1274	125.91	0.11	1144.64	46.32	61.73	32.59	207.25	52.86	103.31	21.53	73.02	20.18	0	0	chr2	90400662	90401592	930	669	0.719	930	1	261	0	0	0	0	0
	Olfr1275	164.48	0.11	1495.27	15.75	16.92	33.04	65.35	12.92	366.99	63.92	187.36	35.63	0	0	chr2	111230852	111231791	939	929	0.989	939	1	10	0	0	0	0	0
	Olfr1276	7.02	0	Inf	4.46	8.96	12.33	109.92	18.94	0	0.08	111.25	21.38	559.93	86.33	chr2	111257116	111258055	939	933	0.994	939	1	6	0	0	0	0	0
	Olfr1277	0	0	NA	0	12.2	0	0	0	0	0	1.83	0.08	0.08	0	chr2	111269453	111270365	912	898	0.985	912	1	14	0	0	0	0	0
	Olfr1278	0.97	0	Inf	0	6.7	32.32	1.01	0.09	0.38	0	0.73	0	1.03	0.67	chr2	111292269	111293211	942	929	0.986	942	1	13	0	0	0	0	0
	Olfr1279	0	0	NA	0	0	0	0	0	0	0.02	0	0	0	0	chr2	111306200	111307142	942	934	0.992	942	1	8	0	0	0	0	0
	Olfr1280	0	0	NA	5.11	22.26	7.37	0	0	0	0	0	0	0	0	chr2	111315480	111316398	918	646	0.704	918	1	272	0	0	0	0	0
	Olfr1281	264.91	0	Inf	19.66	68.09	17.61	242.89	60.14	215.29	55.78	356.37	85.12	0.38	0.03	chr2	111328420	111329338	918	539	0.587	918	1	379	0	0	0	0	0
	Olfr1282	0	0	NA	0	0	0.48	4.41	1.08	0	0	0.65	0.27	0.28	0	chr2	111335158	111336076	918	601	0.655	918	1	317	0	0	0	0	0
	Olfr1283	79.9	0	Inf	2.49	22.45	0	197.35	40.23	0.92	0.15	0	0	0.15	0	chr2	111368633	111369551	918	505	0.55	918	1	413	0	0	0	0	0
	Olfr1284	122.81	0	Inf	0	0	0	0	0	0	0	0	0.07	0	0	chr2	111379001	111379937	936	935	0.999	936	1	1	0	0	0	0	0
	Olfr1286	0	0	NA	0	0.43	0	0	0	0	0	0	0	0	0	chr2	111420031	111420949	918	595	0.648	918	1	323	0	0	0	0	0
	Olfr1287	239.52	0.12	1996	0	0	0	0	0	0	0	0	0	0	0	chr2	111449141	111450059	918	517	0.563	918	1	401	0	0	0	0	0
	Olfr1288	297.71	0.12	2480.92	90.98	100.07	14.71	285.27	65.1	143.19	31.37	282.91	63.11	1208.1	248.41	chr2	111478785	111479724	939	937	0.998	939	1	2	0	0	0	0	0
	Olfr1289	297.52	0	Inf	0	1.63	0	0	0	0	0	0	0	0	0	chr2	111483431	111484328	897	840	0.936	897	1	57	0	0	0	0	0
	Olfr1290	1323.61	0.16	8272.56	59.64	212.91	198.57	1141.45	218.14	136.99	28.72	1221.97	242.91	993.98	198.79	chr2	111489217	111490156	939	726	0.773	939	1	213	0	0	0	0	0
	Olfr1294	1527.99	0.48	3183.31	28.47	77.73	72.18	92.54	15.49	225.99	39.86	420.5	86.05	267.51	46.61	chr2	111537348	111538287	939	741	0.789	939	1	198	0	0	0	0	0
	Olfr1295	1469.72	0.11	13361.1	151.02	225.96	193.68	1925.55	361.44	1425.68	283.7	226.9	43.48	532.14	98.73	chr2	111564503	111565442	939	823	0.876	939	1	116	0	0	0	0	0
	Olfr1297	2383.58	0.12	19863.2	461.2	503.64	404.42	2154.73	420.31	4831.48	947.51	3799.64	730.48	3240.83	602.66	chr2	111621133	111622072	939	898	0.956	939	1	41	0	0	0	0	0
	Olfr1298	1049.92	0	Inf	59.37	25.33	84.14	564.67	114.76	0.92	0	0.25	0.08	0	0	chr2	111645056	111645995	939	890	0.948	939	1	49	0	0	0	0	0
	Olfr1299	329.21	0	Inf	90.29	134.51	63.43	301.04	58.96	592.58	116.49	333.45	62.18	1051.92	205.51	chr2	111664227	111665166	939	785	0.836	939	1	154	0	0	0	0	0
	Olfr1300-ps1	117.57	0.14	839.786	6.23	4.33	0	0.04	0.08	0	0	0	0	227.92	48.92	chr2	111691501	111693319	1818	1743	0.959	1818	1	75	0	0	0	0	0
	Olfr1301	3540.69	0.12	29505.8	364.14	608.54	442.71	2584.51	523.76	2289.94	459.95	2290.04	462.14	2671.34	527.57	chr2	111754250	111755189	939	834	0.888	939	1	105	0	0	0	0	0
	Olfr1302	135.71	0.12	1130.92	21.26	54.45	13.43	0	0	1.36	0	396.15	77.79	346.73	63.24	chr2	111780312	111781260	948	813	0.858	948	1	135	0	0	0	0	0
	Olfr1303	0.66	0	Inf	9.73	4.73	23.21	0	0.19	0.15	0	0.12	0.02	0	0	chr2	111813785	111814724	939	936	0.997	939	1	3	0	0	0	0	0
	Olfr1305	366.85	0.24	1528.54	0	4.9	0	199.57	41.08	0.06	0	0	0	0	0	chr2	111872914	111873853	939	916	0.976	939	1	23	0	0	0	0	0
	Olfr1306	31.86	0	Inf	1.38	6.92	0	0.97	0	0	0	0.65	0.16	0	0	chr2	111911989	111912928	939	855	0.911	939	1	84	0	0	0	0	0
	Olfr1307	446.39	0	Inf	5.3	14.08	21.86	303.29	53.42	0	0	0.01	0.08	0	0	chr2	111944515	111945454	939	894	0.952	939	1	45	0	0	0	0	0
	Olfr1308	315.68	0	Inf	74.33	33.83	48.37	280.42	48.4	73.05	11.45	120.01	19.36	247.99	38.36	chr2	111960108	111961071	963	939	0.975	963	1	24	0	0	0	0	0
	Olfr1309	0	0	NA	3.74	11.37	0	377.39	82.69	0.07	0	0	0	0	0	chr2	111983133	111984096	963	954	0.991	963	1	9	0	0	0	0	0
	Olfr1310	236.1	0	Inf	2.06	24.26	80.08	300.48	60.14	613.9	133.19	107.21	20.67	172.39	32.99	chr2	112008245	112009184	939	920	0.98	939	1	19	0	0	0	0	0
	Olfr1311	154.27	0	Inf	0	14.12	12.8	0	0.09	0	0	0	0	0	0	chr2	112020913	112021852	939	930	0.99	939	1	9	0	0	0	0	0
	Olfr1312	333.94	0.12	2782.83	0.4	14.52	9.13	157.83	28.34	4.59	1.46	0	0.03	353.54	58.21	chr2	112042076	112043030	954	935	0.98	954	1	19	0	0	0	0	0
	Olfr1313	163.76	0	Inf	0	5.73	0	0	0	0	0	0	0	0	0	chr2	112071645	112072581	936	927	0.99	936	1	9	0	0	0	0	0
	Olfr1314	484.6	0.11	4405.45	8.11	2.99	0	0	0	0	0	0	0	0	0	chr2	112091760	112092699	939	937	0.998	939	1	2	0	0	0	0	0
	Olfr1316	81.89	0	Inf	0	0.92	0	0	0	0	0	0.03	0	0	0	chr2	112129870	112130815	945	915	0.968	945	1	30	0	0	0	0	0
	Olfr1317	0.63	0	Inf	11.99	13.76	2.93	18.95	1.36	0.6	0	0.92	0.6	0	0	chr2	112141946	112142897	951	950	0.999	951	1	1	0	0	0	0	0
	Olfr1318	293.26	0	Inf	18.33	17.04	2.35	38.43	11.28	161.63	33.85	230.15	46.37	4.3	1.07	chr2	112155952	112156915	963	963	1	963	1	0	0	0	0	0	0
	Vmn2r1	2584.7	0.38	6801.84	635.86	862.92	708.56	3523.67	939.99	3910.86	1032.91	3689.52	949.72	4276.94	1083.52	chr3	64089452	64090325	873	658	0.754	873	1	215	0	0	0	0	0
	Vmn2r1	2584.7	0.38	6801.84	635.86	862.92	708.56	3523.67	939.99	3910.86	1032.91	3689.52	949.72	4276.94	1083.52	chr3	64104475	64105458	983	682	0.694	983	1	301	0	0	0	0	0
	Vmn2r2	2263.64	0.51	4438.51	722.64	761.41	891.21	3420.04	816.01	3630.61	860.26	1607.26	372.17	3053.01	733.54	chr3	64116431	64117414	983	767	0.78	983	1	216	0	0	0	0	0
	Vmn2r2	2263.64	0.51	4438.51	722.64	761.41	891.21	3420.04	816.01	3630.61	860.26	1607.26	372.17	3053.01	733.54	chr3	64133903	64134773	870	604	0.694	870	1	266	0	0	0	0	0
	Vmn2r3	49.99	0	Inf	1.96	12.73	1.07	0.43	1.21	0.15	0.95	0.71	0.36	1.73	2.05	chr3	64258960	64259943	983	800	0.814	983	1	183	0	0	0	0	0
	Vmn2r3	49.99	0	Inf	1.96	12.73	1.07	0.43	1.21	0.15	0.95	0.71	0.36	1.73	2.05	chr3	64274866	64275749	883	600	0.68	883	1	283	0	0	0	0	0
	Vmn2r4	0.27	0	Inf	0	10.14	0.06	0.38	0.04	0.53	0.14	0.14	0.04	0.49	0.14	chr3	64388620	64389603	983	786	0.8	983	1	197	0	0	0	0	0
	Vmn2r4	0.27	0	Inf	0	10.14	0.06	0.38	0.04	0.53	0.14	0.14	0.04	0.49	0.14	chr3	64406154	64407024	870	783	0.9	870	1	87	0	0	0	0	0
	Vmn2r5	0.4	0	Inf	12.02	1.33	12.14	168.72	45.8	1.38	0.86	7.09	1.87	2.46	0.61	chr3	64490820	64491803	983	816	0.83	983	1	167	0	0	0	0	0
	Vmn2r5	0.4	0	Inf	12.02	1.33	12.14	168.72	45.8	1.38	0.86	7.09	1.87	2.46	0.61	chr3	64503747	64504617	870	599	0.689	870	1	271	0	0	0	0	0
	Vmn2r6	0.06	0	Inf	2.06	0.08	0	1.41	1.36	0.04	0	0	0	0.19	0.01	chr3	64537560	64538543	983	780	0.793	983	1	203	0	0	0	0	0
	Vmn2r6	0.06	0	Inf	2.06	0.08	0	1.41	1.36	0.04	0	0	0	0.19	0.01	chr3	64556007	64556877	870	638	0.733	870	1	232	0	0	0	0	0
	Vmn2r7	0.09	0	Inf	2.73	10.18	0.36	0.22	3.69	1.17	0.39	0.21	0.19	1.02	10.57	chr3	64715760	64716630	870	805	0.925	870	1	65	0	0	0	0	0
	Olfr1402	4.17	0	Inf	0	1.13	0	0	0	0	0	0	0	0	0	chr3	97410216	97411179	963	947	0.983	963	1	16	0	0	0	0	0
	Olfr266	15.96	0	Inf	5.15	6.93	0.78	1.83	0	0	0	0.15	0	0.47	0	chr3	106821606	106822557	951	947	0.996	951	1	4	0	0	0	0	0
	Vmn1r2	0	0	NA	0	0	0	0	0	0	0	0	0	0	0	chr4	3172082	3173003	921	725	0.787	921	1	196	0	0	0	0	0
	Vmn1r3	0	0	NA	0	0	0.98	0	0	0	0	0	0	0	0	chr4	3184384	3185305	921	632	0.686	921	1	289	0	0	0	0	0
	Olfr70	16.41	0	Inf	0.91	0.43	0	0.32	0.1	1.04	0	0.94	0.31	0	0	chr4	43696220	43697171	951	942	0.991	951	1	9	0	0	0	0	0
	Olfr71	353.48	0.04	8837	50.86	52.69	54	0.73	0	65.43	11.61	235.8	41.75	136.34	24.56	chr4	43705627	43706566	939	935	0.996	939	1	4	0	0	0	0	0
	Olfr159	0	0	NA	0	0	0	0	0.1	0.37	0.08	0	0	0	0	chr4	43770049	43771009	960	610	0.635	960	1	350	0	0	0	0	0
	Olfr29-ps1	0.79	0	Inf	0	0.09	0	0	0.09	0	0.08	1.35	0.08	0	0.08	chr4	43781364	43782327	963	586	0.609	963	1	377	0	0	0	0	0
	Olfr156	264.46	0.1	2644.6	106.39	138.48	122.42	1208.05	231.01	698	140.44	7.45	1.24	7.35	1.68	chr4	43820402	43821359	957	540	0.564	957	1	417	0	0	0	0	0
	Olfr157	1.1	0	Inf	12.74	12.04	24.58	0.1	0	17.05	3.98	1.09	0.25	1.11	0.48	chr4	43835531	43836488	957	890	0.93	957	1	67	0	0	0	0	0
	Olfr155	0	0	NA	2.19	0	0.51	0.07	0	0	0	0.45	0.06	0	0	chr4	43854310	43855270	960	517	0.539	960	1	443	0	0	0	0	0
	Olfr275	0	0	NA	1.78	3.16	0	0	0	0	0	0	0	0	0	chr4	52825398	52826358	960	953	0.993	960	1	7	0	0	0	0	0
	Olfr273	98.79	0	Inf	11.57	29.43	54.44	0.16	0	0	0.14	72.61	14.03	236.76	47.82	chr4	52855557	52856511	954	911	0.955	954	1	43	0	0	0	0	0
	Olfr272	0	0	NA	12.55	14.47	0	2.23	0.18	127.02	26.58	0.74	0.23	0	0	chr4	52910832	52911792	960	862	0.898	960	1	98	0	0	0	0	0
	Olfr270	310.41	0.05	6208.2	147.32	194.58	129.71	919.86	195.5	208.62	46.9	1519.17	332.83	1322.47	279.49	chr4	52970628	52971567	939	904	0.963	939	1	35	0	0	0	0	0
	Olfr267	168.49	0.05	3369.8	97.51	123.91	39.77	407.79	82.06	573.89	124.52	77.25	18.81	172.66	29.48	chr4	58784778	58785720	942	935	0.993	942	1	7	0	0	0	0	0
	Olfr62	0	0	NA	6.81	4.35	20.62	0.82	0.56	0	0	2.34	0.56	0	0	chr4	118665518	118666466	948	934	0.985	948	1	14	0	0	0	0	0
	Olfr1342	855.83	0.13	6583.31	35.32	26.45	0	0.51	0	0	0	0	0	252.77	45.7	chr4	118689502	118690450	948	936	0.987	948	1	12	0	0	0	0	0
	Olfr1341	465.62	0.05	9312.4	17.02	61.82	18.14	0.46	0.09	368.52	85.25	1001.44	211.67	182.3	42.52	chr4	118709408	118710347	939	938	0.999	939	1	1	0	0	0	0	0
	Olfr1340	1263.18	0.36	3508.83	521.64	561.71	409.45	2194.8	457.48	2906.16	616.62	2898.22	619.06	1061.35	224.99	chr4	118726248	118727196	948	936	0.987	948	1	12	0	0	0	0	0
	Olfr1339	0.44	0	Inf	149.21	94.68	66.73	23.7	8.11	786.08	171.45	276.92	56.81	1617.46	325.88	chr4	118734530	118735478	948	944	0.996	948	1	4	0	0	0	0	0
	Olfr1338	0	0	NA	3.24	0	0	0	0	0	0	0	0	0	0	chr4	118753594	118754536	942	773	0.821	942	1	169	0	0	0	0	0
	Olfr1337	0	0	NA	7.97	0	0	0.1	0	0	0	0.1	0	0.36	0.17	chr4	118781635	118782583	948	553	0.583	948	1	395	0	0	0	0	0
	Olfr1335	0	0	NA	0	3.67	0	0	0	0	0	0	0	0	0	chr4	118808854	118809862	1008	924	0.917	1008	1	84	0	0	0	0	0
	Olfr1333	0.08	0	Inf	36.52	1.3	20.23	334.13	63.32	450.88	87.11	6.1	1.89	432.32	89.42	chr4	118829484	118830438	954	609	0.638	954	1	345	0	0	0	0	0
	Olfr1331	0	0	NA	28.49	18.7	14.6	0.15	0	0	0	0.29	0.14	0.11	0	chr4	118868782	118869736	954	787	0.825	954	1	167	0	0	0	0	0
	Olfr1330	0	0.03	0	59.13	67.26	40.42	0.18	0	0	0	0.5	0	449.71	96.52	chr4	118893084	118894032	948	682	0.719	948	1	266	0	0	0	0	0
	Olfr1329	5.93	0	Inf	0	14.34	0	0	0	0.87	0.1	0.09	0.09	0.2	0	chr4	118916523	118917465	942	663	0.704	942	1	279	0	0	0	0	0
	Olfr1328	646.06	0	Inf	147.85	308.53	137.06	966.02	198.77	957.67	185.32	817.49	176.48	1496.59	284.71	chr4	118933898	118934840	942	736	0.781	942	1	206	0	0	0	0	0
	Vmn2r-ps159	42.82	0	Inf	7.62	12.51	8.33	76.43	15.87	0.16	0	30.82	6.6	110.97	21.79	chr4	156338155	156339499	1344	963	0.717	1344	1	381	0	14	0	0	0
	Vmn2r122	20.02	0	Inf	0	3.13	4.16	3.18	0.61	13.73	3.79	15.96	3.92	13.04	2.86	chr4_JH584292_random	6317	7121	804	395	0.491	804	1	409	0	0	0	0	0
	Vmn2r122	20.02	0	Inf	0	3.13	4.16	3.18	0.61	13.73	3.79	15.96	3.92	13.04	2.86	chr4_JH584292_random	10589	11392	803	507	0.631	776	0.966	296	0	0	27	0	0
	Vmn2r8	0.44	0	Inf	0	2.74	0.64	0	0.49	0	0.09	0.62	0.22	0	0.66	chr5	108797192	108798100	908	422	0.465	845	0.931	486	0	0	63	0	0
	Vmn2r8	0.44	0	Inf	0	2.74	0.64	0	0.49	0	0.09	0.62	0.22	0	0.66	chr5	108801689	108802496	807	614	0.761	807	1	193	0	0	0	0	0
	Vmn2r9	0	0	NA	0	0	2.78	0	0.03	0	0.05	0.29	0	0	0	chr5	108842946	108843854	908	444	0.489	779	0.858	464	0	0	129	0	0
	Vmn2r9	0	0	NA	0	0	2.78	0	0.03	0	0.05	0.29	0	0	0	chr5	108847490	108848297	807	600	0.743	807	1	207	0	0	0	0	0
	Vmn2r10	0	0	NA	0	0.05	0	0	0.09	0	0.01	0	0	0	0.14	chr5	108995538	108996446	908	409	0.45	908	1	499	0	0	0	0	0
	Vmn2r10	0	0	NA	0	0.05	0	0	0.09	0	0.01	0	0	0	0.14	chr5	109001889	109002693	804	405	0.504	804	1	399	0	0	0	0	0
	Vmn2r11	0.78	0.02	39	0.73	0.48	0.44	3.67	0.61	1.53	0.44	2.58	0.65	3.69	0.2	chr5	109046872	109047780	908	375	0.413	773	0.851	533	0	0	135	0	0
	Vmn2r11	0.78	0.02	39	0.73	0.48	0.44	3.67	0.61	1.53	0.44	2.58	0.65	3.69	0.2	chr5	109053307	109054178	871	713	0.819	871	1	158	0	0	0	0	0
	Vmn2r12	0.1	0	Inf	0.38	0.04	0.07	3.94	0	4.54	0.89	6.91	0.94	4.12	0.33	chr5	109085848	109086711	863	364	0.422	853	0.988	499	0	0	10	0	0
	Vmn2r12	0.1	0	Inf	0.38	0.04	0.07	3.94	0	4.54	0.89	6.91	0.94	4.12	0.33	chr5	109091408	109092212	804	585	0.728	804	1	219	0	0	0	0	0
	Vmn2r13	0	0	NA	0	0.09	0	0	0.04	0.02	0	0	0.16	0.95	0.21	chr5	109156067	109156927	860	504	0.586	838	0.974	356	0	0	22	0	0
	Vmn2r13	0	0	NA	0	0.09	0	0	0.04	0.02	0	0	0.16	0.95	0.21	chr5	109173542	109174346	804	595	0.74	754	0.938	209	0	0	50	0	0
	Vmn2r14	0.59	0	Inf	0	0.34	0.15	0.19	0	0.01	0	1.72	0.42	0.2	0.05	chr5	109215501	109216409	908	460	0.507	908	1	448	0	0	0	0	0
	Vmn2r14	0.59	0	Inf	0	0.34	0.15	0.19	0	0.01	0	1.72	0.42	0.2	0.05	chr5	109219834	109220641	807	559	0.693	688	0.853	248	0	0	119	0	0
	Vmn2r15	0	0	NA	0	0	0.17	0	0	0	0	0	0	0	0.02	chr5	109286268	109287176	908	428	0.471	874	0.963	480	0	0	34	0	0
	Vmn2r15	0	0	NA	0	0	0.17	0	0	0	0	0	0	0	0.02	chr5	109292679	109293483	804	428	0.532	804	1	376	0	0	0	0	0
	Vmn2r16	0	0	NA	0.04	0	0.67	0	0	0	0	0	0	0	0	chr5	109339751	109340558	807	532	0.659	807	1	275	0	0	0	0	0
	Vmn2r16	0	0	NA	0.04	0	0.67	0	0	0	0	0	0	0	0	chr5	109363573	109364481	908	450	0.496	908	1	458	0	0	0	0	0
	Vmn2r17	0	0	NA	0.06	0.02	2.4	0	0.01	0	0.03	0	0.01	0	0.02	chr5	109427750	109428557	807	455	0.564	807	1	352	0	0	0	0	0
	Vmn2r17	0	0	NA	0.06	0.02	2.4	0	0.01	0	0.03	0	0.01	0	0.02	chr5	109452479	109453387	908	539	0.594	908	1	369	0	0	0	0	0
	Vmn2r18	37.87	0	Inf	17.7	14.08	9.18	0.93	0.07	0.18	0	185.73	37.41	4	1.11	chr5	151561660	151562571	911	849	0.932	911	1	62	0	0	0	0	0
	Vmn2r18	37.87	0	Inf	17.7	14.08	9.18	0.93	0.07	0.18	0	185.73	37.41	4	1.11	chr5	151584553	151585389	836	826	0.988	836	1	10	0	0	0	0	0
	Olfr461	961.73	0.12	8014.42	179.52	222.51	253.69	824.97	170.51	357.62	66.35	745.47	141.62	1186.62	215.59	chr6	40544035	40544977	942	940	0.998	942	1	2	0	0	0	0	0
	Olfr460	82.99	0	Inf	13.32	7.71	1.25	44.78	8.42	126.08	24.05	0.07	0	2.5	0.22	chr6	40571387	40572332	945	935	0.989	945	1	10	0	0	0	0	0
	Olfr459	0	0	NA	12.53	5.82	9.07	1.46	0.16	263.31	47.12	0.07	0	253.25	49.14	chr6	41771352	41772297	945	943	0.998	945	1	2	0	0	0	0	0
	Olfr458	9.84	0	Inf	0.33	3.22	7.55	8.69	2.82	0	0.08	0	0	0	0	chr6	42460075	42461017	942	865	0.918	942	1	77	0	0	0	0	0
	Olfr457	100.78	0	Inf	27.55	21.19	18.98	145.59	25.42	97.93	17.32	0.07	0	0	0	chr6	42471234	42472176	942	860	0.913	942	1	82	0	0	0	0	0
	Olfr456	215.14	0.11	1955.82	36.57	47.25	47.69	249.07	40.31	240.51	43.38	271.67	43.34	335.04	57.1	chr6	42486252	42487191	939	882	0.939	939	1	57	0	0	0	0	0
	Olfr455	937.78	0.13	7213.69	28.68	71.36	34.26	461.33	82.61	18.83	2.54	62.87	10.42	190.31	35.8	chr6	42538066	42539020	954	941	0.986	954	1	13	0	0	0	0	0
	Olfr453	0	0	NA	0	7.44	0	0	0	2.24	0.55	270.35	43.84	0	0	chr6	42744038	42744992	954	948	0.994	954	1	6	0	0	0	0	0
	Olfr38	61.2	0	Inf	1.32	1.19	2.26	0	0	8.78	1.07	0.33	0	0.85	0.25	chr6	42762053	42763007	954	953	0.999	954	1	1	0	0	0	0	0
	Olfr452	194.18	0	Inf	6.25	23.1	18.8	193.82	28.8	283.97	53.95	0	0.03	0.85	0	chr6	42790040	42790994	954	950	0.996	954	1	4	0	0	0	0	0
	Olfr450	0	0	NA	0	0	0	0	0	0	0	0.25	0.08	0	0	chr6	42817472	42818405	933	926	0.992	933	1	7	0	0	0	0	0
	Olfr449	5586.94	0.76	7351.24	15.2	100.66	78.26	249.15	53.99	457.72	95.96	927.94	199.42	527.36	117.34	chr6	42837882	42838818	936	924	0.987	936	1	12	0	0	0	0	0
	Olfr448	0	0	NA	47.34	51.55	8.34	125.75	28.94	231.3	51.96	2.14	1.15	963.72	197.83	chr6	42896452	42897385	933	839	0.899	933	1	94	0	0	0	0	0
	Olfr447	0	0	NA	0.34	0	0	0	0	0	0	0.08	0	0	0	chr6	42911524	42912457	933	892	0.956	933	1	41	0	0	0	0	0
	Olfr446	448.57	0	Inf	147.46	168.96	182.28	679.74	142.61	1228.78	264.77	683.45	143.49	824.14	173.15	chr6	42927232	42928159	927	908	0.98	927	1	19	0	0	0	0	0
	Olfr444	0	0	NA	0.71	0	38.46	0.06	0	0	0	0	0	0	0	chr6	42955499	42956432	933	755	0.809	933	1	178	0	0	0	0	0
	Olfr441	149.79	0.12	1248.25	5.81	17.63	25.1	1.85	0	0	0	0.96	0.19	1.11	0	chr6	43115743	43116676	933	812	0.87	933	1	121	0	0	0	0	0
	Olfr237	213.11	0.06	3551.83	192.87	308.46	235.72	1509.75	284.44	707.54	135.33	570.86	115.25	290.17	56.02	chr6	43153306	43154239	933	757	0.811	933	1	176	0	0	0	0	0
	Olfr437	392.43	0.11	3567.55	130.33	195.31	101.44	448.43	96.68	948.63	197.81	1567.86	339.24	757.56	163.09	chr6	43167059	43167992	933	917	0.983	933	1	16	0	0	0	0	0
	Olfr13	54.31	0	Inf	5.72	8.57	17.65	164.06	35.67	0.07	0.07	0.51	0.22	166.6	31.26	chr6	43173987	43174920	933	907	0.972	933	1	26	0	0	0	0	0
	Olfr435	117.4	0.07	1677.14	53.76	25.17	17.53	374.98	86.5	0	0.09	0.09	0.44	0	0	chr6	43201645	43202587	942	699	0.742	942	1	243	0	0	0	0	0
	Olfr434	0.16	0	Inf	7.82	14.83	36.89	454.94	94.11	207.66	44.38	0.13	0.08	0.1	0	chr6	43216914	43217880	966	782	0.81	966	1	184	0	0	0	0	0
	Olfr47	700.36	0.42	1667.52	83.35	80.11	136.24	160.89	36.7	256.02	57.23	707.05	147.91	317.63	62.37	chr6	43235609	43236575	966	791	0.819	966	1	175	0	0	0	0	0
	Vmn1r4	0.45	0.37	1.21622	24.29	103.72	31.42	0.29	0.17	327.15	65.42	576.77	136.38	2.1	0.9	chr6	56956512	56957406	894	728	0.814	894	1	166	0	0	0	0	0
	Vmn1r5	0	0	NA	21.42	21.12	33.59	0.08	0	493.75	119.01	21.97	5.67	354.22	76.58	chr6	56985341	56986289	948	555	0.585	948	1	393	0	0	0	0	0
	Vmn1r6	0	0	NA	0	10.65	53.11	0	0.08	412.23	100.36	0	0	0.46	0	chr6	57002354	57003266	912	540	0.592	912	1	372	0	0	0	0	0
	Vmn1r7	0	0	NA	0	0	0	0	0	0	0	0	0	0	0	chr6	57024337	57025273	936	610	0.652	936	1	326	0	0	0	0	0
	Vmn1r8	0	0	NA	2.62	0	13.23	0	0	0	0	0	0	0	0	chr6	57035965	57036877	912	592	0.649	912	1	320	0	0	0	0	0
	Vmn1r9	0	0	NA	0	0	0	0	0	0	0	0.41	0.1	0	0	chr6	57070941	57071841	900	482	0.536	900	1	418	0	0	0	0	0
	Vmn1r10	0	0	NA	0	0	0	0	0	0	0	297.72	66.16	0.09	0	chr6	57113424	57114360	936	525	0.561	936	1	411	0	0	0	0	0
	Vmn1r11	0	0	NA	0	0	0	0	0	0	0	0	0	0	0	chr6	57137352	57138252	900	685	0.761	900	1	215	0	0	0	0	0
	Vmn1r12	0	0	NA	0	0	1.31	0	0	0	0	0	0	0	0	chr6	57158919	57159843	924	654	0.708	924	1	270	0	0	0	0	0
	Vmn1r13	0	0	NA	0	0.03	0	0.1	0.1	0	0	0	0	0	0	chr6	57209857	57210760	903	713	0.79	903	1	190	0	0	0	0	0
	Vmn1r14	0	0	NA	0	0.51	0	0	0	0	0	0	0	0	0	chr6	57233438	57234350	912	601	0.659	912	1	311	0	0	0	0	0
	Vmn1r15	0	0	NA	18.62	32.16	7.61	38.46	9.33	0	0.07	0.69	0.11	0	0	chr6	57258148	57259048	900	751	0.834	900	1	149	0	0	0	0	0
	Vmn1r16	0	0	NA	0	1.63	28.9	0	0	0	0	0.02	0	0	0.09	chr6	57322723	57323635	912	597	0.655	912	1	315	0	0	0	0	0
	Vmn1r17	0	0	NA	0	0	0	0	0	0	0	0	0	0	0	chr6	57360466	57361378	912	385	0.422	912	1	527	0	0	0	0	0
	Vmn1r18	0	0	NA	0.07	0	0	0	0	0	0	0	0	0	0	chr6	57389667	57390567	900	585	0.65	900	1	315	0	0	0	0	0
	Vmn1r19	0	0	NA	0	0.07	0	0	0	0	0	0	0	0	0	chr6	57404463	57405390	927	731	0.789	927	1	196	0	0	0	0	0
	Vmn1r20	0	0	NA	0	0	0	0	0	0	0	0	0	0	0	chr6	57431690	57432602	912	532	0.583	912	1	380	0	0	0	0	0
	Vmn1r21	0	0	NA	2.97	14.08	0.62	0	0	1	0.17	1.86	0.49	0.19	0	chr6	57843563	57844457	894	615	0.688	894	1	279	0	0	0	0	0
	Vmn1r22	0.92	0	Inf	0.63	0	0	0	0	0.08	0	0	0	0	0	chr6	57900081	57900990	909	697	0.767	909	1	212	0	0	0	0	0
	Vmn1r23	0	0	NA	0	0	0	0	0	0	0	0	0	0	0	chr6	57925882	57926791	909	778	0.856	909	1	131	0	0	0	0	0
	Vmn1r24	0	0	NA	0	0.7	0.15	0	0	0	0	0.09	0	0	0	chr6	57955640	57956531	891	527	0.591	891	1	364	0	0	0	0	0
	Vmn1r25	0	0	NA	0	0	0	0	0	0	0	0	0	0	0	chr6	57978393	57979302	909	796	0.876	909	1	113	0	0	0	0	0
	Vmn1r26	0	0	NA	0	0	0	0	0	0	0	0	0	0	0	chr6	58008182	58009202	1020	667	0.654	1020	1	353	0	0	0	0	0
	Vmn1r27	0	0	NA	0	4.3	0	0	0	0	0	0	0	0	0	chr6	58215105	58216017	912	644	0.706	912	1	268	0	0	0	0	0
	Vmn1r28	0	0	NA	0	0.86	0	0	0	0	0	0	0	0	0.09	chr6	58265173	58266082	909	626	0.689	909	1	283	0	0	0	0	0
	Vmn1r29	0	0	NA	0.18	11.8	0	0	0	0	0	0	0	0	0	chr6	58307296	58308208	912	711	0.78	912	1	201	0	0	0	0	0
	Vmn1r30	0	0	NA	5.73	0.07	0	0	0	0	0	0	0	0	0	chr6	58434936	58435845	909	657	0.723	909	1	252	0	0	0	0	0
	Vmn1r31	0.08	0	Inf	0	0	1.77	0	0	0	0	0	0	0	0	chr6	58471966	58472878	912	683	0.749	912	1	229	0	0	0	0	0
	Vmn1r32	3.63	0	Inf	3.79	6.62	0.87	4.63	0.81	1.81	0.56	93.56	20.6	0.12	0	chr6	66552881	66553790	909	603	0.663	909	1	306	0	0	0	0	0
	Vmn1r33	0	0	NA	0	0	0	0	0.08	0	0	0.07	0	0.39	0	chr6	66611650	66612568	918	566	0.617	918	1	352	0	0	0	0	0
	Vmn1r34	0.07	0	Inf	0	0	16.96	0	0	0	0	0	0	0	0	chr6	66636822	66637752	930	646	0.695	930	1	284	0	0	0	0	0
	Vmn1r35	0.15	0	Inf	13.53	22.11	0.08	274.65	62.3	0	0	0	0	0.27	0.1	chr6	66678793	66679684	891	657	0.737	891	1	234	0	0	0	0	0
	Vmn1r36	0	0	NA	0	0	0	0	0	0	0	0	0	1.17	0.07	chr6	66715971	66716889	918	653	0.711	918	1	265	0	0	0	0	0
	Vmn1r37	154.4	0	Inf	36.31	42.68	43.41	0	0	0	0	0.08	0.08	366.96	82.86	chr6	66731391	66732300	909	713	0.784	909	1	196	0	0	0	0	0
	Vmn1r38	0	0	NA	8.33	0	0	0.76	0.68	0	0	0	0	0	0	chr6	66776221	66777130	909	576	0.634	909	1	333	0	0	0	0	0
	Vmn1r39	118.5	0	Inf	5.61	8.79	0	0.48	0	240.28	52.16	0	0	0	0	chr6	66804414	66805332	918	620	0.675	918	1	298	0	0	0	0	0
	Vmn1r40	0	0	NA	23.26	1.58	15.82	0.74	0	0	0	243.05	54.27	0	0	chr6	89714202	89715135	933	620	0.665	933	1	313	0	0	0	0	0
	Vmn1r41	0	0	NA	0	1.14	0	0	0	0	0	0	0	0	0	chr6	89746478	89747414	936	730	0.78	936	1	206	0	0	0	0	0
	Vmn1r42	0	0	NA	1.04	1.62	0	0	0	0	0	194.29	41.95	0	0	chr6	89844595	89845585	990	671	0.678	990	1	319	0	0	0	0	0
	Vmn1r43	0	0.01	0	13.2	26.39	47.43	0	0	0	0	480.62	96.66	0.15	0.15	chr6	89869512	89870502	990	834	0.842	990	1	156	0	0	0	0	0
	Vmn1r44	0	0	NA	0	0	1.43	0	0	0	0	0	0	0	0	chr6	89893273	89894206	933	597	0.64	933	1	336	0	0	0	0	0
	Vmn1r45	0.02	0	Inf	1.58	0.07	3.58	0	0	0.02	0	0	0	0	0	chr6	89933029	89933986	957	796	0.832	957	1	161	0	0	0	0	0
	Vmn1r46	0	0	NA	0	0	0	0	0	0	0	0	0	0	0	chr6	89976170	89977100	930	719	0.773	930	1	211	0	0	0	0	0
	Vmn1r47	0	0	NA	0.98	10.7	6.84	0	0	0	0	0.03	0	0	0	chr6	90021887	90022820	933	804	0.862	933	1	129	0	0	0	0	0
	Vmn1r48	4.52	0	Inf	1.46	0	1.04	0	0	0	0	0	0	0	0	chr6	90035932	90036841	909	695	0.765	909	1	214	0	0	0	0	0
	Vmn1r49	0	0	NA	0	0	0	0	0	0	0	0	0	0	0	chr6	90072085	90073018	933	638	0.684	933	1	295	0	0	0	0	0
	Vmn1r50	0	0	NA	0	0	0	0	0	0	0	318.08	66.18	0	0	chr6	90107274	90108207	933	752	0.806	933	1	181	0	0	0	0	0
	Vmn1r51	3.76	0	Inf	2.81	0	0	0	0	0	0	0.06	0	0.06	0.02	chr6	90129103	90130093	990	663	0.67	990	1	327	0	0	0	0	0
	Vmn1r52	0	0	NA	3.28	0	0	0	0	0	0	0	0	0	0	chr6	90178715	90179645	930	930	1	930	1	0	0	0	0	0	0
	V1ra8	0.08	0	Inf	0	0	0	0	0	0	0	0	0	0	0	chr6	90202816	90203656	840	836	0.995	840	1	4	0	0	0	0	0
	Vmn1r53	0	0	NA	2.51	23.89	6.96	174.53	38.64	0.13	0	0.21	0	28.73	6.07	chr6	90223407	90224340	933	853	0.914	933	1	80	0	0	0	0	0
	Vmn1r54	0	0	NA	0	0.08	0	0	0	0	0	0	0	0.09	0	chr6	90269105	90270053	948	938	0.989	948	1	10	0	0	0	0	0
	Olfr211	2012.86	0.36	5591.28	64.09	73.79	39.7	405.66	97.97	579.58	131.08	191.83	44.74	2.71	0.34	chr6	116493610	116494540	930	922	0.991	930	1	8	0	0	0	0	0
	Olfr212	857.49	0.19	4513.11	195.75	225.49	262.5	1279.46	270.45	834.57	179.14	546.64	107.29	1644.5	324.37	chr6	116515778	116516762	984	984	1	984	1	0	0	0	0	0	0
	Olfr213	779.14	0.11	7083.09	191.67	231.65	69.72	652.48	139.44	759.81	152.59	810.11	161.53	1295.86	254.74	chr6	116540454	116541438	984	980	0.996	984	1	4	0	0	0	0	0
	Olfr214	835.62	0.04	20890.5	51.83	115.92	72.23	0.17	0.09	303.53	58.25	681.13	141.99	520.21	109.69	chr6	116556426	116557389	963	956	0.993	963	1	7	0	0	0	0	0
	Olfr215	0.02	0	Inf	5.02	10.76	6.45	0.12	0	60.78	12.44	58.3	11.67	0.06	0	chr6	116582011	116582944	933	931	0.998	933	1	2	0	0	0	0	0
	Vmn2r19	0	0	NA	0	0.47	0	0	0	0	0	0	0	0	0	chr6	123315513	123316323	810	654	0.807	810	1	156	0	0	0	0	0
	Vmn2r19	0	0	NA	0	0.47	0	0	0	0	0	0	0	0	0	chr6	123335644	123336537	893	429	0.48	893	1	464	0	0	0	0	0
	Vmn2r20	0	0.01	0	0.34	0.8	0.58	9.62	2.47	0	0.01	1.12	0.14	9.65	2.53	chr6	123385261	123386154	893	641	0.718	893	1	252	0	0	0	0	0
	Vmn2r20	0	0.01	0	0.34	0.8	0.58	9.62	2.47	0	0.01	1.12	0.14	9.65	2.53	chr6	123404812	123405619	807	706	0.875	807	1	101	0	0	0	0	0
	Vmn2r21	0	0	NA	0	6.8	0	45.95	11.21	0	0	3.73	1.27	44.45	11.02	chr6	123492507	123493400	893	638	0.714	893	1	255	0	0	0	0	0
	Vmn2r21	0	0	NA	0	6.8	0	45.95	11.21	0	0	3.73	1.27	44.45	11.02	chr6	123520157	123520964	807	706	0.875	807	1	101	0	0	0	0	0
	Vmn2r22	0	0	NA	9.18	0	2.31	0	0	0	0	0	0	0	0	chr6	123609757	123610650	893	638	0.714	893	1	255	0	0	0	0	0
	Vmn2r22	0	0	NA	9.18	0	2.31	0	0	0	0	0	0	0	0	chr6	123637309	123638116	807	713	0.884	807	1	94	0	0	0	0	0
	Vmn2r23	0	0	NA	0	0	0	0	0	0.02	0.06	0	0	0	0	chr6	123712679	123713477	798	710	0.89	798	1	88	0	0	0	0	0
	Vmn2r23	0	0	NA	0	0	0	0	0	0.02	0.06	0	0	0	0	chr6	123741346	123742239	893	601	0.673	893	1	292	0	0	0	0	0
	Vmn2r24	0	0	NA	0	0	0	0	0	0	0.02	0	0	0	0	chr6	123786681	123787488	807	523	0.648	807	1	284	0	0	0	0	0
	Vmn2r24	0	0	NA	0	0	0	0	0	0	0.02	0	0	0	0	chr6	123815387	123816280	893	481	0.539	893	1	412	0	0	0	0	0
	Vmn2r25	0	0.01	0	5.52	0	0	0	0	0	0	0.02	0.11	0	0	chr6	123822813	123823706	893	692	0.775	893	1	201	0	0	0	0	0
	Vmn2r25	0	0.01	0	5.52	0	0	0	0	0	0	0.02	0.11	0	0	chr6	123839294	123840104	810	809	0.999	810	1	1	0	0	0	0	0
	Vmn2r26	0	0	NA	0	0.29	0	0	0	0	0	0	0	0	0	chr6	124039094	124039904	810	639	0.789	810	1	171	0	0	0	0	0
	Vmn2r26	0	0	NA	0	0.29	0	0	0	0	0	0	0	0	0	chr6	124061142	124062035	893	649	0.727	893	1	244	0	0	0	0	0
	Vmn2r27	0	0	NA	1.21	2.51	2.74	0	0	0.66	0.37	0	0	0.06	0.19	chr6	124191595	124192500	905	598	0.661	905	1	307	0	0	0	0	0
	Vmn2r27	0	0	NA	1.21	2.51	2.74	0	0	0.66	0.37	0	0	0.06	0.19	chr6	124223676	124224483	807	735	0.911	807	1	72	0	0	0	0	0
	Vmn1r55	0.1	0.01	10	0	6.68	21.87	0	0	0	0	0.16	0	0	0	chr7	5146489	5147422	933	827	0.886	933	1	106	0	0	0	0	0
	Vmn1r56	0	0	NA	0	0	0	0	0	0	0	0	0	0	0	chr7	5195683	5196616	933	645	0.691	933	1	288	0	0	0	0	0
	Vmn1r57	0	0	NA	0	0	0	0	0	0	0	0	0	0	0	chr7	5220477	5221410	933	776	0.832	933	1	157	0	0	0	0	0
	Vmn1r58	0	0	NA	0	0	0	0	0	0	0	0	0	0	0	chr7	5410296	5411229	933	793	0.85	933	1	140	0	0	0	0	0
	Vmn1r59	0	0	NA	0	0	0	0	0	0	0	0	0	0	0	chr7	5453826	5454759	933	729	0.781	933	1	204	0	0	0	0	0
	Vmn2r28	0	0	NA	1.99	0	0	0	0	0	0.01	0	0	0	0	chr7	5480640	5481545	905	596	0.659	905	1	309	0	0	0	0	0
	Vmn2r28	0	0	NA	1.99	0	0	0	0	0	0.01	0	0	0	0	chr7	5487944	5488757	813	649	0.798	813	1	164	0	0	0	0	0
	Vmn1r60	0	0	NA	0	0	0	0	0	0	0	0	0	0	0	chr7	5544196	5545099	903	726	0.804	903	1	177	0	0	0	0	0
	Vmn1r61	0	0	NA	0	0	0	0	0	0	0	0	0	0	0	chr7	5610410	5611313	903	704	0.78	903	1	199	0	0	0	0	0
	Vmn1r62	0	0	NA	0	0	0	0	0	0	0	0	0	0	0	chr7	5675321	5676224	903	726	0.804	903	1	177	0	0	0	0	0
	Vmn1r63	0	0	NA	0	0	0	0	0	0	0	0.24	0	0	0	chr7	5802728	5803631	903	591	0.654	903	1	312	0	0	0	0	0
	Vmn1r64	0	0	NA	0	0	0	0	0	0	0	0	0	0	0	chr7	5883579	5884542	963	866	0.899	963	1	97	0	0	0	0	0
	Vmn1r65	0	0	NA	0	0	0	0	0	0	0	0	0	0	0	chr7	6008234	6009233	999	760	0.761	999	1	239	0	0	0	0	0
	Olfr1344	2162.14	0.42	5147.95	604.28	425.47	789.29	2715.8	668.63	3261.6	752.4	3878.27	902.3	1363.41	317.02	chr7	6439901	6440867	966	964	0.998	966	1	2	0	0	0	0	0
	Olfr1336	419.28	0.03	13976	29.64	24.47	33.58	79.81	18.55	29.99	8.96	5.98	1.13	1.46	1.33	chr7	6460510	6461455	945	818	0.866	945	1	127	0	0	0	0	0
	Olfr1346	0	0	NA	0	11.97	15.18	0	0.08	541.43	108.58	1.52	0.36	0.23	0	chr7	6474111	6475053	942	904	0.96	942	1	38	0	0	0	0	0
	Olfr5	174.25	0	Inf	0.36	13.11	0	152.43	26.22	0	0	0.07	0	0	0	chr7	6480215	6481154	939	804	0.856	939	1	135	0	0	0	0	0
	Olfr1347	330.14	0	Inf	3.53	29.57	19.03	569.6	97.14	0.21	0	0.22	0.22	275.99	51.2	chr7	6487912	6488872	960	857	0.893	960	1	103	0	0	0	0	0
	Olfr1348	2327.15	0.65	3580.23	85.05	200.51	138.42	1193.76	212.92	645.15	113.41	585.09	98.18	530.53	85.33	chr7	6501285	6502224	939	765	0.815	939	1	174	0	0	0	0	0
	Olfr1349	2194.72	0.35	6270.63	140.01	173.6	104.42	472.63	91.19	687.98	130.6	616.8	113.88	567.65	105.29	chr7	6514473	6515427	954	914	0.958	954	1	40	0	0	0	0	0
	Olfr1350	0	0	NA	27.12	22.05	8.84	0.05	0.11	684.87	159.53	0.25	0.08	0	0	chr7	6569992	6570919	927	916	0.988	927	1	11	0	0	0	0	0
	Vmn2r29	4238.69	3.11	1362.92	2895.98	4310.56	3436.61	5130.08	3604.1	4882.4	3311	5789.64	3711.72	4682.38	2896.93	chr7	7231326	7232231	905	0	0	0	0	905	0	0	905	0	0
	Vmn2r29	4238.69	3.11	1362.92	2895.98	4310.56	3436.61	5130.08	3604.1	4882.4	3311	5789.64	3711.72	4682.38	2896.93	chr7	7241571	7242384	813	75	0.092	275	0.338	738	0	0	538	0	0
	Vmn2r30	0.96	0.01	96	0.61	0.34	0.3	0.26	0.34	0.15	0.13	0.41	0.78	1.55	2.31	chr7	7312273	7313178	905	0	0	0	0	905	0	0	905	0	0
	Vmn2r30	0.96	0.01	96	0.61	0.34	0.3	0.26	0.34	0.15	0.13	0.41	0.78	1.55	2.31	chr7	7324803	7325616	813	108	0.133	308	0.379	705	0	0	505	0	0
	Vmn2r31	0.23	0.01	23	0.3	0.21	0.23	0.07	0.21	0.07	0.27	0.03	0.32	0.05	0.11	chr7	7383984	7384916	932	149	0.16	453	0.486	783	0	0	479	0	0
	Vmn2r31	0.23	0.01	23	0.3	0.21	0.23	0.07	0.21	0.07	0.27	0.03	0.32	0.05	0.11	chr7	7393955	7394768	813	0	0	0	0	813	0	0	813	0	0
	Vmn2r32	0	0	NA	0.17	1.37	1.36	0	0	0	0	0	0	0	0	chr7	7463968	7464873	905	75	0.083	275	0.304	830	0	0	630	0	0
	Vmn2r32	0	0	NA	0.17	1.37	1.36	0	0	0	0	0	0	0	0	chr7	7474088	7474901	813	132	0.162	332	0.408	681	0	0	481	0	0
	Vmn2r33	0.04	0	Inf	0.44	0	0	0.1	0.17	0.14	0.04	29.12	1.95	0	0.03	chr7	7550966	7551898	932	73	0.078	180	0.193	859	0	0	752	0	0
	Vmn2r33	0.04	0	Inf	0.44	0	0	0.1	0.17	0.14	0.04	29.12	1.95	0	0.03	chr7	7561108	7561921	813	63	0.077	263	0.323	750	0	0	550	0	0
	Vmn2r34	0	0	NA	0	0	0	0	0	0	0	0	0	0	0	chr7	7671828	7672733	905	78	0.086	278	0.307	827	0	0	627	0	0
	Vmn2r34	0	0	NA	0	0	0	0	0	0	0	0	0	0	0	chr7	7683394	7684207	813	219	0.269	645	0.793	594	0	0	168	0	0
	Vmn2r35	0.05	0	Inf	0.71	0	0.05	0.13	0.17	0.13	0	0.25	0	0.21	0	chr7	7786150	7787082	932	296	0.318	862	0.925	636	0	0	70	0	0
	Vmn2r35	0.05	0	Inf	0.71	0	0.05	0.13	0.17	0.13	0	0.25	0	0.21	0	chr7	7814268	7815081	813	241	0.296	427	0.525	572	0	0	386	0	0
	Vmn2r36	0	0	NA	0	0	0	0	0	0	0	0	0	0	0	chr7	7876652	7877557	905	0	0	0	0	905	0	0	905	0	0
	Vmn2r36	0	0	NA	0	0	0	0	0	0	0	0	0	0	0	chr7	7889005	7889818	813	0	0	0	0	813	0	0	813	0	0
	Vmn2r47	0	0	NA	0	0	0	0	0	0	0	0	0	0	0	chr7	8010338	8011242	904	155	0.171	458	0.507	749	0	0	446	0	0
	Vmn2r47	0	0	NA	0	0	0	0	0	0	0	0	0	0	0	chr7	8022901	8023714	813	108	0.133	308	0.379	705	0	0	505	0	0
	Vmn2r41	0	0	NA	0	0	0.17	0	0	0	0	0	0	0	0	chr7	8137904	8138809	905	0	0	0	0	905	0	0	905	0	0
	Vmn2r41	0	0	NA	0	0	0.17	0	0	0	0	0	0	0	0	chr7	8150216	8151029	813	110	0.135	310	0.381	703	0	0	503	0	0
	Vmn2r42	0	0	NA	1.36	0.92	2.02	0	0	0	0.03	0	0.29	0.02	0.1	chr7	8184212	8185117	905	73	0.081	273	0.302	832	0	0	632	0	0
	Vmn2r42	0	0	NA	1.36	0.92	2.02	0	0	0	0.03	0	0.29	0.02	0.1	chr7	8194316	8195129	813	180	0.221	580	0.713	633	0	0	233	0	0
	Vmn2r43	0.42	0	Inf	1.49	0	5.9	0.03	0.03	0	0.1	0	0	0	0.03	chr7	8244624	8245556	932	69	0.074	181	0.194	863	0	0	751	0	0
	Vmn2r43	0.42	0	Inf	1.49	0	5.9	0.03	0.03	0	0.1	0	0	0	0.03	chr7	8254958	8255771	813	218	0.268	676	0.831	595	0	0	137	0	0
	Vmn2r44	2.34	0	Inf	0.69	1.08	0.65	2.24	0.62	1.88	0.78	1.41	0.75	0.39	0.15	chr7	8367459	8368391	932	172	0.185	474	0.509	760	0	0	458	0	0
	Vmn2r44	2.34	0	Inf	0.69	1.08	0.65	2.24	0.62	1.88	0.78	1.41	0.75	0.39	0.15	chr7	8377590	8378403	813	0	0	0	0	813	0	0	813	0	0
	Vmn2r45	0.02	0	Inf	0	0	0	0.02	0	0.03	0.02	0.02	0	0.05	0	chr7	8471468	8472373	905	0	0	0	0	905	0	0	905	0	0
	Vmn2r45	0.02	0	Inf	0	0	0	0.02	0	0.03	0.02	0.02	0	0.05	0	chr7	8482985	8483798	813	144	0.177	378	0.465	669	0	0	435	0	0
	Vmn2r47	0	0	NA	0	0	0	0	0	0	0	0	0	0	0	chr7	8813463	8814276	813	109	0.134	309	0.38	704	0	0	504	0	0
	Vmn2r40	0	0	NA	0	0	0	0	0	0	0	0	0	0	0	chr7	8907733	8908638	905	0	0	0	0	905	0	0	905	0	0
	Vmn2r40	0	0	NA	0	0	0	0	0	0	0	0	0	0	0	chr7	8920058	8920871	813	105	0.129	305	0.375	708	0	0	508	0	0
	Vmn2r39	0	0	NA	0	0	0.65	0	0	0	0	0	0	0	0	chr7	9014749	9015681	932	70	0.075	180	0.193	862	0	0	752	0	0
	Vmn2r39	0	0	NA	0	0	0.65	0	0	0	0	0	0	0	0	chr7	9025068	9025881	813	211	0.26	611	0.752	602	0	0	202	0	0
	Vmn2r38	0.05	0	Inf	0	0.53	0.25	0	0.1	0.05	0	4.17	7.33	0.02	0	chr7	9074795	9075727	932	150	0.161	452	0.485	782	0	0	480	0	0
	Vmn2r38	0.05	0	Inf	0	0.53	0.25	0	0.1	0.05	0	4.17	7.33	0.02	0	chr7	9092089	9092902	813	63	0.077	263	0.323	750	0	0	550	0	0
	Vmn2r37	0.04	0	Inf	0.14	0.45	0.13	0	0.04	0	0	0.11	0.07	0.33	0.11	chr7	9206102	9206857	755	78	0.103	278	0.368	677	0	0	477	0	0
	Vmn2r37	0.04	0	Inf	0.14	0.45	0.13	0	0.04	0	0	0.11	0.07	0.33	0.11	chr7	9217560	9218373	813	219	0.269	645	0.793	594	0	0	168	0	0
	Vmn2r46	0	0	NA	0	0	0	0	0	0	0	0	0	0	0	chr7	9485564	9486340	776	0	0	0	0	776	0	0	776	0	0
	Vmn2r46	0	0	NA	0	0	0	0	0	0	0	0	0	0	0	chr7	9495710	9496523	813	76	0.093	276	0.339	737	0	0	537	0	0
	Vmn2r47	0	0	NA	0	0	0	0	0	0	0	0	0	0	0	chr7	9560032	9560845	813	109	0.134	309	0.38	704	0	0	504	0	0
	Vmn2r46	0	0	NA	0	0	0	0	0	0	0	0	0	0	0	chr7	9754635	9755411	776	0	0	0	0	776	0	0	776	0	0
	Vmn2r46	0	0	NA	0	0	0	0	0	0	0	0	0	0	0	chr7	9764781	9765594	813	74	0.091	274	0.337	739	0	0	539	0	0
	Vmn2r47	0	0	NA	0	0	0	0	0	0	0	0	0	0	0	chr7	9829103	9829916	813	109	0.134	309	0.38	704	0	0	504	0	0
	Vmn2r48	0	0	NA	0	5.57	0	0	0	0	0	0	0	0	0	chr7	9942241	9943054	813	104	0.128	304	0.374	709	0	0	509	0	0
	Vmn2r49	0.04	0	Inf	0	3.87	1.55	0.03	0	0	0	0.15	0	0	0	chr7	9976244	9977149	905	75	0.083	275	0.304	830	0	0	630	0	0
	Vmn2r49	0.04	0	Inf	0	3.87	1.55	0.03	0	0	0	0.15	0	0	0	chr7	9986260	9987073	813	73	0.09	273	0.336	740	0	0	540	0	0
	Vmn2r50	0.28	0	Inf	0	0.08	0	0	0.08	0	0	0	0.02	0	0.04	chr7	10037234	10038166	932	145	0.156	455	0.488	787	0	0	477	0	0
	Vmn2r50	0.28	0	Inf	0	0.08	0	0	0.08	0	0	0	0.02	0	0.04	chr7	10047562	10048375	813	148	0.182	548	0.674	665	0	0	265	0	0
	Vmn2r51	0.12	0	Inf	0	0.28	3.19	0.04	0	0.14	0.03	0	0	0.25	0.08	chr7	10087197	10088102	905	0	0	0	0	905	0	0	905	0	0
	Vmn2r51	0.12	0	Inf	0	0.28	3.19	0.04	0	0.14	0.03	0	0	0.25	0.08	chr7	10099807	10100620	813	337	0.415	721	0.887	476	0	0	92	0	0
	Vmn2r52	0	0	NA	0	0	0	0	0	0	0	0	0	0	0	chr7	10158651	10159556	905	579	0.64	879	0.971	326	0	0	26	0	0
	Vmn2r52	0	0	NA	0	0	0	0	0	0	0	0	0	0	0	chr7	10170608	10171421	813	516	0.635	813	1	297	0	0	0	0	0
	Vmn1r66	0.18	0	Inf	0	0.25	0	0	0	0	0	0	0	0	0	chr7	10274171	10275104	933	925	0.991	933	1	8	0	0	0	0	0
	Vmn1r67	0	0	NA	0	0	0	0	0	0	0	0	0	0	0	chr7	10446810	10447728	918	914	0.996	918	1	4	0	0	0	0	0
	Vmn1r68	0	0	NA	0	0.38	5.61	0	0	0	0	0.02	0	0	0	chr7	10527209	10528169	960	949	0.989	960	1	11	0	0	0	0	0
	Vmn1r69	0	0	NA	3.06	0	3.64	0	0	0.14	0	0	0	0.04	0	chr7	10579842	10580802	960	947	0.986	960	1	13	0	0	0	0	0
	Vmn1r70	0	0	NA	0	0	0	0	0	0	0	0	0	0	0	chr7	10633586	10634483	897	888	0.99	897	1	9	0	0	0	0	0
	Vmn1r71	0	0	NA	0	2.11	0	0	0	0.06	0	0	0.02	0	0	chr7	10747835	10748759	924	914	0.989	924	1	10	0	0	0	0	0
	Vmn1r72	0	0	NA	0	0	0	0	0	0	0	0	0	0	0	chr7	11669598	11670519	921	911	0.989	921	1	10	0	0	0	0	0
	Vmn1r73	0	0	NA	0	0	0	0	0	0	0	0	0	0	0	chr7	11756256	11757168	912	864	0.947	912	1	48	0	0	0	0	0
	Vmn1r74	0	0	NA	6.46	0	0	0	0	0	0	0	0	0	0	chr7	11846774	11847689	915	873	0.954	915	1	42	0	0	0	0	0
	Vmn1r75	3.1	0	Inf	0	1.53	0	0	0	0	0	0	0	0	0	chr7	11880342	11881260	918	774	0.843	918	1	144	0	0	0	0	0
	Vmn1r76	0	0	NA	0	0	0	0	0	0	0	0	0	0	0	chr7	11930310	11931285	975	863	0.885	975	1	112	0	0	0	0	0
	Vmn1r77	0	0	NA	0	0	0	0	0	0	0	0	0	0	0	chr7	12041298	12042219	921	804	0.873	921	1	117	0	0	0	0	0
	Vmn1r78	0	0	NA	0	0	0	0	0	0	0	0	0	0	0	chr7	12152463	12153405	942	921	0.978	942	1	21	0	0	0	0	0
	Vmn1r79	0	0	NA	0	0	0	0	0	0	0	0	0	0	0	chr7	12176192	12177113	921	733	0.796	921	1	188	0	0	0	0	0
	Vmn1r80	0	0.02	0	0	5.64	0	0	0	0	0	0	0	0	0	chr7	12192964	12193891	927	769	0.83	927	1	158	0	0	0	0	0
	Vmn1r81	0	0	NA	0	0.42	0	0	0	0	0	0	0	0	0	chr7	12259758	12260679	921	814	0.884	921	1	107	0	0	0	0	0
	Vmn1r82	0	0	NA	0	3.74	0	0	0	0	0	0.67	0	0	0	chr7	12304804	12305719	915	910	0.995	915	1	5	0	0	0	0	0
	Vmn1r83	0	0	NA	0	0.47	4.69	0	0	0	0	0	0	0	0	chr7	12321207	12322128	921	889	0.965	921	1	32	0	0	0	0	0
	Vmn1r84	0	0.04	0	0	0.21	0	0	0	0	0	0	0	0	0	chr7	12361807	12362764	957	950	0.993	957	1	7	0	0	0	0	0
	Vmn2r53	0.11	0	Inf	3.29	1.83	0	0	0	0	0	0.7	0.17	0.79	0.04	chr7	12581469	12582446	977	621	0.636	977	1	356	0	0	0	0	0
	Vmn2r53	0.11	0	Inf	3.29	1.83	0	0	0	0	0	0.7	0.17	0.79	0.04	chr7	12600648	12601446	798	637	0.798	798	1	161	0	0	0	0	0
	Vmn2r54	103.42	0.04	2585.5	12.93	12.29	19.75	90.23	41.48	13.36	5.37	156.01	72.17	273.16	113.27	chr7	12615232	12616209	977	688	0.704	977	1	289	0	0	0	0	0
	Vmn2r54	103.42	0.04	2585.5	12.93	12.29	19.75	90.23	41.48	13.36	5.37	156.01	72.17	273.16	113.27	chr7	12631922	12632720	798	547	0.685	798	1	251	0	0	0	0	0
	Vmn2r55	16.75	0.04	418.75	30.82	57.04	65.46	161.63	76.86	8.63	40.61	120.73	110.76	35.76	132.21	chr7	12651705	12652644	939	607	0.646	939	1	332	0	0	0	0	0
	Vmn2r55	16.75	0.04	418.75	30.82	57.04	65.46	161.63	76.86	8.63	40.61	120.73	110.76	35.76	132.21	chr7	12670391	12671189	798	613	0.768	798	1	185	0	0	0	0	0
	Vmn2r56	10.96	0	Inf	1.09	15.43	13.28	3.99	6.08	134.24	10.29	161.36	16.92	49.16	7.43	chr7	12693997	12694902	905	628	0.694	905	1	277	0	0	0	0	0
	Vmn2r56	10.96	0	Inf	1.09	15.43	13.28	3.99	6.08	134.24	10.29	161.36	16.92	49.16	7.43	chr7	12715226	12716024	798	654	0.82	798	1	144	0	0	0	0	0
	Vmn1r85	0	0.02	0	1.44	0	0	0	0	0	0	0	0	0	0	chr7	13084288	13085215	927	916	0.988	927	1	11	0	0	0	0	0
	Vmn1r86	0	0	NA	0	0	0	0	0.03	0	0	0	0	0	0	chr7	13101996	13102947	951	948	0.997	951	1	3	0	0	0	0	0
	Vmn1r87	0.94	0	Inf	0	0	0	0	0	0	0	0	0	0	0	chr7	13131470	13132358	888	850	0.957	888	1	38	0	0	0	0	0
	Vmn1r88	0	0.01	0	0	12.36	0	0	0	0	0	0	0	0	0	chr7	13177718	13178669	951	950	0.999	951	1	1	0	0	0	0	0
	Vmn1r89	0	0	NA	0	0	1.83	0	0	0	0	0	0	8.27	1.97	chr7	13219338	13220289	951	940	0.988	951	1	11	0	0	0	0	0
	Vmn1r90	132.34	0.03	4411.33	51.86	34.69	42.57	162.02	35.08	136.75	31.44	118.16	25.89	234.34	48.97	chr7	14561241	14562171	930	871	0.937	930	1	59	0	0	0	0	0
	Vmn1r91	0.21	0	Inf	0	0.09	0	0	0	0.16	0.02	0	0	0	0	chr7	20101157	20102081	924	95	0.103	295	0.319	829	0	0	629	0	0
	Vmn1r93	0	0	NA	0	0	0	0	0	0	0	0	0	0	0	chr7	20138122	20139088	966	328	0.34	722	0.747	638	0	0	244	0	0
	Vmn1r94	0	0	NA	0	0	0	0	0	0	0	0	0	0	0	chr7	20167459	20168377	918	188	0.205	665	0.724	730	0	0	253	0	0
	Vmn1r95	0	0	NA	0	0	0	0	0	0	0	0	0	0	0	chr7	20193709	20194633	924	0	0	0	0	924	0	0	924	0	0
	Vmn1r118	0.31	0	Inf	0	0	0	0	0	0	0	0	0	0	0	chr7	20232907	20233828	921	68	0.074	268	0.291	853	0	0	653	0	0
	Vmn1r100	1.5	0	Inf	0	1.53	0.12	0	0	0	0	0	0	0	0	chr7	20417941	20418865	924	0	0	0	0	924	0	0	924	0	0
	Vmn1r101	0	0	NA	0	0	0	0	0	0	0	0	0	0	0	chr7	20441669	20442593	924	77	0.083	277	0.3	847	0	0	647	0	0
	Vmn1r103	0	0	NA	0	0	0	0	0	0	0	0	0	0	0	chr7	20509616	20510534	918	0	0	0	0	918	0	0	918	0	0
	Vmn1r104	0	0	NA	0	0	0	0	0	0	0	0	0	0	0	chr7	20533836	20534760	924	0	0	0	0	924	0	0	924	0	0
	Vmn1r111	0.31	0	Inf	0	0	0.06	0	0	0	0	0	0	0	0	chr7	20702295	20703216	921	0	0	0	0	921	0	0	921	0	0
	Vmn1r112	0	0	NA	0	0	21.52	1.84	0.4	0	0	0	0	0	0	chr7	20771184	20772078	894	0	0	0	0	894	0	0	894	0	0
	Vmn1r113	0	0	NA	0	0	0	0	0	0	0	0	0	0	0	chr7	20787284	20788208	924	76	0.082	247	0.267	848	0	0	677	0	0
	Vmn1r114	0	0	NA	0	0	0	0	0	0	0	0	0	0	0	chr7	20811220	20812186	966	251	0.26	552	0.571	715	0	0	414	0	0
	Vmn1r115	1.49	0	Inf	0	0	0	0	0	0	0	0	0	0	0	chr7	20844097	20844985	888	69	0.078	269	0.303	819	0	19	619	0	19
	Vmn1r116	0	0	NA	0	0	0	0	0	0	0	0	0	0	0	chr7	20872255	20873179	924	73	0.079	273	0.295	851	0	0	651	0	0
	Vmn1r117	0	0	NA	0	0	0	0	0	0	0	0	0	0	0	chr7	20883197	20884121	924	154	0.167	463	0.501	770	0	0	461	0	0
	Vmn1r119	0	0	NA	0	0	0	1.21	0.16	0	0	0	0	0	0	chr7	21011531	21012455	924	0	0	0	0	924	0	0	924	0	0
	Vmn1r120	0	0	NA	0	0	0	0	0	0	0	0	0	0	0	chr7	21052866	21053784	918	116	0.126	396	0.431	802	0	0	522	0	0
	Vmn1r121	0	0	NA	0	0	0	0.32	0	0	0	0	0	0	0	chr7	21097568	21098513	945	364	0.385	875	0.926	581	0	0	70	0	0
	Vmn1r122	0	0	NA	0	0	0	0	0	0	0	0	0	0	0	chr7	21133210	21134128	918	0	0	0	0	918	0	0	918	0	0
	Vmn1r123	0	0	NA	0	0	0	0	0	0	0	0	0	0	0	chr7	21162184	21163108	924	97	0.105	297	0.321	827	0	0	627	0	0
	Vmn1r124	0	0	NA	0	0	0	0	0	0	0	0	0	0	0	chr7	21259693	21260617	924	102	0.11	302	0.327	822	0	0	622	0	0
	Vmn1r125	0	0	NA	0	2.6	0	0	0	0	0	0	0	0	0	chr7	21272178	21273102	924	75	0.081	203	0.22	849	0	0	721	0	0
	Vmn1r126	0	0	NA	0	0	0	0	0	0	0	0	0	0	0	chr7	21300501	21301467	966	245	0.254	550	0.569	721	0	0	416	0	0
	Vmn1r127	0	0	NA	0	0	0	0	0	0	0	0	0	0	0	chr7	21318943	21319861	918	186	0.203	659	0.718	732	0	0	259	0	0
	Vmn1r128	0	0	NA	0	0	0	0	0	0	0	0	0	0	0	chr7	21349372	21350296	924	0	0	0	0	924	0	0	924	0	0
	Vmn1r129	0	0	NA	0	0	0	0	0	0	0	0	0	0	0	chr7	21360367	21361291	924	78	0.084	278	0.301	846	0	0	646	0	0
	Vmn1r132	0	0	NA	0	0	0	0	0	0	0	0	0	0	0	chr7	21614091	21614985	894	0	0	0	0	894	0	0	894	0	0
	Vmn1r135	0	0	NA	0	0	0	0	0	0	0	0	0	0	0	chr7	21832350	21833274	924	0	0	0	0	924	0	0	924	0	0
	Vmn1r-ps79	0	0	NA	0	0	0	0	0	0	0	77.51	17.85	0	0	chr7	22352262	22354555	2293	1429	0.623	2213	0.965	864	0	7	80	0	0
	Vmn1r148	1.5	0	Inf	0	1.53	0.12	0	0	0	0	0	0	0	0	chr7	22413582	22414506	924	73	0.079	273	0.295	851	0	0	651	0	0
	Vmn1r151	0	0	NA	0	0	0	0	0	0	0	0	0	0	0	chr7	22498760	22499678	918	35	0.038	135	0.147	883	0	0	783	0	0
	Vmn1r107	0	0	NA	0	0	0	0	0	0	0	0	0	0	0	chr7	22658017	22658941	924	73	0.079	273	0.295	851	0	0	651	0	0
	Vmn1r157	0	0	NA	0	0	4.35	1.84	0.4	0	0	0	0	0	0	chr7	22761696	22762590	894	0	0	0	0	894	0	0	894	0	0
	Vmn1r158	1.28	0	Inf	0	0	0	0	0	0	0	0	0	0	0	chr7	22789858	22790782	924	79	0.085	279	0.302	845	0	0	645	0	0
	Vmn1r159	0	0	NA	0	0	0	0	0	0	0	0	0	0	0	chr7	22842687	22843605	918	0	0	0	0	918	0	0	918	0	0
	Vmn1r160	0	0	NA	0	0	0	0	0	0	0	0	0	0	0	chr7	22871223	22872147	924	96	0.104	296	0.32	828	0	0	628	0	0
	Vmn1r167	0.07	0	Inf	0	0	0	0	0.1	0	0	0	0	0	0	chr7	23504641	23505589	948	881	0.929	948	1	67	0	0	0	0	0
	Vmn1r168	0.28	0	Inf	0	0.16	0	0.01	0	0.38	0	0	0	0	0.04	chr7	23540719	23541649	930	917	0.986	930	1	13	0	0	0	0	0
	Vmn1r169	0	0	NA	0	3.16	0.44	0	0	0	0	0	0	0	0	chr7	23577184	23578099	915	842	0.92	915	1	73	0	0	0	0	0
	Vmn1r170	0	0	NA	0	0	0	0	0	0	0	0	0	0	0	chr7	23606174	23607089	915	556	0.608	915	1	359	0	0	0	0	0
	Vmn1r171	0	0	NA	10	5.81	0	0.07	0	0	0	0	0	0	0	chr7	23632351	23633302	951	933	0.981	951	1	18	0	0	0	0	0
	Vmn1r172	0	0	NA	0	0	0	0	0	0	0	0	0	0	0	chr7	23659691	23660633	942	939	0.997	942	1	3	0	0	0	0	0
	Vmn1r173	0	0	NA	0	0	0	0	0	0	0	0	0	0	0	chr7	23702341	23703283	942	939	0.997	942	1	3	0	0	0	0	0
	Vmn1r174	0	0	NA	0	0	0	0	0	0	0	0	0	0	0	chr7	23753910	23754852	942	938	0.996	942	1	4	0	0	0	0	0
	Vmn1r175	0	0	NA	0	0	0	497.91	104.64	0	0	0	0	0	0	chr7	23808285	23809200	915	447	0.489	915	1	468	0	0	0	0	0
	Vmn1r176	0	0	NA	0	0	0	0.1	0.11	0	0	0	0	0	0	chr7	23834811	23835726	915	829	0.906	915	1	86	0	0	0	0	0
	Vmn1r177	0.16	0	Inf	0	0	0	0.51	0.11	0.11	0	0.77	0	0.76	0.66	chr7	23865519	23866449	930	927	0.997	930	1	3	0	0	0	0	0
	Vmn1r178	0	0	NA	0	0	0	0	0	0	0	0	0	0	0	chr7	23893528	23894443	915	556	0.608	915	1	359	0	0	0	0	0
	Vmn1r179	0	0	NA	0	2.56	0	0	0	0	0	0	0	0	0	chr7	23928385	23929357	972	636	0.654	972	1	336	0	0	0	0	0
	Vmn1r180	0	0	NA	0.04	0	0	0	0	0	0	52.14	12.51	0	0	chr7	23952413	23953331	918	309	0.337	609	0.663	609	0	0	309	0	0
	Vmn1r181	0	0	NA	12.72	6.06	0	0	0	257.86	57.1	0	0	0	0	chr7	23984111	23985026	915	535	0.585	915	1	380	0	0	0	0	0
	Vmn1r183	0	0	NA	0	3.91	0.15	0	0	0	0	0.09	0	0	0	chr7	24054773	24055691	918	222	0.242	533	0.581	696	0	0	385	0	0
	Vmn1r184	0	0	NA	0.2	10.67	0	0	0	0	0	0	0	0	0	chr7	26266830	26267775	945	911	0.964	945	1	34	0	0	0	0	0
	Vmn1r185	0	0	NA	0	15.59	0	0	0	94.06	23.83	0	0	0	0	chr7	26611118	26612078	960	949	0.989	960	1	11	0	0	0	0	0
	Vmn2r57	27.14	0.34	79.8235	33.63	31.04	13.97	107.69	54.77	75.77	38.61	17.59	25.03	19.79	28.81	chr7	41399731	41400663	932	654	0.702	932	1	278	0	0	0	0	0
	Vmn2r57	27.14	0.34	79.8235	33.63	31.04	13.97	107.69	54.77	75.77	38.61	17.59	25.03	19.79	28.81	chr7	41427432	41428239	807	745	0.923	807	1	62	0	0	0	0	0
	Vmn2r-ps54	228.65	0.1	2286.5	83.79	54.11	30.16	808.2	194.02	89.97	21.28	390.28	92.64	721.5	182.23	chr7	41725682	41727193	1511	1341	0.887	1511	1	170	0	0	0	0	0
	Vmn2r58	4.89	0	Inf	0	3.66	13.22	0	0	0.02	0	0.02	0	0	0	chr7	41836880	41837809	929	550	0.592	929	1	379	0	0	0	0	0
	Vmn2r58	4.89	0	Inf	0	3.66	13.22	0	0	0.02	0	0.02	0	0	0	chr7	41863909	41864716	807	590	0.731	807	1	217	0	0	0	0	0
	Vmn2r59	0	0	NA	0	0	0	0	0.63	0.2	0.05	0	0	0.05	0	chr7	42011791	42012729	938	641	0.683	938	1	297	0	0	0	0	0
	Vmn2r59	0	0	NA	0	0	0	0	0.63	0.2	0.05	0	0	0.05	0	chr7	42045678	42046485	807	535	0.663	807	1	272	0	0	0	0	0
	Vmn2r60	0.03	0	Inf	0	0.15	0	0.03	0	0.02	0	0	0	0.03	0.02	chr7	42136275	42137082	807	534	0.662	807	1	273	0	0	0	0	0
	Vmn2r60	0.03	0	Inf	0	0.15	0	0.03	0	0.02	0	0	0	0.03	0.02	chr7	42194874	42195776	902	512	0.568	902	1	390	0	0	0	0	0
	Vmn2r61	0	0	NA	0	0.34	0	0	0.07	0	0	0	0.03	0	0	chr7	42266465	42267272	807	575	0.713	807	1	232	0	0	0	0	0
	Vmn2r61	0	0	NA	0	0.34	0	0	0.07	0	0	0	0.03	0	0	chr7	42299817	42300755	938	540	0.576	938	1	398	0	0	0	0	0
	Vmn2r62	0.11	0	Inf	0.72	0.22	0.59	0.05	0	0.13	0.04	0.71	0	0.46	0	chr7	42764437	42765357	920	759	0.825	920	1	161	0	0	0	0	0
	Vmn2r62	0.11	0	Inf	0.72	0.22	0.59	0.05	0	0.13	0.04	0.71	0	0.46	0	chr7	42787750	42788557	807	668	0.828	807	1	139	0	0	0	0	0
	Vmn2r63	0.03	0	Inf	0	0.05	0.09	0.08	0.13	0.01	0	0.02	0.01	0.03	0.05	chr7	42903250	42904170	920	623	0.677	920	1	297	0	0	0	0	0
	Vmn2r63	0.03	0	Inf	0	0.05	0.09	0.08	0.13	0.01	0	0.02	0.01	0.03	0.05	chr7	42927804	42928611	807	670	0.83	807	1	137	0	0	0	0	0
	Olfr291	607.25	0.04	15181.2	0	11.42	2.74	0	0.09	0.08	0	58.54	12.44	1.33	0.04	chr7	84856364	84857318	954	945	0.991	954	1	9	0	0	0	0	0
	Olfr290	17.4	0	Inf	3.86	4.77	2.63	5.87	2.2	29.99	6.72	39.15	9	11.7	3.05	chr7	84915780	84916728	948	942	0.994	948	1	6	0	0	0	0	0
	Olfr290	631.4	0.08	7892.5	92.6	185.76	107.72	227.24	47.77	1224.89	244.59	1375.74	277.39	632	122.76	chr7	84915780	84916728	948	942	0.994	948	1	6	0	0	0	0	0
	Vmn2r65	14.5	0	Inf	0.22	0.02	0	0	0	0	0	0	0.04	0	0.17	chr7	84940168	84941088	920	877	0.953	920	1	43	0	0	0	0	0
	Vmn2r65	14.5	0	Inf	0.22	0.02	0	0	0	0	0	0	0.04	0	0.17	chr7	84946199	84947000	801	789	0.985	801	1	12	0	0	0	0	0
	Vmn2r66	0	0	NA	0	0	0	0	0	0	0	0	0	0	0.01	chr7	84994644	84995564	920	508	0.552	920	1	412	0	0	0	0	0
	Vmn2r66	0	0	NA	0	0	0	0	0	0	0	0	0	0	0.01	chr7	85006522	85007329	807	491	0.608	807	1	316	0	0	0	0	0
	Vmn2r67	0	0	NA	0	0	1.37	0	0	0	0	0	0	0	0	chr7	85136239	85137159	920	772	0.839	920	1	148	0	0	0	0	0
	Vmn2r67	0	0	NA	0	0	1.37	0	0	0	0	0	0	0	0	chr7	85151442	85152249	807	479	0.594	807	1	328	0	0	0	0	0
	Vmn2r68	0	0	NA	0	0	0	0	0	0	0	0.02	0	0	0	chr7	85221517	85222437	920	732	0.796	920	1	188	0	0	0	0	0
	Vmn2r68	0	0	NA	0	0	0	0	0	0	0	0.02	0	0	0	chr7	85233258	85234065	807	745	0.923	807	1	62	0	0	0	0	0
	Vmn2r69	0.44	0	Inf	0	0	0	0	0	0	0	0	0	0	0	chr7	85406375	85407292	917	736	0.803	917	1	181	0	0	0	0	0
	Vmn2r69	0.44	0	Inf	0	0	0	0	0	0	0	0	0	0	0	chr7	85411090	85411897	807	694	0.86	807	1	113	0	0	0	0	0
	Vmn2r70	0	0	NA	0	0.08	0	0	0	0	0	0	0	0	0	chr7	85558702	85559622	920	642	0.698	920	1	278	0	0	0	0	0
	Vmn2r70	0	0	NA	0	0.08	0	0	0	0	0	0	0	0	0	chr7	85564649	85565456	807	552	0.684	807	1	255	0	0	0	0	0
	Vmn2r71	0	0	NA	0	0	0	0	0	0	0	0	0	0	0	chr7	85619045	85619886	841	687	0.817	841	1	154	0	0	0	0	0
	Vmn2r71	0	0	NA	0	0	0	0	0	0	0	0	0	0	0	chr7	85623627	85624547	920	716	0.778	920	1	204	0	0	0	0	0
	Vmn2r72	0	0	NA	0	0.31	0	0	0	0	0	0	0	0	0	chr7	85737783	85738703	920	692	0.752	920	1	228	0	0	0	0	0
	Vmn2r72	0	0	NA	0	0.31	0	0	0	0	0	0	0	0	0	chr7	85750540	85751347	807	597	0.74	807	1	210	0	0	0	0	0
	Vmn2r73	0.01	0	Inf	0	0	0	0	0	0	0.01	0.02	0	0	0	chr7	85857546	85858463	917	535	0.583	917	1	382	0	0	0	0	0
	Vmn2r73	0.01	0	Inf	0	0	0	0	0	0	0.01	0.02	0	0	0	chr7	85871471	85872281	810	634	0.783	810	1	176	0	0	0	0	0
	Vmn2r74	0	0	NA	1.74	1.95	0	0	0	0	0	0	0	0	0	chr7	85951866	85952783	917	726	0.792	917	1	191	0	0	0	0	0
	Vmn2r74	0	0	NA	1.74	1.95	0	0	0	0	0	0	0	0	0	chr7	85956843	85957650	807	491	0.608	807	1	316	0	0	0	0	0
	Vmn2r75	0	0	NA	0	0	0	0	0	0	0	0	0	0	0	chr7	86148041	86148958	917	795	0.867	917	1	122	0	0	0	0	0
	Vmn2r75	0	0	NA	0	0	0	0	0	0	0	0	0	0	0	chr7	86164990	86165797	807	436	0.54	807	1	371	0	0	0	0	0
	Vmn2r76	0.01	0	Inf	0	1.3	1.18	0	0	0	0	0	0	0	0	chr7	86225205	86226113	908	888	0.978	908	1	20	0	0	0	0	0
	Vmn2r76	0.01	0	Inf	0	1.3	1.18	0	0	0	0	0	0	0	0	chr7	86229788	86230595	807	794	0.984	807	1	13	0	0	0	0	0
	Olfr310	0.06	0	Inf	0	0	0	0	0	0	0	0	0	0	0	chr7	86268788	86269787	999	779	0.78	999	1	220	0	0	0	0	0
	Olfr309	2082.12	0.73	2852.22	473.45	447.14	381.58	1804.41	360.49	890.68	176.79	1972.45	386.96	1736.44	336.02	chr7	86306184	86307111	927	915	0.987	927	1	12	0	0	0	0	0
	Olfr308	0	0	NA	2.13	5.77	0	0	0	0.2	0	155.52	30.3	0	0	chr7	86321023	86321950	927	914	0.986	927	1	13	0	0	0	0	0
	Olfr307	42.51	0.02	2125.5	0.37	0	0	0	0	0	0	0	0	0	0	chr7	86335452	86336394	942	921	0.978	942	1	21	0	0	0	0	0
	Olfr305	655.79	0.23	2851.26	14.64	0	6.42	0	0	102.47	19.29	0	0	0	0	chr7	86363375	86364335	960	928	0.967	960	1	32	0	0	0	0	0
	Olfr304	67.97	0	Inf	0	1.93	0.67	0	0	0	0	0	0	0	0	chr7	86385656	86386658	1002	910	0.908	1002	1	92	0	0	0	0	0
	Olfr303	350.81	0.06	5846.83	112.85	72.88	92.47	1.64	1.18	632.94	130.81	0.51	0.15	211.72	45.69	chr7	86394536	86395496	960	955	0.995	960	1	5	0	0	0	0	0
	Olfr301	210.02	0.17	1235.41	3.48	14.4	19.08	0	0	113.3	26.86	0.11	0	0	0	chr7	86412363	86413299	936	603	0.644	936	1	333	0	0	0	0	0
	Olfr299	307.31	0.02	15365.5	0	12.81	12.63	0	0	0.07	0	1.15	0.15	0	0.08	chr7	86465412	86466405	993	699	0.704	993	1	294	0	0	0	0	0
	Olfr298	363.61	0.1	3636.1	3.6	0	0	0	0	0	0	0	0	0	0	chr7	86488550	86489549	999	929	0.93	999	1	70	0	0	0	0	0
	Olfr297	473.32	0.06	7888.67	14.9	5.77	22.3	275.53	53.51	0	0	249.31	49.02	0.04	0	chr7	86526758	86527691	933	844	0.905	933	1	89	0	0	0	0	0
	Olfr295	386.68	0.12	3222.33	1.23	1.99	0	0	0	0.85	0.16	0.25	0.16	0.09	0	chr7	86585276	86586206	930	684	0.735	930	1	246	0	0	0	0	0
	Olfr294	88.81	0	Inf	0	0	0	0	0	0	0	0	0	0	0	chr7	86615635	86616643	1008	943	0.936	1008	1	65	0	0	0	0	0
	Olfr293	1509.35	0.12	12577.9	11.97	28.95	29.8	362.51	67.14	0.21	0	228.91	38.54	247.39	41.94	chr7	86663663	86664674	1011	758	0.75	1011	1	253	0	0	0	0	0
	Olfr292	1.64	0	Inf	0	0.87	0	0.56	0.1	0	0	0	0.02	0.02	0	chr7	86694457	86695384	927	716	0.772	927	1	211	0	0	0	0	0
	Vmn2r77	0	0	NA	1.05	18.72	15.66	0	0.03	0.03	0	2.27	0.48	0.06	0	chr7	86801393	86802200	807	800	0.991	807	1	7	0	0	0	0	0
	Vmn2r77	0	0	NA	1.05	18.72	15.66	0	0.03	0.03	0	2.27	0.48	0.06	0	chr7	86811112	86812032	920	686	0.746	920	1	234	0	0	0	0	0
	Vmn2r78	1.09	0	Inf	26.96	40.05	19.73	202.53	42.33	107.81	24.82	98.12	21.55	0.23	0.13	chr7	86920752	86921559	807	790	0.979	807	1	17	0	0	0	0	0
	Vmn2r78	1.09	0	Inf	26.96	40.05	19.73	202.53	42.33	107.81	24.82	98.12	21.55	0.23	0.13	chr7	86954251	86955177	926	641	0.692	926	1	285	0	0	0	0	0
	Vmn2r79	0	0	NA	0.86	0.01	0	0	0	29.87	6.74	0	0	0.4	0.1	chr7	87001871	87002678	807	751	0.931	807	1	56	0	0	0	0	0
	Vmn2r79	0	0	NA	0.86	0.01	0	0	0	29.87	6.74	0	0	0.4	0.1	chr7	87037048	87037968	920	700	0.761	920	1	220	0	0	0	0	0
	Omp	40.1	57.87	0.692932	30475.7	26687.3	25964.6	44.91	21833.9	43	23834.7	48.02	25691.4	52.71	25519	chr7	98121657	98123619	1962	1908	0.972	1962	1	54	0	16	0	0	0
	Olfr520	0.51	0	Inf	3.54	44.45	8.06	0.36	0.46	0.15	0.05	0.48	0.08	2.87	0.49	chr7	99735144	99736095	951	933	0.981	951	1	18	0	0	0	0	0
	Olfr521	0	0	NA	22.63	14.37	6.48	0	0	0	0	0.55	0.16	0.19	0	chr7	99767163	99768129	966	952	0.986	966	1	14	0	0	0	0	0
	Olfr543	585.26	0.1	5852.6	143.71	102.88	161.21	232.95	48.15	472.53	87.73	254.67	43.47	90.29	16.42	chr7	102476857	102477868	1011	997	0.986	1011	1	14	0	0	0	0	0
	Olfr544	32.64	0.06	544	53.37	28.63	37.09	281.76	50.51	153.02	28.28	250.55	45.69	317.33	54.47	chr7	102484113	102485118	1005	987	0.982	1005	1	18	0	0	0	0	0
	Olfr545	457.78	0.04	11444.5	47.78	98.17	140.21	263.53	40.42	5	0.96	548	100.49	653.93	118.93	chr7	102493822	102494773	951	937	0.985	951	1	14	0	0	0	0	0
	Olfr547	0	0	NA	0.43	0	0	0	0	0	0	1.31	0.33	0	0	chr7	102534748	102535684	936	933	0.997	936	1	3	0	0	0	0	0
	Olfr549	151.7	0	Inf	183.87	191.58	142.45	390.6	84.38	547.17	114.48	835.25	183.76	1127.56	232.57	chr7	102554285	102555236	951	943	0.992	951	1	8	0	0	0	0	0
	Olfr550	895.41	0.32	2798.16	52.72	65.74	86.39	1115.32	257.91	268.63	66.49	138.62	33.8	333.55	73.07	chr7	102578496	102579447	951	951	1	951	1	0	0	0	0	0	0
	Olfr551	0	0	NA	4.36	1.93	8.24	0	0	0	0	0.14	0	0.3	0	chr7	102587793	102588741	948	945	0.997	948	1	3	0	0	0	0	0
	Olfr552	508.06	0.12	4233.83	296.98	415.71	234.78	722.61	174.01	1121.78	255	1199.48	261.67	1299.67	286.79	chr7	102604355	102605309	954	948	0.994	954	1	6	0	0	0	0	0
	Olfr553	0	0	NA	7.73	9.02	32.7	0	0	0	0	0.31	0.23	2.22	0.16	chr7	102614006	102614987	981	981	1	981	1	0	0	0	0	0	0
	Olfr554	129.97	0	Inf	122.3	107.41	65.15	631.25	126.32	1073.88	223.01	234.43	48.73	605.85	116.09	chr7	102640247	102641201	954	950	0.996	954	1	4	0	0	0	0	0
	Olfr555	0	0	NA	0	0.16	0	0	0	0	0	0	0	0.26	0	chr7	102658822	102659770	948	944	0.996	948	1	4	0	0	0	0	0
	Olfr556	216.99	0.11	1972.64	0.05	20.19	0.2	53.1	10.65	51.67	10.51	12.23	2.6	2.52	0.99	chr7	102669921	102670896	975	965	0.99	975	1	10	0	0	0	0	0
	Olfr557	66.88	0	Inf	83.99	83.66	128.58	0	0.17	543.88	117.58	478.01	95.63	235.2	53.43	chr7	102698239	102699208	969	957	0.988	969	1	12	0	0	0	0	0
	Olfr558	1489.94	0.56	2660.61	398.91	298.9	321.09	1609.29	375.05	1873.37	439.35	486.93	110.52	977.82	217.72	chr7	102709260	102710214	954	953	0.999	954	1	1	0	0	0	0	0
	Olfr33	0	0	NA	19.26	23.82	11.53	0	0.18	0.39	0	0.21	0.1	641.45	109.23	chr7	102713454	102714411	957	955	0.998	957	1	2	0	0	0	0	0
	Olfr559	0	0	NA	2.21	0	16.76	0	0	1.04	0	316.2	53.69	0	0	chr7	102723531	102724488	957	957	1	957	1	0	0	0	0	0	0
	Olfr78	1059.1	0.42	2521.67	220.26	171.75	150.82	1024.82	198.26	679.49	135.4	598.21	105.17	355.15	65.74	chr7	102742038	102743001	963	950	0.987	963	1	13	0	0	0	0	0
	Olfr560	87.39	0	Inf	10.82	15.43	14.2	165.33	17.34	1	0	3.05	0.49	103.76	10.74	chr7	102752982	102753927	945	911	0.964	945	1	34	0	0	0	0	0
	Olfr561	42.93	0	Inf	253.65	240.26	153.66	697.58	152.59	0.86	0.07	1083.77	236.94	946.44	207.09	chr7	102774525	102775470	945	939	0.994	945	1	6	0	0	0	0	0
	Olfr564	0	0	NA	0	0	0	0	0	0	0	0	0	0	0	chr7	102803479	102804430	951	906	0.953	951	1	45	0	0	0	0	0
	Olfr566	318.4	0	Inf	24.98	39.41	34.38	1326.41	268.11	1.07	0.08	1108.11	240.75	467.3	89.69	chr7	102856320	102857271	951	908	0.955	951	1	43	0	0	0	0	0
	Olfr568	0	0	NA	3.43	0	0	0	0	0	0	0	0	0	0	chr7	102877121	102878063	942	935	0.993	942	1	7	0	0	0	0	0
	Olfr569	160.13	0.12	1334.42	60.66	65.9	29.17	431.49	91.37	269.85	61.76	466.59	89.24	5.2	0.77	chr7	102887206	102888151	945	734	0.777	945	1	211	0	0	0	0	0
	Olfr570	0	0	NA	34.65	31.04	56.75	0.16	0.08	0	0.07	34.09	6.32	286.97	63.98	chr7	102900368	102901307	939	939	1	939	1	0	0	0	0	0	0
	Olfr571	152.78	0	Inf	13.51	5.37	4.28	0.98	0.91	141.94	25.09	0	0	188.62	31.97	chr7	102908868	102909837	969	969	1	969	1	0	0	0	0	0	0
	Olfr572	0	0	NA	0	2.36	0	0	0	0	0	0	0	0	0	chr7	102927629	102928586	957	953	0.996	957	1	4	0	0	0	0	0
	Olfr574	0	0	NA	0	0	0	0	0	0	0	0.07	0.07	0	0	chr7	102948466	102949507	1041	1004	0.964	1041	1	37	0	0	0	0	0
	Olfr575	110.5	0.03	3683.33	4.17	2.44	0	0.45	0	0	0	0.64	0	0	0	chr7	102954663	102955620	957	947	0.99	957	1	10	0	0	0	0	0
	Olfr576	100.68	0.12	839	27.33	11.28	51.97	0	0	0	0	0	0	0	0	chr7	102965101	102966040	939	937	0.998	939	1	2	0	0	0	0	0
	Olfr577	283.89	0.1	2838.9	17.63	22.32	22.71	3.49	0.75	56.77	9.88	0.82	0.16	1.38	0	chr7	102973051	102973990	939	937	0.998	939	1	2	0	0	0	0	0
	Olfr578	133.1	0.12	1109.17	86.02	118.41	97.66	500.54	104.03	418.09	70.41	64.55	13.08	353.18	64.93	chr7	102984220	102985162	942	939	0.997	942	1	3	0	0	0	0	0
	Olfr582	561.81	0.19	2956.89	168.08	172.65	163.12	381.32	82.37	240.35	46.75	560.14	112.25	1395.97	286.96	chr7	103041480	103042440	960	796	0.829	960	1	164	0	0	0	0	0
	Olfr583	0.15	0	Inf	0	0	0	364.65	72.9	18.53	3.45	1.64	0.59	0.78	0.67	chr7	103051299	103052259	960	951	0.991	960	1	9	0	0	0	0	0
	Olfr584	137.99	0.05	2759.8	34.84	50.74	26.49	0	0	0	0.11	0.85	0.22	623.73	113.39	chr7	103085519	103086479	960	809	0.843	960	1	151	0	0	0	0	0
	Olfr585	0	0	NA	0	4.16	6.33	343.16	70.09	1.12	0.63	0	0	0	0	chr7	103097742	103098699	957	946	0.989	957	1	11	0	0	0	0	0
	Olfr586	67.67	0	Inf	0	1.71	0	0	0	125.16	21.04	0.32	0.16	0.34	0.08	chr7	103121828	103122782	954	944	0.99	954	1	10	0	0	0	0	0
	Olfr589	0	0	NA	0	0.33	0	0	0	0	0	0	0	0	0	chr7	103154791	103155745	954	952	0.998	954	1	2	0	0	0	0	0
	Olfr591	0	0	NA	2.21	23.91	63.89	0	0	0	0	0	0	0	0.08	chr7	103172690	103173635	945	937	0.992	945	1	8	0	0	0	0	0
	Olfr592	0.07	0	Inf	37.08	11.87	26.29	0.28	0	0	0	0	0	234.83	48.7	chr7	103186602	103187541	939	918	0.978	939	1	21	0	0	0	0	0
	Olfr593	0	0	NA	0	5.31	2.18	0	0	4.66	1.47	0.16	0.08	0	0	chr7	103211861	103212845	984	972	0.988	984	1	12	0	0	0	0	0
	Olfr594	149.16	0	Inf	21.28	61.28	78.18	39.17	8.45	0.65	0	389.43	85.07	0.15	0.14	chr7	103219719	103220655	936	912	0.974	936	1	24	0	0	0	0	0
	Olfr596	179.91	0.08	2248.88	98.3	68.86	136.81	1167.27	234.19	0.39	0.08	803.46	154.91	74.44	15.86	chr7	103309722	103310661	939	934	0.995	939	1	5	0	0	0	0	0
	Olfr597	1183.71	0.12	9864.25	618.9	735.62	417.8	2317.07	446.67	3453.68	678.81	2933.16	562.88	3996.31	758.03	chr7	103320412	103321360	948	944	0.996	948	1	4	0	0	0	0	0
	Olfr598	318.07	0	Inf	154.96	202.53	145.03	222.7	43.21	626.74	131.38	1917.98	382.3	685.46	135.84	chr7	103328487	103329447	960	960	1	960	1	0	0	0	0	0	0
	Olfr599	354.81	0.05	7096.2	177.05	197.71	174.95	680.16	140.35	1246.84	265.33	1078.55	223.84	676.12	140.27	chr7	103338055	103339003	948	941	0.993	948	1	7	0	0	0	0	0
	Olfr600	0	0	NA	6.02	0	0	0	0	0.08	0	0	0	0	0	chr7	103345981	103346926	945	944	0.999	945	1	1	0	0	0	0	0
	Olfr601	0	0	NA	11.86	7.85	0	338.94	66.55	365.63	70.28	0	0.15	157.37	30.84	chr7	103358247	103359192	945	945	1	945	1	0	0	0	0	0	0
	Olfr603	346.88	0.04	8672	4.46	10.92	28.42	82.24	11.84	1.05	0.08	41.87	8.85	48.4	10.43	chr7	103383061	103384000	939	928	0.988	939	1	11	0	0	0	0	0
	Olfr605	0	0	NA	2.06	18.35	0	0.09	0	0	0	0	0	0	0	chr7	103442176	103443121	945	944	0.999	945	1	1	0	0	0	0	0
	Olfr606	0	0	NA	64.29	118.03	36.26	289.79	65.49	1.42	0.15	0.56	0.08	740.58	158.04	chr7	103451338	103452298	960	951	0.991	960	1	9	0	0	0	0	0
	Olfr608	0	0	NA	11.45	0	0	0	0	0	0	0	0	0	0	chr7	103470040	103470991	951	934	0.982	951	1	17	0	0	0	0	0
	Olfr609	74.58	0	Inf	19.67	27.63	6.93	40.89	9.06	27.82	3.43	1.27	0.47	5.12	0.73	chr7	103491916	103492876	960	949	0.989	960	1	11	0	0	0	0	0
	Olfr610	294.19	0.12	2451.58	87.96	74.64	86.21	1010.45	207.32	427.28	84.16	453.23	87.37	787.82	146.01	chr7	103505996	103506944	948	937	0.988	948	1	11	0	0	0	0	0
	Olfr611	302.69	0	Inf	54.9	11.88	37.01	1.53	0.35	267.74	53.71	365.73	71.04	281.13	54.52	chr7	103517410	103518382	972	960	0.988	972	1	12	0	0	0	0	0
	Olfr612	0.19	0	Inf	18.29	25.44	0	179.56	31.23	0.14	0	10.45	1.6	475.17	86.52	chr7	103538260	103539232	972	960	0.988	972	1	12	0	0	0	0	0
	Olfr613	0	0	NA	0	0	0	0	0	0	0	0.17	0.02	0	0	chr7	103551786	103552740	954	943	0.988	954	1	11	0	0	0	0	0
	Olfr615	183.53	0	Inf	298.66	387.23	306.5	1664.93	384.21	1205.56	261.96	1584.99	348.17	1537.3	335.95	chr7	103560478	103561420	942	938	0.996	942	1	4	0	0	0	0	0
	Olfr616	0	0	NA	58.16	42.08	15.02	0.45	0	172.91	34.07	190.45	39.83	406.7	86.54	chr7	103564323	103565277	954	950	0.996	954	1	4	0	0	0	0	0
	Olfr617	0	0	NA	0	3.09	0	0	0	0	0	0	0	171.1	32.65	chr7	103584023	103584980	957	914	0.955	957	1	43	0	0	0	0	0
	Olfr618	0	0	NA	12.11	12.68	0	0.54	0.37	0	0	0	0	1.02	0.08	chr7	103597317	103598274	957	909	0.95	957	1	48	0	0	0	0	0
	Olfr619	100.39	0	Inf	0	5.19	0	37.79	6.75	6.63	1.1	2.29	0.94	1.78	0.14	chr7	103603655	103604618	963	899	0.934	963	1	64	0	0	0	0	0
	Olfr620	10.39	0.23	45.1739	3.33	5.36	2.82	0.21	0.06	17.22	3.3	161.45	28.96	43.31	7.92	chr7	103611409	103612351	942	924	0.981	942	1	18	0	0	0	0	0
	Olfr622	0	0	NA	30.41	33.79	37.14	5.46	0.79	0.26	0.07	0	0	131.97	27.26	chr7	103639184	103640138	954	940	0.985	954	1	14	0	0	0	0	0
	Olfr623	0	0	NA	6.72	0	16.66	0	0	0	0	0	0	0	0	chr7	103660294	103661248	954	953	0.999	954	1	1	0	0	0	0	0
	Olfr624	0	0.06	0	0	0.61	0	0	0	0	0.01	0	0	0	0.01	chr7	103670102	103671029	927	914	0.986	927	1	13	0	0	0	0	0
	Olfr243	0.33	0	Inf	0	12.98	10.78	299.39	53.12	1.31	0.21	0.16	0.08	0.85	0.04	chr7	103716595	103717546	951	941	0.989	951	1	10	0	0	0	0	0
	Olfr628	0.33	0	Inf	25.98	33.34	15	10.4	2.56	289.62	62.29	0	0	0	0.04	chr7	103731927	103732878	951	940	0.988	951	1	11	0	0	0	0	0
	Olfr629	0	0	NA	5.18	17.32	9.67	122.06	21.54	0	0	0.07	0.16	0	0	chr7	103740293	103741238	945	933	0.987	945	1	12	0	0	0	0	0
	Olfr630	0.03	0	Inf	0	1.16	0	0	0	0	0	0.17	0	0	0	chr7	103754623	103755583	960	948	0.988	960	1	12	0	0	0	0	0
	Olfr69	0	0	NA	1.52	6.2	2.44	184.14	35.81	95.15	16.73	0	0	0	0	chr7	103767444	103768395	951	945	0.994	951	1	6	0	0	0	0	0
	Olfr68	0	0	NA	3.82	39	29.06	56.77	9.36	3.68	0	0	0	0.17	0	chr7	103777395	103778343	948	943	0.995	948	1	5	0	0	0	0	0
	Olfr67	58.4	0.03	1946.67	2.69	7.4	3.66	35.8	7.8	20.39	4.31	1.55	0.17	0.18	0.08	chr7	103787312	103788275	963	944	0.98	963	1	19	0	0	0	0	0
	Olfr66	31.43	0	Inf	14.84	14.83	0	0	0	244.6	43.62	145.85	25.85	0	0	chr7	103881305	103882241	936	936	1	936	1	0	0	0	0	0	0
	Olfr64	0	0	NA	0	0.29	0	0	0	43.16	7.63	0	0.01	0	0	chr7	103892809	103893733	924	923	0.999	924	1	1	0	0	0	0	0
	Olfr65	117.37	0	Inf	106.58	121.62	36.99	910.5	202.13	812.96	180.93	0.48	0.34	630.05	119.56	chr7	103906440	103907388	948	943	0.995	948	1	5	0	0	0	0	0
	Olfr631	0	0	NA	0	0	0	0	0	0	0	0	0	0	0	chr7	103928824	103929784	960	959	0.999	960	1	1	0	0	0	0	0
	Olfr632	36.16	0	Inf	0	0	0	0	0	0	0	0	0	0	0	chr7	103937381	103938335	954	950	0.996	954	1	4	0	0	0	0	0
	Olfr633	0	0	NA	102.94	124.79	97.43	1089.25	233.38	881.3	185.78	414.76	87.65	1.38	0.25	chr7	103946567	103947506	939	936	0.997	939	1	3	0	0	0	0	0
	Olfr635	0	0	NA	28.59	36.08	31.11	455.25	84.56	0	0	0.12	0	0.5	0.04	chr7	103979175	103980141	966	924	0.957	966	1	42	0	0	0	0	0
	Olfr638	0.09	0	Inf	10.95	10.11	0	0.35	0.12	0.97	0.08	1.4	0.53	0	0.04	chr7	104003258	104004224	966	959	0.993	966	1	7	0	0	0	0	0
	Olfr639	0.01	0	Inf	9.3	24.55	0	89.98	22.63	96.86	24.2	1.49	0.32	119.62	21.02	chr7	104011749	104012700	951	945	0.994	951	1	6	0	0	0	0	0
	Olfr640	635.03	0.24	2645.96	349.75	352.69	153.36	954.8	186.39	1505.27	282.71	1865.66	349.72	1577.22	286.93	chr7	104021371	104022316	945	936	0.99	945	1	9	0	0	0	0	0
	Olfr641	63.35	0	Inf	0	0	0	0	0	0	0	0	0	0	0	chr7	104039797	104040736	939	931	0.991	939	1	8	0	0	0	0	0
	Olfr642	306.88	0	Inf	22.54	68.23	112.79	340.53	59.7	193.72	39.17	143.45	27.45	1.72	0.58	chr7	104049407	104050352	945	932	0.986	945	1	13	0	0	0	0	0
	Olfr643	13.64	0	Inf	1.4	5.86	3.48	2.81	0.21	5.09	0.77	57.07	8.89	11.98	1.03	chr7	104058655	104059600	945	935	0.989	945	1	10	0	0	0	0	0
	Olfr644	125.04	0.1	1250.4	26.54	25.41	0	23	4	245.19	44.85	5.61	1.63	19.88	3.57	chr7	104068084	104069029	945	944	0.999	945	1	1	0	0	0	0	0
	Olfr645	0	0	NA	0	0	0.24	0	0	0	0	0	0	0	0	chr7	104084130	104085078	948	938	0.989	948	1	10	0	0	0	0	0
	Olfr646	15.96	0	Inf	27.44	6.32	9.86	0.46	0	0	0	0	0	0	0	chr7	104106280	104107219	939	939	1	939	1	0	0	0	0	0	0
	Olfr648	157.23	0	Inf	7.99	0.82	11.69	121.45	22.95	0	0	145.77	26.86	0.09	0	chr7	104179455	104180406	951	950	0.999	951	1	1	0	0	0	0	0
	Olfr649	0.05	0	Inf	19.05	36.59	17.29	0	0	203.11	37.56	231.79	45.33	0.86	0.25	chr7	104189266	104190205	939	925	0.985	939	1	14	0	0	0	0	0
	Olfr651	0	0	NA	16.29	14.77	32.18	0	0	0	0	246.55	50.89	253.78	58.3	chr7	104552920	104553862	942	940	0.998	942	1	2	0	0	0	0	0
	Olfr652	0	0	NA	13.85	5.53	4.51	1.29	0.08	0	0	0	0	1.14	0.37	chr7	104564222	104565179	957	952	0.995	957	1	5	0	0	0	0	0
	Olfr653	179.91	0	Inf	38.23	38.17	38.64	0	0.08	4.98	1.19	0.07	0.07	5.15	1.41	chr7	104579647	104580601	954	954	1	954	1	0	0	0	0	0	0
	Olfr654	0	0	NA	76.54	50.33	85.67	218.97	45.9	688.72	148.83	219.64	37.06	1.38	0.2	chr7	104587754	104588780	1026	1013	0.987	1026	1	13	0	0	0	0	0
	Olfr655	0	0	NA	0	2.36	10.07	0.43	0.19	0	0	31.34	5.67	0	0	chr7	104596252	104597179	927	927	1	927	1	0	0	0	0	0	0
	Olfr656	80.83	0.03	2694.33	56	90.08	121.67	502.32	114.82	401.94	85.88	316.77	72.75	473.4	91.63	chr7	104617656	104618646	990	989	0.999	990	1	1	0	0	0	0	0
	Olfr657	4.26	0	Inf	32.15	27.54	46.16	0.45	0.09	0	0.08	0	0.08	379.4	86.44	chr7	104635675	104636635	960	958	0.998	960	1	2	0	0	0	0	0
	Olfr658	424.49	0.11	3859	39.86	153.03	142.48	638.1	113.54	618.28	108.93	281.42	52.22	312.41	54.11	chr7	104644398	104645370	972	959	0.987	972	1	13	0	0	0	0	0
	Olfr659	0	0	NA	9.82	16.77	39.62	2.13	0.73	0.07	0	7.51	1.58	0.08	0	chr7	104670703	104671672	969	960	0.991	969	1	9	0	0	0	0	0
	Olfr661	0	0	NA	14.38	8.87	5.69	0.54	0.09	0	0	0	0	0	0	chr7	104688016	104688976	960	959	0.999	960	1	1	0	0	0	0	0
	Olfr663	0	0	NA	0	0	0	0	0	0	0	0	0	0	0	chr7	104703568	104704603	1035	1026	0.991	1035	1	9	0	0	0	0	0
	Olfr665	74.54	0	Inf	135.91	129.31	180.49	661.92	144.69	662.78	142.55	181.43	36.83	501.83	108.75	chr7	104880708	104881659	951	941	0.989	951	1	10	0	0	0	0	0
	Olfr666	0	0	NA	0	0	13.01	23.64	4.8	9.11	0.92	6.09	0.72	0.58	0.57	chr7	104892669	104893626	957	904	0.945	957	1	53	0	0	0	0	0
	Olfr667	0	0	NA	0	12.82	16.08	0	0	0	0	0.16	0	0	0	chr7	104916313	104917294	981	968	0.987	981	1	13	0	0	0	0	0
	Olfr668	159.71	0	Inf	37.12	25.12	0	0	0	287.94	46.87	3.2	0.08	0.61	0	chr7	104924805	104925762	957	944	0.986	957	1	13	0	0	0	0	0
	Olfr669	317.75	0	Inf	343.18	445.72	351.18	544.3	111.13	1939.69	414.79	3262.24	691.24	1175	253.7	chr7	104938527	104939481	954	953	0.999	954	1	1	0	0	0	0	0
	Olfr670	0	0	NA	0	0	0.41	0	0	0	0	0	0	0	0	chr7	104959791	104960730	939	932	0.993	939	1	7	0	0	0	0	0
	Olfr671	0	0	NA	0	14.31	7.41	0.27	0	0.06	0	0	0.08	854.77	156.06	chr7	104975041	104975983	942	940	0.998	942	1	2	0	0	0	0	0
	Olfr672	143.24	0.12	1193.67	77.61	43.73	52.23	3.95	0.75	234.98	45.17	397.5	68.98	1481.71	280.9	chr7	104995963	104996902	939	929	0.989	939	1	10	0	0	0	0	0
	Olfr675	0	0	NA	10.7	18.69	14.51	0.27	0	0.08	0	0	0	0.1	0.1	chr7	105024024	105024966	942	938	0.996	942	1	4	0	0	0	0	0
	Olfr676	58.77	0	Inf	58.33	73.97	111.24	192.84	43.48	134.71	34.22	168.78	40.04	250.48	54.09	chr7	105035199	105036153	954	945	0.991	954	1	9	0	0	0	0	0
	Olfr677	0.07	0	Inf	35.26	55.26	69.57	173.33	36.27	228.85	47.37	258.7	61.23	433.46	88.21	chr7	105056247	105057186	939	937	0.998	939	1	2	0	0	0	0	0
	Olfr678	0.03	0	Inf	45.84	63.34	54.67	0.37	0.09	929.02	191.71	636.9	131.96	306.25	65.43	chr7	105069468	105070410	942	942	1	942	1	0	0	0	0	0	0
	Olfr679	0	0	NA	7.83	16.38	38.65	0	0	1.64	0.28	0.4	0.11	219.99	43.47	chr7	105085717	105086665	948	947	0.999	948	1	1	0	0	0	0	0
	Olfr681	0	0	NA	22.23	39.89	19.63	158.01	35.15	228.64	45.34	4.43	1.02	1.86	0.47	chr7	105121458	105122406	948	945	0.997	948	1	3	0	0	0	0	0
	Olfr683	274	0.12	2283.33	104.34	106.11	112.93	54.92	10.33	229.29	49.77	241.58	45.93	713.92	133.85	chr7	105143349	105144309	960	848	0.883	960	1	112	0	0	0	0	0
	Olfr684	62.55	0	Inf	15.51	23.91	0.47	71.11	12.41	0.12	0	0.13	0	0	0.13	chr7	105156741	105157680	939	926	0.986	939	1	13	0	0	0	0	0
	Olfr685	75.48	0	Inf	36.29	22.29	35.82	287.84	51.35	122.46	23.95	361.01	65.09	1.77	0.14	chr7	105180360	105181311	951	948	0.997	951	1	3	0	0	0	0	0
	Olfr686	76.69	0	Inf	4.08	0	0	0.34	0	0.21	0	222.8	44.45	0	0.08	chr7	105203387	105204341	954	953	0.999	954	1	1	0	0	0	0	0
	Olfr688	7.08	0	Inf	4.7	15.55	20.72	32.95	8.66	162.84	35.73	110.95	25.36	0.17	0	chr7	105288094	105289060	966	962	0.996	966	1	4	0	0	0	0	0
	Olfr689	106.76	0	Inf	42.41	83.5	62.95	282.56	57.67	491.81	106.69	272.43	55.27	1.72	0.36	chr7	105314005	105314968	963	960	0.997	963	1	3	0	0	0	0	0
	Olfr690	259.22	0.05	5184.4	63.33	113.35	71.9	416.34	86.85	188.32	40.5	322.8	64.1	537.16	100.69	chr7	105329242	105330190	948	947	0.999	948	1	1	0	0	0	0	0
	Olfr691	846.37	0.14	6045.5	205.04	235.76	319.06	1399.42	262.61	657.36	125.66	1561.15	292.5	738.05	130.94	chr7	105336745	105337714	969	961	0.992	969	1	8	0	0	0	0	0
	Olfr692	450.79	0.3	1502.63	98.62	126.4	101.47	1286.17	299.82	1022.34	222.94	1832.63	410.08	129.76	29.94	chr7	105368327	105369317	990	984	0.994	990	1	6	0	0	0	0	0
	Olfr693	94.76	0	Inf	33.34	53.05	30.54	0	0.28	0	0.08	204.35	37.27	222.33	40.4	chr7	106677533	106678484	951	928	0.976	951	1	23	0	0	0	0	0
	Olfr694	218.27	0	Inf	4.01	14.69	0	0.09	0	355.02	75.91	260.31	53.09	0.17	0	chr7	106688781	106689729	948	844	0.89	948	1	104	0	0	0	0	0
	Olfr695	313.66	0.03	10455.3	21.63	24.14	19.1	208.99	45.84	164.63	35.36	53.27	10.59	73.59	14.59	chr7	106713731	106714679	948	876	0.924	948	1	72	0	0	0	0	0
	Olfr697	123.97	0.11	1127	9.37	2.66	9.65	0.08	0	0	0	0.36	0	0	0	chr7	106740978	106741932	954	949	0.995	954	1	5	0	0	0	0	0
	Olfr698	0.07	0	Inf	0.05	6.91	26.95	0	0	150.76	36.12	0	0	0.1	0.02	chr7	106752450	106753386	936	829	0.886	936	1	107	0	0	0	0	0
	Olfr699	0	0	NA	0.24	8.1	2.25	0	0	0	0	0	0	0	0	chr7	106790048	106790999	951	898	0.944	951	1	53	0	0	0	0	0
	Olfr700	0	0	NA	0	0	0	0	0	0	0	0	0	0	0	chr7	106805509	106806460	951	910	0.957	951	1	41	0	0	0	0	0
	Olfr701	659.69	0.08	8246.12	10.1	33.9	13.08	242.35	51.26	0.05	0	0.21	0.21	0	0	chr7	106818084	106819035	951	841	0.884	951	1	110	0	0	0	0	0
	Olfr702	173.37	0.23	753.783	2.37	39.2	35.73	0	0.13	16.95	4.68	223.6	48.09	0.65	0.06	chr7	106823567	106824524	957	956	0.999	957	1	1	0	0	0	0	0
	Olfr703	221.26	0	Inf	11.67	27.7	20.5	0	0.09	0.04	0	0.08	0	0.08	0	chr7	106844612	106845572	960	932	0.971	960	1	28	0	0	0	0	0
	Olfr704	481.86	0.19	2536.11	17.54	6.34	0	149.66	34.18	0.02	0	0	0.09	1.88	0	chr7	106864981	106865929	948	843	0.889	948	1	105	0	0	0	0	0
	Olfr705	617.86	0.07	8826.57	0.8	0	15.36	0	0	0.08	0	0	0	0	0	chr7	106873292	106874243	951	798	0.839	951	1	153	0	0	0	0	0
	Olfr706	581.33	0.17	3419.59	7.45	11.68	14.06	38.07	6.6	0	0	0.07	0	0.81	0.5	chr7	106885864	106886815	951	924	0.972	951	1	27	0	0	0	0	0
	Olfr707	773.55	0.12	6446.25	0	12.25	4.02	0	0	265.72	56.19	1.01	0	0	0	chr7	106891183	106892107	924	831	0.899	924	1	93	0	2	0	0	0
	Olfr1532-ps1	1272.99	0.12	10608.2	50.11	7.83	0.21	511.62	107.48	0	0	111.08	24.48	0	0	chr7	106914199	106915123	924	879	0.951	924	1	45	0	0	0	0	0
	Olfr710	156.13	0.08	1951.62	28.45	54.07	55.58	222.07	44.88	371.97	77.29	27.31	7.18	413.97	77.19	chr7	106944066	106944999	933	926	0.992	933	1	7	0	0	0	0	0
	Olfr6	2221.07	0.59	3764.53	117.52	214.91	125.26	655.76	144.87	1283.85	270.18	906.49	189.71	711.88	133.71	chr7	106955983	106956934	951	951	1	951	1	0	0	0	0	0	0
	Olfr711	480.38	0.14	3431.29	51.62	61.79	68.48	356.32	67.82	246.54	48.78	176.62	30.97	136.44	22.39	chr7	106971397	106972342	945	905	0.958	945	1	40	0	0	0	0	0
	Olfr2	3.8	0	Inf	1.25	0.31	0	57.35	10.46	4.9	0.63	0.84	0.06	0.51	0	chr7	107000874	107001858	984	948	0.963	984	1	36	0	0	0	0	0
	Olfr713	0	0	NA	0	13.99	0	0	0	0.81	0	0	0.08	0	0	chr7	107036135	107037110	975	918	0.942	975	1	57	0	0	0	0	0
	Olfr714	231.15	0.14	1651.07	1.79	15.23	0	0.36	0	0	0	0	0	20.13	4.52	chr7	107073829	107074783	954	874	0.916	954	1	80	0	0	0	0	0
	Olfr17	725.92	0.17	4270.12	39.71	97.31	6.5	1	0	195.63	39.12	249.88	57.78	2.91	0.66	chr7	107097466	107098414	948	936	0.987	948	1	12	0	0	0	0	0
	Olfr715	4.96	0	Inf	0.54	0.68	12.6	29.4	5.23	4.45	1.35	506.31	105.98	0.35	0.14	chr7	107128443	107129391	948	948	1	948	1	0	0	0	0	0	0
	Olfr716	255.04	0	Inf	24.1	36.95	62.67	1.13	0	0.32	0.12	434.1	90.19	498.47	100.46	chr7	107147317	107148262	945	904	0.957	945	1	41	0	0	0	0	0
	Olfr467	0.15	0	Inf	18.08	20.03	29.12	653.48	137.87	478.56	102.43	223.61	47.46	0.35	0	chr7	107814585	107815506	921	855	0.928	921	1	66	0	0	0	0	0
	Olfr469	75.57	0	Inf	3.57	8.61	0	5.57	2.13	0.08	0	0	0	0	0	chr7	107822522	107823467	945	610	0.646	945	1	335	0	0	0	0	0
	Olfr470	195.95	0	Inf	0	0	0	0	0	0	0	0	0	0	0	chr7	107844786	107845731	945	705	0.746	945	1	240	0	0	0	0	0
	Olfr472	680.75	0.21	3241.67	76.84	89.8	41.02	381.94	69.62	526.28	101.77	0.42	0.07	1.33	0.36	chr7	107902718	107903651	933	844	0.905	933	1	89	0	0	0	0	0
	Olfr473	83.1	0	Inf	3.11	34.22	12.76	400.74	73.09	0.18	0.06	0	0.08	0.3	0	chr7	107933521	107934454	933	790	0.847	933	1	143	0	0	0	0	0
	Olfr474	0	0	NA	0	0	0	0	0	0.85	0	0	0	0	0	chr7	107954642	107955575	933	932	0.999	933	1	1	0	0	0	0	0
	Olfr476	427.86	0	Inf	0.69	7.83	10.96	246.33	42.39	1.1	0	0.09	0.09	305.01	64.48	chr7	107967398	107968331	933	777	0.833	933	1	156	0	0	0	0	0
	Olfr477	622.71	0.04	15567.8	244.54	349.4	205.15	1260.86	258.52	1822.89	355.69	2432.23	471.67	1520.69	283.76	chr7	107990366	107991299	933	803	0.861	933	1	130	0	0	0	0	0
	Olfr478	104.66	0	Inf	80.8	56.45	18.73	319.47	74.29	883.07	185.11	0.7	0.16	297.38	66.48	chr7	108031396	108032341	945	660	0.698	945	1	285	0	0	0	0	0
	Olfr479	0.12	0	Inf	20.79	26.57	88.88	0	0.16	229.66	52.06	475.07	103.09	165.51	30.23	chr7	108054983	108055967	984	974	0.99	984	1	10	0	0	0	0	0
	Olfr480	4.82	0	Inf	2.24	1.88	0	0.66	0.26	0.07	0	0	0	0	0	chr7	108065767	108066796	1029	883	0.858	1029	1	146	0	0	0	0	0
	Olfr481	550.57	0.12	4588.08	64.64	59.91	62	0	0	0	0.16	290.52	56.75	193.19	36.5	chr7	108080795	108081734	939	935	0.996	939	1	4	0	0	0	0	0
	Olfr482	0.07	0.27	0.259259	10.96	5.25	19.86	1.06	0.54	0	0	0.09	0	2.63	0.3	chr7	108094596	108095568	972	740	0.761	972	1	232	0	0	0	0	0
	Olfr483	5.15	0	Inf	4.87	4.84	0	0.32	0	1079.67	234.4	320.91	67.49	0.3	0	chr7	108103310	108104258	948	709	0.748	948	1	239	0	0	0	0	0
	Olfr484	0.06	0	Inf	0	6.88	0	333.87	75.99	0	0	0	0	0	0.07	chr7	108124295	108125261	966	823	0.852	966	1	143	0	0	0	0	0
	Olfr485	0	0	NA	0	0.08	41.14	0.09	0	0	0	0	0.08	0	0	chr7	108158917	108159871	954	762	0.799	954	1	192	0	0	0	0	0
	Olfr486	0	0	NA	0	12.73	0	8.79	1.69	2.61	0.48	4.02	0.34	0	0	chr7	108171797	108172742	945	805	0.852	945	1	140	0	0	0	0	0
	Olfr487	0	0	NA	44.27	57.23	16.46	738.16	150.73	80.86	16.42	1281.95	255.45	0.77	0.41	chr7	108211582	108212527	945	679	0.719	945	1	266	0	0	0	0	0
	Olfr488	595.14	0	Inf	114.1	103.58	51.64	332.88	71.02	759.65	156.7	600.75	129.96	791.35	157.03	chr7	108255191	108256136	945	491	0.52	945	1	454	0	0	0	0	0
	Olfr490	0	0	NA	2.62	20.49	0	0	0	0	0	0	0	0	0	chr7	108286179	108287124	945	615	0.651	945	1	330	0	0	0	0	0
	Olfr491	538.13	0	Inf	103.78	190.51	129.9	0.83	0.04	0.14	0.16	613.68	123.67	249.96	49.54	chr7	108316895	108317828	933	833	0.893	933	1	100	0	0	0	0	0
	Olfr492	0	0	NA	0	0	0	0	0	0	0	0	0.08	0.94	0.58	chr7	108322729	108323674	945	832	0.88	945	1	113	0	0	0	0	0
	Olfr493	0	0	NA	0	10.71	0	20.97	3.46	23.17	3.14	0.13	0	0	0	chr7	108346034	108346979	945	602	0.637	945	1	343	0	0	0	0	0
	Olfr494	0.08	0	Inf	34.5	96.67	36.23	0	0.38	0	0.17	277.96	60.96	0.09	0.08	chr7	108367491	108368436	945	593	0.628	945	1	352	0	0	0	0	0
	Olfr495	0	0	NA	9.11	0	0	271.95	52.96	0	0	0.05	0	0	0	chr7	108395121	108396114	993	591	0.595	993	1	402	0	0	0	0	0
	Olfr497	192.08	0.12	1600.67	27.49	8.55	3.55	0.27	0.11	1.5	0	0	0	0.34	0.25	chr7	108422572	108423517	945	778	0.823	945	1	167	0	0	0	0	0
	Olfr498	126.02	0	Inf	0	0	0.06	0	0	0	0	0	0	0	0	chr7	108465325	108466318	993	619	0.623	993	1	374	0	0	0	0	0
	Olfr502	362.26	0.06	6037.67	15.84	39.07	15.05	0.08	0	0	0	0.28	0	1.44	0.22	chr7	108523003	108523948	945	569	0.602	945	1	376	0	0	0	0	0
	Olfr503	0.49	0	Inf	0	0	0	1.43	0	2.42	1.23	1.29	0	0	0	chr7	108544526	108545498	972	970	0.998	972	1	2	0	0	0	0	0
	Olfr504	0.07	0	Inf	8.22	0	0	0.18	0.09	0	0	0	0	0	0	chr7	108564836	108565793	957	955	0.998	957	1	2	0	0	0	0	0
	Olfr506	0	0	NA	58.91	73.17	59.96	0	0.18	632.96	141.46	1115.06	254.83	1262.98	278.37	chr7	108612308	108613253	945	601	0.636	945	1	344	0	0	0	0	0
	Olfr507	0.08	0	Inf	0	0	0.05	0	0	0	0	0	0	0	0	chr7	108621813	108622764	951	752	0.791	951	1	199	0	0	0	0	0
	Olfr508	0.12	0	Inf	17.17	14.25	0	0	0	0.04	0	237.68	47.87	0.72	0	chr7	108629993	108630926	933	847	0.908	933	1	86	0	0	0	0	0
	Olfr509	0.51	0	Inf	54.62	77.07	44.06	0	0	308.78	65.59	223.69	46.85	251.79	51.24	chr7	108645608	108646574	966	956	0.99	966	1	10	0	0	0	0	0
	Olfr510	419.42	0.12	3495.17	105.05	157.55	32.77	443.05	104.05	371.61	87.23	877.24	200.09	4.98	0.91	chr7	108667417	108668362	945	627	0.663	945	1	318	0	0	0	0	0
	Olfr512	0	0	NA	0	0	3.62	0	0	0.07	0	0.14	0	1.91	0.3	chr7	108713354	108714335	981	823	0.839	981	1	158	0	0	0	0	0
	Olfr513	79.73	0	Inf	0	0	0	0	0	0	0	0	0	0	0	chr7	108754857	108755787	930	922	0.991	930	1	8	0	0	0	0	0
	Olfr514	0	0	NA	0	0	0	0	0	0.32	0	0	0.13	0	0.11	chr7	108825064	108825997	933	874	0.937	933	1	59	0	0	0	0	0
	Olfr516	2.1	0	Inf	32.69	62.79	98.66	393.63	81.46	787.45	166.98	955.78	199.47	711.52	140.2	chr7	108845063	108846008	945	940	0.995	945	1	5	0	0	0	0	0
	Olfr517	12.05	0	Inf	15.36	6.66	0.25	0.08	0	0	0	0	0	0	0	chr7	108868207	108869152	945	810	0.857	945	1	135	0	0	0	0	0
	Olfr518	0.07	0	Inf	10.39	58.65	30.37	226.13	47.2	100.03	15.6	0.77	0.08	4.11	0.39	chr7	108880602	108881604	1002	1001	0.999	1002	1	1	0	0	0	0	0
	Olfr519	0	0	NA	0.72	9.53	1.51	0.11	0	0.72	0.27	0	0	0.45	0.2	chr7	108893460	108894405	945	867	0.917	945	1	78	0	0	0	0	0
	Olfr522	16.61	0.02	830.5	4.59	1.44	4.03	45.07	8.95	38.76	7.97	0.62	0.09	0	0	chr7	140162009	140162948	939	929	0.989	939	1	10	0	0	0	0	0
	Olfr523	269.1	0.03	8970	38.91	27.55	57.88	4.69	1.08	177.67	44.41	164.82	35.47	0.08	0.07	chr7	140176103	140177057	954	953	0.999	954	1	1	0	0	0	0	0
	Olfr524	390.5	0.11	3550	26.18	38.29	23.61	101.3	21.61	249.16	45.08	3.31	0.57	293.96	39.94	chr7	140201811	140202768	957	944	0.986	957	1	13	0	0	0	0	0
	Olfr525	105.7	0	Inf	49.65	7.58	0	6.75	1.67	79.87	18.64	0.15	0.15	1.07	0.22	chr7	140322700	140323630	930	877	0.943	930	1	53	0	0	0	0	0
	Olfr527	2375.98	0.22	10799.9	78.38	65.02	106.81	1260.33	262.25	696.83	148.15	305.28	63	372.32	71.9	chr7	140335863	140336781	918	912	0.993	918	1	6	0	0	0	0	0
	Olfr60	1135.94	0.13	8738	37.47	71.44	42.56	1.26	0.32	289.25	72.9	107.6	25.52	3.32	0.09	chr7	140345051	140345987	936	577	0.616	936	1	359	0	0	0	0	0
	Olfr530	495.87	0	Inf	24.39	10.03	37.25	3.14	0	383.91	79.99	0.05	0	0	0	chr7	140372684	140373608	924	916	0.991	924	1	8	0	0	0	0	0
	Olfr531	1580.91	0.46	3436.76	35.07	42.17	11.36	329.93	72.54	149.11	30.97	137.74	27.97	130.65	25.71	chr7	140400129	140401044	915	910	0.995	915	1	5	0	0	0	0	0
	Olfr532	453.67	0.06	7561.17	36.77	46.78	24.01	158.73	34.33	569.05	129.96	213.32	43.17	0.09	0	chr7	140418841	140419771	930	889	0.956	930	1	41	0	0	0	0	0
	Olfr533	5521.84	0.53	10418.6	132.95	148.4	24.1	0.57	0.12	563.24	120.54	0.36	0.16	303.84	61.45	chr7	140466202	140467165	963	922	0.957	963	1	41	0	0	0	0	0
	Olfr535	786.71	0.34	2313.85	5.47	30.36	12.79	146.24	28.78	282.05	55.91	0.62	0.31	0	0.08	chr7	140492639	140493578	939	666	0.709	939	1	273	0	0	0	0	0
	Olfr536	1148.28	0.11	10438.9	46.6	87.68	41.9	221.59	41.44	821.01	165.47	227.04	41.78	157.24	23.25	chr7	140503533	140504457	924	907	0.982	924	1	17	0	0	0	0	0
	Olfr538	575.4	0.24	2397.5	10.26	32.18	30.18	245.01	50.79	0.62	0	586.66	137.2	870.55	187.6	chr7	140574154	140575087	933	582	0.624	933	1	351	0	0	0	0	0
	Olfr46	2341.32	0.15	15608.8	22.38	32.84	57.47	6.97	1.97	0	0.16	0.7	0	564.05	122.3	chr7	140610167	140611124	957	737	0.77	957	1	220	0	0	0	0	0
	Olfr61	2410.79	0.72	3348.32	28.04	32.48	24.13	388.19	80.64	0	0	0	0	0.96	0.47	chr7	140637702	140638638	936	633	0.676	936	1	303	0	0	0	0	0
	Olfr53	1459.04	0.49	2977.63	27.16	24.93	31.94	107	23.71	376.01	81.74	0.11	0.16	247.54	49.74	chr7	140651980	140652919	939	518	0.552	939	1	421	0	0	0	0	0
	Olfr539	262.85	0.23	1142.83	69.48	89.68	117.27	300.74	65.66	406.07	90.69	4.58	0.32	5.98	0.42	chr7	140667288	140668248	960	698	0.727	960	1	262	0	0	0	0	0
	Olfr45	790.4	0.07	11291.4	8	20.56	0	0	0	244.14	56.27	0.07	0	0	0	chr7	140690906	140691842	936	549	0.587	936	1	387	0	0	0	0	0
	Olfr541	2078.92	0.4	5197.3	15.86	101.27	63.43	2.77	0.41	370.28	76.8	0.34	0.07	1.64	0.28	chr7	140704252	140705191	939	631	0.672	939	1	308	0	0	0	0	0
	Olfr372	228.64	0.11	2078.55	17.73	11.56	6.3	118.62	26.73	0.07	0	299.16	53.43	2.6	0.61	chr8	72057681	72058626	945	938	0.993	945	1	7	0	0	0	0	0
	Olfr373	0.02	0.05	0.4	5.16	1.66	0	0.02	0	0.09	0.08	2.39	0.51	0.02	0	chr8	72099761	72100706	945	938	0.993	945	1	7	0	0	0	0	0
	Olfr374	3.72	0	Inf	0	3.08	0	0	0	0	0	0	0	0	0	chr8	72109567	72110509	942	935	0.993	942	1	7	0	0	0	0	0
	Olfr370	2212.52	0.35	6321.49	94.48	146.61	5.92	1181.33	261.12	927.7	209.91	195.87	40.64	213.93	44.46	chr8	83541145	83542090	945	945	1	945	1	0	0	0	0	0	0
	Olfr371	112.43	0	Inf	11.35	0	6.47	0.18	0	0	0	0	0	0	0	chr8	85230496	85231435	939	934	0.995	939	1	5	0	0	0	0	0
	Olfr24	1544.59	0.29	5326.17	193.69	265.65	240.38	965.94	191.67	1053.56	210.65	1318.96	254.24	962.38	184.37	chr9	18754691	18755633	942	937	0.995	942	1	5	0	0	0	0	0
	Olfr828	0	0	NA	7.09	12.86	0	0	0	0	0	0.25	0	0.09	0	chr9	18815353	18816292	939	936	0.997	939	1	3	0	0	0	0	0
	Olfr829	0	0	NA	0	11.67	0	0	0	0	0	0	0	0.08	0.08	chr9	18856626	18857592	966	956	0.99	966	1	10	0	0	0	0	0
	Olfr830	0	0	NA	0	0	0	0	0	0	0	0	0	0	0	chr9	18875328	18876276	948	928	0.979	948	1	20	0	0	0	0	0
	Olfr832	161.26	0	Inf	0.61	8.13	0	0	0	0	0	0	0	0	0	chr9	18944649	18945588	939	932	0.993	939	1	7	0	0	0	0	0
	Olfr834	0	0	NA	0	0	0	0	0	0	0	0	0	0	0	chr9	18987989	18988928	939	937	0.998	939	1	2	0	0	0	0	0
	Olfr835	0	0	NA	6.51	1.5	12.04	0.09	0	0	0	0	0	0	0	chr9	19035124	19036060	936	934	0.998	936	1	2	0	0	0	0	0
	Olfr836	0	0	NA	0	0	0	0	0	0	0	55.69	10.16	0	0.03	chr9	19120956	19121910	954	944	0.99	954	1	10	0	0	0	0	0
	Olfr837	0	0	NA	0	0	0	0	0	0	0	1.06	0.38	0	0	chr9	19136994	19137933	939	927	0.987	939	1	12	0	0	0	0	0
	Olfr843	196.18	0.01	19618	14.42	22.99	10.88	77.28	22.32	174.02	33.81	207	40.68	0	0	chr9	19248455	19249397	942	936	0.994	942	1	6	0	0	0	0	0
	Olfr845	94.01	0.03	3133.67	0	8.6	0	0.37	0	0	0	0	0	0	0	chr9	19338461	19339400	939	929	0.989	939	1	10	0	0	0	0	0
	Olfr846	0	0	NA	0	3.22	0	90.71	19.25	0	0	0	0	1.03	0.17	chr9	19360414	19361353	939	937	0.998	939	1	2	0	0	0	0	0
	Olfr847	29.18	0	Inf	3.24	0	8.29	0	0	0	0	0.03	0	0	0	chr9	19374940	19375879	939	938	0.999	939	1	1	0	0	0	0	0
	Olfr849	0.74	0	Inf	47.21	26.14	36.29	2.29	0.47	340.94	76.54	398.07	89.53	1.04	0.58	chr9	19440914	19441853	939	925	0.985	939	1	14	0	0	0	0	0
	Olfr850	0	0	NA	0	0	0	1.45	0.19	0	0	0	0	0	0	chr9	19477300	19478248	948	945	0.997	948	1	3	0	0	0	0	0
	Olfr851	200.93	0.12	1674.42	18.24	14.19	0	0	0.09	0	0	0	0	0.09	0	chr9	19496749	19497688	939	938	0.999	939	1	1	0	0	0	0	0
	Olfr853	1.97	0.03	65.6667	0	0.17	0	0	0	0	0	0	0	0	0	chr9	19537010	19537928	918	875	0.953	918	1	43	0	0	0	0	0
	Olfr854	10.93	0	Inf	0	0	0	0	0	0	0	0	0	0	0	chr9	19566434	19567382	948	947	0.999	948	1	1	0	0	0	0	0
	Olfr855	592.25	0	Inf	43.91	60.59	26.52	278.12	58.68	5.05	1.11	253.07	53.47	475.97	99.4	chr9	19584538	19585477	939	927	0.987	939	1	12	0	0	0	0	0
	Olfr856-ps1	645.64	0.12	5380.33	86.44	64.79	52.45	715.77	141.18	79.92	19.17	515.07	100.47	471.06	96.06	chr9	19657038	19658680	1642	1009	0.614	1221	0.744	633	0	616	421	0	421
	Olfr857	416.68	0	Inf	25.61	31.63	55.9	366.46	84.94	0	0	229.33	51.1	393.92	74.43	chr9	19712828	19713758	930	735	0.79	930	1	195	0	0	0	0	0
	Olfr58	136.52	0.09	1516.89	18.84	13.29	18.24	248.09	54.17	81.2	16.23	110.46	22.41	140.16	28.79	chr9	19783134	19784064	930	773	0.831	930	1	157	0	0	0	0	0
	Olfr859	503.71	0	Inf	21.63	38.63	27	0.01	0	0.02	0	413.28	80.88	109.97	26.07	chr9	19808319	19809249	930	775	0.833	930	1	155	0	0	0	0	0
	Olfr860	132.1	0	Inf	24.31	54.88	41.9	266.83	55.21	0	0	67.18	13.24	1.78	0.39	chr9	19845663	19846617	954	744	0.78	954	1	210	0	0	0	0	0
	Olfr862	0	0	NA	0	0.75	0	7.53	1.02	1.59	0.99	98.49	19.59	0.78	0	chr9	19883382	19884303	921	711	0.772	921	1	210	0	0	0	0	0
	Olfr77	0	0.14	0	9.44	7.72	6.44	57.55	12.46	36.78	7.79	38.53	7.59	0.27	0.02	chr9	19920210	19921149	939	937	0.998	939	1	2	0	0	0	0	0
	Olfr866	0	0	NA	0	3.65	0	0	0	0	0	0	0	0	0	chr9	20026997	20027936	939	929	0.989	939	1	10	0	0	0	0	0
	Olfr867	0	0	NA	0	9.28	14.74	0	0	225.25	45.98	0.08	0	0.16	0	chr9	20054465	20055461	996	979	0.983	996	1	17	0	0	0	0	0
	Olfr868	140.95	0.05	2819	13.02	5.65	1.27	30.88	7.01	0	0.02	1.34	0.12	125.2	26.16	chr9	20100760	20101690	930	918	0.987	930	1	12	0	0	0	0	0
	Olfr869	453.57	0	Inf	103.41	69.89	59.48	148.64	28.24	383.76	80.81	906.3	192.2	1036.66	205.73	chr9	20137146	20138089	943	923	0.979	943	1	20	0	0	0	0	0
	Olfr870	230.69	0	Inf	39.1	13.11	0	0	0	0	0	324.16	69.22	0.35	0	chr9	20170633	20171569	936	919	0.982	936	1	17	0	0	0	0	0
	Olfr871	0	0	NA	3.91	0.3	0	0	0	30.13	8.15	2.84	0	0	0	chr9	20212350	20213286	936	916	0.979	936	1	20	0	0	0	0	0
	Olfr872	0.05	0	Inf	11.64	1.38	15.37	130.3	27.99	0	0	0	0	1.29	0.16	chr9	20259870	20260813	943	905	0.96	943	1	38	0	0	0	0	0
	Olfr39	217.37	0	Inf	4.79	13.95	16.53	0.62	0	192.5	46.5	6.73	2.71	0.44	0	chr9	20285684	20286636	952	939	0.986	952	1	13	0	0	0	0	0
	Olfr873	34.77	0	Inf	2.91	24.11	16.44	0	0	6.43	0.52	141.87	28.92	0	0	chr9	20300210	20301170	960	920	0.958	960	1	40	0	0	0	0	0
	Olfr18	889.3	0.42	2117.38	55.12	103.74	71.74	1297.41	257.16	255.3	52.51	1076.83	216.81	703.09	134.87	chr9	20313922	20314865	943	931	0.987	943	1	12	0	0	0	0	0
	Olfr160	159.08	0	Inf	74.13	68.87	67.56	468.22	79.69	569.93	93.28	579.69	85.2	572.48	80.36	chr9	37711347	37712277	930	894	0.961	930	1	36	0	0	0	0	0
	Olfr151	0	0	NA	0	0.18	0	0.1	0	0.16	0	0.09	0	0	0	chr9	37730052	37730981	929	879	0.946	929	1	50	0	0	0	0	0
	Olfr874	283.33	0	Inf	237.12	338.14	81.2	1459.06	299.26	941.25	187.89	1795.87	365.81	1106.98	221.46	chr9	37746135	37747068	933	835	0.895	933	1	98	0	0	0	0	0
	Olfr875	553.95	0	Inf	99.83	153.85	153.19	893.18	182.18	279.78	52.4	1084.38	210.88	391.34	76.21	chr9	37772660	37773593	933	907	0.972	933	1	26	0	0	0	0	0
	Olfr876	99.04	0.03	3301.33	136.71	144.19	188.11	1263.68	263.67	315.41	68.29	939.55	187.18	276.11	53.74	chr9	37803912	37804845	933	845	0.906	933	1	88	0	0	0	0	0
	Olfr877	258.27	0.08	3228.38	122.82	173.77	132.46	433.68	91.14	544.94	115.6	2.13	0.25	858.06	173.76	chr9	37854819	37855755	936	916	0.979	936	1	20	0	0	0	0	0
	Olfr145	14.27	0	Inf	1.54	1.32	2.52	0	0	0.09	0.02	0.01	0	0.1	0.04	chr9	37897405	37898338	933	861	0.923	933	1	72	0	0	0	0	0
	Olfr878	3.23	0	Inf	23.01	26.77	58.66	240.99	54.99	206.6	41.75	225.19	46.89	2.42	1.17	chr9	37918643	37919588	945	933	0.987	945	1	12	0	0	0	0	0
	Olfr881	0	0	NA	9.02	44.18	9.9	202.05	45.04	243.19	52.12	80.62	15.01	0	0	chr9	37992493	37993438	945	593	0.628	945	1	352	0	0	0	0	0
	Olfr883	74.58	0	Inf	0	0.25	0	0	0	0	0	0.08	0	0	0	chr9	38025807	38026737	930	649	0.698	930	1	281	0	0	0	0	0
	Olfr884	0	0	NA	22.86	23.45	8.66	0	0	0	0	62.32	10.88	0.09	0	chr9	38047223	38048153	930	711	0.765	930	1	219	0	0	0	0	0
	Olfr885	0	0	NA	0	0	0	0	0	0	0	0	0	0	0	chr9	38061321	38062251	930	687	0.739	930	1	243	0	0	0	0	0
	Olfr887	0	0	NA	29.86	16.85	47.64	244.54	53.6	430.31	93.75	29.09	6.25	0.35	0	chr9	38084837	38085767	930	697	0.749	930	1	233	0	0	0	0	0
	Olfr888	0	0	NA	6.75	0	0	0	0	0	0	0	0	0	0	chr9	38108687	38109632	945	771	0.816	945	1	174	0	0	0	0	0
	Olfr889	0.01	0.02	0.5	5.4	3.16	0	108.62	23.58	0.07	0	0	0.03	0	0	chr9	38115797	38116727	930	781	0.84	930	1	149	0	0	0	0	0
	Olfr890	0	0	NA	0	0	0	0	0	0	0	0	0	0	0	chr9	38143136	38144081	945	605	0.64	945	1	340	0	0	0	0	0
	Olfr891	0	0	NA	0	0	0	0	0	0	0	0	0	0	0	chr9	38179870	38180821	951	941	0.989	951	1	10	0	0	0	0	0
	Olfr893	0	0	NA	1.39	3.64	0	0	0	254.22	55.67	192.6	38.24	0.5	0	chr9	38209054	38209993	939	930	0.99	939	1	9	0	0	0	0	0
	Olfr894	0	0	NA	0	11.73	0	0	0	1.08	0	299.88	55.34	0	0	chr9	38218824	38219766	942	846	0.898	942	1	96	0	0	0	0	0
	Olfr143	0.02	0.03	0.666667	20.6	15.67	26.48	80.56	19.15	30.86	6.1	60.77	16.53	183.99	38.04	chr9	38253418	38254360	942	932	0.989	942	1	10	0	0	0	0	0
	Olfr895	431.26	0	Inf	38.97	89.04	56.78	205.89	45.16	0.3	0	110.19	22.36	1393.85	289.99	chr9	38268514	38269465	951	809	0.851	951	1	142	0	0	0	0	0
	Olfr25	118.72	0.1	1187.2	19.94	18.41	9.94	0.4	0	0	0	1.49	0.07	491.87	94.56	chr9	38329588	38330530	942	855	0.908	942	1	87	0	0	0	0	0
	Olfr898	118.71	0	Inf	40.44	53.02	14.62	0.1	0	309.89	58.94	538.56	94.3	0.3	0	chr9	38349084	38350035	951	870	0.915	951	1	81	0	0	0	0	0
	Olfr250	2.08	0	Inf	13.31	39	8.31	477.22	99.17	0.79	0.37	0.23	0	0.19	0.07	chr9	38367547	38368543	996	981	0.985	996	1	15	0	0	0	0	0
	Olfr251	362.24	0.12	3018.67	152.82	181.61	203.91	408.87	84.1	0.08	0	988.23	180.33	6.01	1.24	chr9	38377882	38378833	951	890	0.936	951	1	61	0	0	0	0	0
	Olfr147	412.91	0	Inf	155.88	190.23	234.18	1105.92	249.88	967.77	199.69	738.6	154	303.04	61.25	chr9	38402875	38403829	954	898	0.941	954	1	56	0	0	0	0	0
	Olfr901	115.79	0	Inf	221.27	288.18	210.46	1692	360.32	2174.5	458.35	922.91	191.85	1754.01	363.27	chr9	38430283	38431219	936	732	0.782	936	1	204	0	0	0	0	0
	Olfr902	0	0	NA	7.67	0	0	0	0	0	0	0	0	0.15	0	chr9	38448873	38449803	930	916	0.985	930	1	14	0	0	0	0	0
	Olfr904	0	0	NA	2.65	6.43	0	124.83	28.08	0	0	0	0	0	0	chr9	38464042	38464975	933	761	0.816	933	1	172	0	0	0	0	0
	Olfr905	0	0	NA	0	0	0	0	0	0.92	0	0	0	0	0	chr9	38472748	38473681	933	784	0.84	933	1	149	0	0	0	0	0
	Olfr906	88.73	0	Inf	64.46	58.62	60.21	0.74	0	4.69	0.92	1116.3	212.73	473.81	85.66	chr9	38488030	38488966	936	872	0.932	936	1	64	0	0	0	0	0
	Olfr907	98.79	0	Inf	4.49	1.67	9.49	112.91	22.68	0	0	0	0	0	0	chr9	38498670	38499603	933	904	0.969	933	1	29	0	0	0	0	0
	Olfr908	0	0	NA	0	0	0	0	0	0	0	0	0	0	0	chr9	38516033	38516965	932	920	0.987	932	1	12	0	0	0	0	0
	Olfr911-ps1	169.19	0	Inf	0	10.44	13.27	0	0	0	0	0.08	0	0	0.08	chr9	38523733	38524669	936	921	0.984	936	1	15	0	0	0	0	0
	Olfr910	615.84	0.18	3421.33	37.92	79.13	67	417.64	89.22	345.97	70.36	15.31	4.32	1.08	0.3	chr9	38538896	38539829	933	901	0.966	933	1	32	0	0	0	0	0
	Olfr912	294.99	0.05	5899.8	21.25	9.77	10.38	28.75	6.02	41.45	9.13	129.54	27.04	0.03	0	chr9	38581278	38582211	933	901	0.966	933	1	32	0	0	0	0	0
	Olfr913	239.6	0.04	5990	4.59	0	1.72	0	0	0.08	0.06	111.17	24	0.09	0	chr9	38594222	38595161	939	926	0.986	939	1	13	0	0	0	0	0
	Olfr914	469.8	0	Inf	39.97	31.02	40.16	0	0.09	249.59	53.06	505.88	96.34	0	0	chr9	38606466	38607417	951	922	0.97	951	1	29	0	0	0	0	0
	Olfr915	0	0	NA	3.67	0.42	0	0	0	0	0	0	0	0	0	chr9	38646589	38647522	933	860	0.922	933	1	73	0	0	0	0	0
	Olfr916	0	0	NA	0	29.58	5.32	31.51	5.98	13.73	2.61	0.58	0.08	2.78	0	chr9	38657457	38658390	933	830	0.89	933	1	103	0	0	0	0	0
	Olfr917	0	0	NA	0	0	0	0	0	0	0	0	0	0	0	chr9	38664912	38665842	930	915	0.984	930	1	15	0	0	0	0	0
	Olfr918	1.2	0	Inf	42.67	8.67	43.88	0.54	0.28	138.67	35.84	0	0	0.25	0.08	chr9	38672503	38673481	978	970	0.992	978	1	8	0	0	0	0	0
	Olfr919	0.07	0	Inf	81.42	50.24	89.25	994.68	197.65	666.13	136.68	837.56	175.46	0.21	0.19	chr9	38697428	38698376	948	822	0.867	948	1	126	0	0	0	0	0
	Olfr920	26.77	0.02	1338.5	9.57	10.91	10.42	14.59	3.06	96.37	21.45	32.3	7.24	15.1	2.95	chr9	38755689	38756622	933	925	0.991	933	1	8	0	0	0	0	0
	Olfr921	122.46	0	Inf	33.72	29.3	30.24	6.24	0.37	189.67	39.21	194.62	45.73	0.27	0.07	chr9	38775256	38776198	942	936	0.994	942	1	6	0	0	0	0	0
	Olfr922	0	0	NA	13.25	13.5	0	0	0	229.03	54.94	0.07	0	0.85	0	chr9	38815504	38816440	936	935	0.999	936	1	1	0	0	0	0	0
	Olfr923	436.34	0	Inf	97.04	85.25	95.86	1.28	0.16	205.85	44.35	555.12	113.42	655.71	140.43	chr9	38827692	38828646	954	926	0.971	954	1	28	0	0	0	0	0
	Olfr924	0	0	NA	0	4.38	0	0	0	311.35	61.86	0.41	0	1.84	0.34	chr9	38848115	38849042	927	917	0.989	927	1	10	0	0	0	0	0
	Olfr26	0	0	NA	0	0	0	0	0	0	0	0	0	0	0	chr9	38855063	38855990	927	808	0.872	927	1	119	0	0	0	0	0
	Olfr926	0	0	NA	0	0	0	0	0	1.33	0.15	0	0	0	0	chr9	38877177	38878104	927	919	0.991	927	1	8	0	0	0	0	0
	Olfr930	0	0	NA	0	0	7.27	0	0	0	0	0	0	0	0	chr9	38930172	38931099	927	812	0.876	927	1	115	0	0	0	0	0
	Olfr933	51.51	0.11	468.273	15.66	56.17	29.21	0	0	1.71	0.15	235.77	46.53	355.46	72.87	chr9	38975677	38976604	927	729	0.786	927	1	198	0	0	0	0	0
	Olfr934	63.68	0	Inf	10	22.48	47.76	0	0	262	43.2	129.31	18.31	276.49	38.94	chr9	38982109	38983042	933	922	0.988	933	1	11	0	0	0	0	0
	Olfr935	137.32	0	Inf	67.81	173.71	116.69	1627.3	319.34	513.06	92.33	674.31	133.92	815.07	162.78	chr9	38994506	38995433	927	739	0.797	927	1	188	0	0	0	0	0
	Olfr146	0.06	0	Inf	74.73	98.29	95.72	636.06	129.33	1.06	0.07	0.36	0.17	1111	211.24	chr9	39018618	39019539	921	821	0.891	921	1	100	0	0	0	0	0
	Olfr936	0	0	NA	0	0	0	0.19	0	0	0	0.09	0	0.63	0.35	chr9	39046613	39047417	804	687	0.854	804	1	117	0	0	0	0	0
	Olfr937	159.68	0	Inf	94.15	117.87	45.13	366.09	82.55	536.86	121.43	1158.82	247.71	246.92	46.99	chr9	39059728	39060664	936	816	0.872	936	1	120	0	0	0	0	0
	Olfr938	0	0	NA	0	0	0	0	0	0	0	0	0	0	0	chr9	39077795	39078743	948	932	0.983	948	1	16	0	0	0	0	0
	Olfr27	2208.86	0.1	22088.6	0	2.93	25.06	0.08	0.17	0	0	0	0	0	0	chr9	39144101	39145037	936	707	0.755	936	1	229	0	0	0	0	0
	Olfr943	835.07	0.21	3976.52	0	2.63	35.64	0	0	0	0	0	0.07	0.07	0.07	chr9	39184179	39185124	945	562	0.595	945	1	383	0	0	0	0	0
	Olfr944	1128.97	0.24	4704.04	15.86	0	12.33	0.09	0	0	0	0	0	0	0	chr9	39217358	39218294	936	828	0.885	936	1	108	0	0	0	0	0
	Olfr1537	184.35	0	Inf	2.82	13.94	3.84	207.76	28.63	177.43	24.3	0.24	0	0	0	chr9	39237486	39238431	945	874	0.925	945	1	71	0	0	0	0	0
	Olfr945	150.75	0	Inf	8.08	0	0	0	0	0	0	0	0	0	0	chr9	39257719	39258679	960	623	0.649	960	1	337	0	0	0	0	0
	Olfr948	0	0	NA	6.29	20.12	0.14	0	0.09	0	0	112.23	28.78	0.08	0	chr9	39318646	39319612	966	684	0.708	966	1	282	0	0	0	0	0
	Olfr951	395.28	0.06	6588	0	0	0	0.22	0	0	0	0	0	0	0	chr9	39393792	39394737	945	768	0.813	945	1	177	0	0	0	0	0
	Olfr952	0	0	NA	0	0.14	0	0	0	0	0.14	0	0	0	0	chr9	39426124	39427069	945	944	0.999	945	1	1	0	0	0	0	0
	Olfr954	0	0	NA	0	2.72	0	272.78	55.3	0	0	3.49	0.73	0	0	chr9	39461432	39462377	945	728	0.77	945	1	217	0	0	0	0	0
	Olfr955	180.91	0	Inf	10.46	25.55	30.22	0.82	0.09	333.56	58.98	0	0	0.09	0.08	chr9	39469779	39470724	945	933	0.987	945	1	12	0	0	0	0	0
	Olfr44	0	0	NA	33.81	32.5	8.14	553.75	121.53	0	0	0	0.15	243.88	52.7	chr9	39484306	39485251	945	722	0.764	945	1	223	0	0	0	0	0
	Olfr957	296.06	0	Inf	136.39	146.23	98.3	804.68	165.4	809.54	168.02	969.88	208.39	1834.3	340.24	chr9	39510782	39511718	936	753	0.804	936	1	183	0	0	0	0	0
	Olfr958	0	0	NA	14.34	46.8	46.55	0.27	0	233.71	47.83	253.98	42.25	0	0	chr9	39549930	39550869	939	939	1	939	1	0	0	0	0	0	0
	Olfr959	0	0	NA	12.86	5.56	4.28	0	0	0	0	411.89	69.44	0.23	0.22	chr9	39572321	39573257	936	922	0.985	936	1	14	0	0	0	0	0
	Olfr148	0	0	NA	4.46	5.56	10.88	0	0	0	0	0.53	0.22	0.08	0	chr9	39613568	39614501	933	921	0.987	933	1	12	0	0	0	0	0
	Olfr960	0.11	0	Inf	26.17	21.89	7.96	265.15	40.82	205.9	36.95	188.78	33.43	390.93	68.36	chr9	39623124	39624075	951	945	0.994	951	1	6	0	0	0	0	0
	Olfr961	0	0	NA	0	4.43	0	0.11	0	0.08	0.08	0.18	0.02	0	0	chr9	39646727	39647672	945	942	0.997	945	1	3	0	0	0	0	0
	Olfr963	0	0	NA	14.84	42	3.15	314.21	54.53	61.61	11.36	1.37	0.17	6.17	0.69	chr9	39669058	39669994	936	924	0.987	936	1	12	0	0	0	0	0
	Olfr149	0	0	NA	1.65	2.78	0	0	0	6.03	0.64	0	0	254.82	43.91	chr9	39701831	39702767	936	919	0.982	936	1	17	0	0	0	0	0
	Olfr965	1.63	0	Inf	70.72	87.95	70	194.98	42.77	1022.22	210.57	1.31	0.08	183.7	40.26	chr9	39719228	39720167	939	778	0.829	939	1	161	0	0	0	0	0
	Olfr150	0.22	0	Inf	117.53	128.21	135.52	1361.02	272.02	654.21	119.76	999.92	198.22	1521.25	288.57	chr9	39736816	39737755	939	814	0.867	939	1	125	0	0	0	0	0
	Olfr967	0	0	NA	0.61	4.85	0	0	0	0	0	0	0	0.35	0	chr9	39750387	39751320	933	699	0.749	933	1	234	0	0	0	0	0
	Olfr968	59.98	0	Inf	18.09	63.91	10.24	0.18	0	0.44	0	460.6	98.43	19.87	5.01	chr9	39771853	39772798	945	830	0.878	945	1	115	0	0	0	0	0
	Olfr969	585.33	0	Inf	256.92	481.14	281.5	3381.43	755.46	2147.75	477.16	1223.46	272.03	2372.7	526.02	chr9	39795376	39796312	936	635	0.678	936	1	301	0	0	0	0	0
	Olfr970	265.15	0	Inf	140.98	61.52	193.31	470.07	99.19	764.2	167.51	601.31	122.72	769.5	158.39	chr9	39819640	39820576	936	652	0.697	936	1	284	0	0	0	0	0
	Olfr971	0	0	NA	13.82	1.44	0	0	0	0	0	0.08	0	0	0	chr9	39839435	39840359	924	814	0.881	924	1	110	0	0	0	0	0
	Olfr972	515.57	0	Inf	193.54	161.25	264.39	609.29	136.34	1588.33	333.26	1519.42	333.99	874.29	172.5	chr9	39873276	39874221	945	686	0.726	945	1	259	0	0	0	0	0
	Olfr229	0.08	0	Inf	9.07	20.69	31.26	0.09	0	276.16	57.38	0	0	0	0.09	chr9	39909804	39910728	924	727	0.787	924	1	197	0	0	0	0	0
	Olfr974	60.78	0	Inf	35.54	39.38	14.37	626.26	133.16	316.16	64.66	64.41	12.76	1.34	0.22	chr9	39942261	39943194	933	923	0.989	933	1	10	0	0	0	0	0
	Olfr975	0	0	NA	0	2.42	0	0	0	0	0	0	0	0	0	chr9	39949836	39950769	933	923	0.989	933	1	10	0	0	0	0	0
	Olfr976	0	0	NA	5.14	0	0	0	0	1.6	0	0.06	0	0	0	chr9	39955988	39956969	981	968	0.987	981	1	13	0	0	0	0	0
	Olfr978	210.16	0	Inf	138.8	67.16	47.89	1150.18	247.15	860.27	189.79	756.32	154.8	1.55	0.3	chr9	39993811	39994747	936	936	1	936	1	0	0	0	0	0	0
	Olfr979	196.06	0	Inf	10.92	94.78	33.75	0.62	0.15	470.28	100.35	360.37	74.19	2.13	0.73	chr9	40000289	40001225	936	909	0.971	936	1	27	0	0	0	0	0
	Olfr980	368.89	0	Inf	39.97	36.51	41.53	2.3	0.3	303.91	64.02	1419.8	308.19	844.12	177.45	chr9	40006014	40006947	933	921	0.987	933	1	12	0	0	0	0	0
	Olfr981	0	0.01	0	0.03	0.03	0	0.06	0	2.16	0.15	0.01	0	0.11	0	chr9	40022394	40023327	933	921	0.987	933	1	12	0	0	0	0	0
	Olfr982	9.29	0	Inf	0.67	2.23	2.89	0.19	0.06	0	0	0	0	0	0	chr9	40074296	40075262	966	946	0.979	966	1	20	0	0	0	0	0
	Olfr983	1.11	0	Inf	20.83	44.85	65.45	621.59	139.6	367.61	78.53	477.56	107.15	0.61	0.07	chr9	40092016	40092964	948	744	0.785	948	1	204	0	0	0	0	0
	Olfr984	245.91	0.12	2049.25	2.41	0	0	205.39	44.91	0	0	0	0	0	0	chr9	40100543	40101488	945	937	0.992	945	1	8	0	0	0	0	0
	Olfr985	135.32	0.1	1353.2	99.9	118.52	122.83	104.94	22.91	913.25	184.33	691.94	133.18	5.81	0.83	chr9	40127023	40127959	936	923	0.986	936	1	13	0	0	0	0	0
	Olfr986	10.58	0	Inf	18.05	41.06	16.4	3.79	0.26	247.9	56.96	5.63	0.9	1.51	0.23	chr9	40187116	40188055	939	939	1	939	1	0	0	0	0	0	0
	Olfr1320	932.58	0.12	7771.5	26.71	28.11	87.72	0.45	0.28	0	0	159.22	33.83	582.17	131.21	chrX	49683503	49684463	960	948	0.988	960	1	12	0	0	0	0	0
	Olfr1321	907.45	0.35	2592.71	20.28	68.13	46.53	207.15	41.83	156.58	30.86	207.04	42.93	0	0	chrX	49726972	49727932	960	957	0.997	960	1	3	0	0	0	0	0
	Olfr1322	191.63	0	Inf	41.22	31.75	10.79	0.28	0	193.49	39.09	0.41	0	517.32	96.9	chrX	49885468	49886401	933	931	0.998	933	1	2	0	0	0	0	0
	Olfr1323	68.53	0.03	2284.33	15.15	26.08	0	0	0.1	0.08	0	192.99	35.59	217.57	46	chrX	50009305	50010235	930	915	0.984	930	1	15	0	0	0	0	0
	Olfr1324	512.6	0	Inf	64.7	38.09	24.3	341.99	69.01	344.82	71.47	589.88	113.68	0.55	0	chrX	50425495	50426494	999	999	1	999	1	0	0	0	0	0	0
	Olfr1325	376.67	0.12	3138.92	50.94	84.09	81.86	250.37	58.47	0	0.08	0.08	0	724.85	164.59	chrX	74594327	74595275	948	935	0.986	948	1	13	0	0	0	0	0
	Vmn2r121	0.01	0	Inf	0.18	1.14	0	1.29	1.03	0	0	0	0	0.68	0.65	chrX	124127777	124128685	908	568	0.626	908	1	340	0	0	0	0	0
	Vmn2r121	0.01	0	Inf	0.18	1.14	0	1.29	1.03	0	0	0	0	0.68	0.65	chrX	124132168	124132972	804	437	0.544	804	1	367	0	0	0	0	0
	2021-03-01	0	0.05	0	0.15	0.15	0	0.2	0	0	0.03	0	0	0	0.06	NA	NA	NA	NA	NA	NA	NA	NA	NA	NA	NA	NA	NA	NA
	2021-03-02	2.17	8.54	0.254098	1.09	0.92	0.53	1.69	0.84	2.04	0.87	2.22	0.58	2.17	0.88	NA	NA	NA	NA	NA	NA	NA	NA	NA	NA	NA	NA	NA	NA
	2021-03-01	43.33	108.82	0.39818	11.63	14.84	18.66	38.42	16.26	38.68	13.82	47.37	13.57	49.99	15.97	NA	NA	NA	NA	NA	NA	NA	NA	NA	NA	NA	NA	NA	NA
	2021-03-10	37.27	105.89	0.351969	11.86	34.77	21.38	34.5	21.49	34.42	19.8	42.84	23.59	39.85	20.83	NA	NA	NA	NA	NA	NA	NA	NA	NA	NA	NA	NA	NA	NA
	2021-03-11	2.52	8.13	0.309963	0.75	0.75	0.44	3.3	0.95	3.63	1.09	3.13	1.19	3.02	1.25	NA	NA	NA	NA	NA	NA	NA	NA	NA	NA	NA	NA	NA	NA
	2021-03-02	5.06	17.98	0.281424	2.15	2.39	1.43	5.79	2.22	5.17	1.62	4.06	1.26	5.15	1.87	NA	NA	NA	NA	NA	NA	NA	NA	NA	NA	NA	NA	NA	NA
	2021-03-03	48.25	106.87	0.451483	8.59	20.74	15	56.47	19.23	58.73	18.92	52.38	20.05	54.24	14.67	NA	NA	NA	NA	NA	NA	NA	NA	NA	NA	NA	NA	NA	NA
	2021-03-04	12.84	36.28	0.353914	3	5.42	3.11	7.86	3.57	9.41	4.46	8.93	4.75	10.84	2.98	NA	NA	NA	NA	NA	NA	NA	NA	NA	NA	NA	NA	NA	NA
	2021-03-05	14.8	83.58	0.177076	4.94	6.73	5.6	18.28	5.53	10.11	6.78	13.63	6.23	11.1	5.25	NA	NA	NA	NA	NA	NA	NA	NA	NA	NA	NA	NA	NA	NA
	2021-03-06	20.46	56.32	0.363281	5.72	6.17	3.06	15.4	6.85	18.23	8.29	23.57	6.15	22.03	4.93	NA	NA	NA	NA	NA	NA	NA	NA	NA	NA	NA	NA	NA	NA
	2021-03-07	1.38	8.48	0.162736	0.59	1.31	1.83	1.93	1.43	2.26	1.19	4.44	1	3.55	1.19	NA	NA	NA	NA	NA	NA	NA	NA	NA	NA	NA	NA	NA	NA
	2021-03-08	0.37	0.41	0.902439	0	0.43	0	0.78	0.13	0	0.18	0.6	0.63	0.18	0.42	NA	NA	NA	NA	NA	NA	NA	NA	NA	NA	NA	NA	NA	NA
	2021-03-09	4.78	12.37	0.386419	1.68	2.21	2.01	5.77	1.29	6.08	1.58	3.79	1.89	6.19	2.24	NA	NA	NA	NA	NA	NA	NA	NA	NA	NA	NA	NA	NA	NA
	2021-09-01	5.01	13.01	0.385088	1.31	3.01	1.25	6.94	0.77	1.48	1.04	2.1	1.7	3.41	1.01	NA	NA	NA	NA	NA	NA	NA	NA	NA	NA	NA	NA	NA	NA
	2021-09-10	0	5.97	0	0.16	0.02	0	1.26	0.65	0.56	0.47	0.38	0.25	3.61	0.78	NA	NA	NA	NA	NA	NA	NA	NA	NA	NA	NA	NA	NA	NA
	2021-09-11	10.29	52.64	0.195479	4.72	5.45	4.71	18.7	6.39	18.3	5.04	18.03	5.47	17.04	5.36	NA	NA	NA	NA	NA	NA	NA	NA	NA	NA	NA	NA	NA	NA
	2021-09-12	65.28	324.83	0.200967	33.6	43.15	31.67	70.68	27.94	65.12	39.64	69.13	29.86	68.74	35.52	NA	NA	NA	NA	NA	NA	NA	NA	NA	NA	NA	NA	NA	NA
	2021-09-14	42.29	159.25	0.265557	22.68	26.14	31.79	43.73	27.6	42.78	24.26	52.18	27.2	47.08	25.55	NA	NA	NA	NA	NA	NA	NA	NA	NA	NA	NA	NA	NA	NA
	2021-09-02	67.61	218.87	0.308905	27.34	33.34	33.62	65.03	27.81	57.31	27.53	52.88	23.41	65.19	29.38	NA	NA	NA	NA	NA	NA	NA	NA	NA	NA	NA	NA	NA	NA
	2021-09-02	6.31	36.96	0.170725	2.34	4.25	2.41	8.65	3.58	8.57	3.33	7.89	2.79	6.37	3.42	NA	NA	NA	NA	NA	NA	NA	NA	NA	NA	NA	NA	NA	NA
	2021-09-03	49.61	350.02	0.141735	40.31	36.49	38.86	58.41	38.59	55.1	37.46	54.52	37.16	62.34	38.71	NA	NA	NA	NA	NA	NA	NA	NA	NA	NA	NA	NA	NA	NA
	2021-09-04	36.97	108.04	0.342188	17.99	21.52	12.95	45.59	15.44	41.52	16.28	39.22	13.36	40.37	14.56	NA	NA	NA	NA	NA	NA	NA	NA	NA	NA	NA	NA	NA	NA
	2021-09-05	19.16	36.11	0.530601	8.47	6.17	5.63	40.54	7.41	32.03	10.04	16.91	5.29	17.73	5.21	NA	NA	NA	NA	NA	NA	NA	NA	NA	NA	NA	NA	NA	NA
	2021-09-06	0.44	4	0.11	0.3	0.06	0.15	1.79	0.49	0.47	0.11	0.36	0.06	0.46	0.4	NA	NA	NA	NA	NA	NA	NA	NA	NA	NA	NA	NA	NA	NA
	2021-09-07	29.49	153.77	0.19178	15.82	17.48	11.68	31.27	14.04	31	14.39	27.76	9.34	27.34	11.42	NA	NA	NA	NA	NA	NA	NA	NA	NA	NA	NA	NA	NA	NA
	2021-09-08	0	0	NA	0	0	0	0	0	0	0	0	0	0	0	NA	NA	NA	NA	NA	NA	NA	NA	NA	NA	NA	NA	NA	NA
	2021-09-09	0	0.08	0	0	0	0	0	0	0	0	0	0	0	0	NA	NA	NA	NA	NA	NA	NA	NA	NA	NA	NA	NA	NA	NA
	0610005C13Rik	1.02	0.14	7.28571	0.54	0.15	0	0.03	0.07	0	0	0.03	0	0.09	0.09	NA	NA	NA	NA	NA	NA	NA	NA	NA	NA	NA	NA	NA	NA
	0610006L08Rik	0	0.07	0	0	0	0	0	0	0	0	0	0	0	0	NA	NA	NA	NA	NA	NA	NA	NA	NA	NA	NA	NA	NA	NA
	0610009B22Rik	18.42	48.51	0.379716	5.46	4.37	6.69	20.95	5.52	19.64	6.7	22.12	8.02	19.22	6.65	NA	NA	NA	NA	NA	NA	NA	NA	NA	NA	NA	NA	NA	NA
	0610009E02Rik	0	1.02	0	0	0.15	0	0.15	0.2	1.13	0.13	0.13	0.13	1.58	0.31	NA	NA	NA	NA	NA	NA	NA	NA	NA	NA	NA	NA	NA	NA
	0610009L18Rik	1.41	12.78	0.110329	1.61	0.92	0.45	0.87	1.35	1.58	0.75	4.42	0.26	4.12	1.19	NA	NA	NA	NA	NA	NA	NA	NA	NA	NA	NA	NA	NA	NA
	0610010F05Rik	5.75	50.86	0.113055	2.27	4.12	2.56	9.62	2.85	6.55	3.99	8.77	3.5	10.08	3.72	NA	NA	NA	NA	NA	NA	NA	NA	NA	NA	NA	NA	NA	NA
	0610010K14Rik	22.01	58.25	0.377854	13.48	12.18	13.71	30.24	8.06	36.79	13.15	38.01	14.64	37.26	12.25	NA	NA	NA	NA	NA	NA	NA	NA	NA	NA	NA	NA	NA	NA
	0610012D04Rik	0	0	NA	0	0	0	0	0	0	0	0	0	0.33	0	NA	NA	NA	NA	NA	NA	NA	NA	NA	NA	NA	NA	NA	NA
	0610012G03Rik	15.33	76.27	0.200996	9.07	7.95	8.83	16.38	7.01	16.72	7.86	16.76	9.62	19.29	8.64	NA	NA	NA	NA	NA	NA	NA	NA	NA	NA	NA	NA	NA	NA
	0610025J13Rik	0	0	NA	0	0	0	0	0	0	0	0	0	0	0	NA	NA	NA	NA	NA	NA	NA	NA	NA	NA	NA	NA	NA	NA
	0610030E20Rik	4.54	14.88	0.305108	1.83	1.64	1.09	1.86	1.47	4.08	1.79	3.82	0.89	4.47	1.7	NA	NA	NA	NA	NA	NA	NA	NA	NA	NA	NA	NA	NA	NA
	0610031O16Rik	0	0	NA	0	0	0	0	0	0	0	0	0	0	0	NA	NA	NA	NA	NA	NA	NA	NA	NA	NA	NA	NA	NA	NA
	0610033M10Rik	0	0	NA	0	0	0	0	0	0	0	0	0	0	0	NA	NA	NA	NA	NA	NA	NA	NA	NA	NA	NA	NA	NA	NA
	0610038B21Rik	0	0.08	0	0	0.12	0	0	0.08	0.27	0	0	0	0	0	NA	NA	NA	NA	NA	NA	NA	NA	NA	NA	NA	NA	NA	NA
	0610039K10Rik	0.07	0.85	0.0823529	0	0	0.15	0.37	0	0	0.08	0.33	0.17	0.09	0.25	NA	NA	NA	NA	NA	NA	NA	NA	NA	NA	NA	NA	NA	NA
	0610040B10Rik	1.66	4.84	0.342975	0.11	1.4	0.37	4.26	0.51	1.2	0.17	2.7	0.4	2.1	0.34	NA	NA	NA	NA	NA	NA	NA	NA	NA	NA	NA	NA	NA	NA
	0610040F04Rik	0	0.6	0	0	0.09	0	0	0	0	0.04	0	0	0.14	0.04	NA	NA	NA	NA	NA	NA	NA	NA	NA	NA	NA	NA	NA	NA
	0610040J01Rik	3.4	12.15	0.279835	0.61	1.29	1.6	3.78	0.88	5.03	1.73	3.03	1.27	2.63	1.12	NA	NA	NA	NA	NA	NA	NA	NA	NA	NA	NA	NA	NA	NA
	0610043K17Rik	0	0.35	0	0	0	0	0	0	0	0.23	0	0	0	0	NA	NA	NA	NA	NA	NA	NA	NA	NA	NA	NA	NA	NA	NA
	0710001A04Rik	0	0.16	0	0	0	0	0.25	0	0	0	0	0	0	0	NA	NA	NA	NA	NA	NA	NA	NA	NA	NA	NA	NA	NA	NA
	1010001B22Rik	0	2.42	0	0.34	0.14	0	2.31	0.48	1.67	0.4	2.06	0	1.74	0	NA	NA	NA	NA	NA	NA	NA	NA	NA	NA	NA	NA	NA	NA
	1010001N08Rik	0	0	NA	0	0	0	0	0	0	0	0	0	0	0	NA	NA	NA	NA	NA	NA	NA	NA	NA	NA	NA	NA	NA	NA
	1100001I12Rik	0	0	NA	0	0	0	0	0	0	0	0	0	0	0	NA	NA	NA	NA	NA	NA	NA	NA	NA	NA	NA	NA	NA	NA
	1110002E22Rik	1.15	1.54	0.746753	0.13	0.18	0.24	0.66	0.15	0.57	0.15	0.52	0.17	1.8	0.09	NA	NA	NA	NA	NA	NA	NA	NA	NA	NA	NA	NA	NA	NA
	1110002J07Rik	0.77	0.48	1.60417	0	0	0	0.29	0	0	0.06	0.23	0.1	0.14	0.1	NA	NA	NA	NA	NA	NA	NA	NA	NA	NA	NA	NA	NA	NA
	1110002L01Rik	0.48	9.3	0.0516129	0.86	1.14	0.69	2.6	0.85	2.53	1.06	2.25	0.22	2.78	0.56	NA	NA	NA	NA	NA	NA	NA	NA	NA	NA	NA	NA	NA	NA
	1110002O04Rik	0	0.21	0	0	0	0	0	0	0	0	0	0	0	0	NA	NA	NA	NA	NA	NA	NA	NA	NA	NA	NA	NA	NA	NA
	1110003F10Rik	0	1.05	0	0	0.52	0	0.57	0	0	0.1	0.92	0.2	0.32	0	NA	NA	NA	NA	NA	NA	NA	NA	NA	NA	NA	NA	NA	NA
	1110004F10Rik	84.53	254.72	0.331855	27.88	32.33	35.04	61.81	26.1	70.56	32.02	86.82	32.51	75.84	34.95	NA	NA	NA	NA	NA	NA	NA	NA	NA	NA	NA	NA	NA	NA
	1110006O24Rik	1.29	1.8	0.716667	0.25	0.31	0.36	0	0.47	0	0.78	0.41	0.2	0.43	0.1	NA	NA	NA	NA	NA	NA	NA	NA	NA	NA	NA	NA	NA	NA
	1110008E08Rik	0	0	NA	0	0	0	0	0	0	0	0	0	0	0	NA	NA	NA	NA	NA	NA	NA	NA	NA	NA	NA	NA	NA	NA
	1110008P14Rik	19.15	78.57	0.243732	8.15	7.56	16.18	20.15	8.79	33.34	13.35	22.15	13.17	23.65	13.76	NA	NA	NA	NA	NA	NA	NA	NA	NA	NA	NA	NA	NA	NA
	1110012L19Rik	3.51	22.71	0.154557	1.72	7.11	2.06	6.22	3.67	5.65	4.79	8.6	5.67	8.06	5.52	NA	NA	NA	NA	NA	NA	NA	NA	NA	NA	NA	NA	NA	NA
	1110013H19Rik	0	1.57	0	0	0	0.21	0.27	0	1	0.11	0.47	0.47	0	0.12	NA	NA	NA	NA	NA	NA	NA	NA	NA	NA	NA	NA	NA	NA
	1110015O18Rik	1.57	9.43	0.16649	0	1.09	0.51	0.82	0.73	0.8	1.2	0.54	0.05	1.4	0.05	NA	NA	NA	NA	NA	NA	NA	NA	NA	NA	NA	NA	NA	NA
	1110017D15Rik	4.66	5.32	0.87594	0.85	1.74	1.4	1.76	1.73	2.9	1.48	1.2	1.03	3.63	1.23	NA	NA	NA	NA	NA	NA	NA	NA	NA	NA	NA	NA	NA	NA
	1110018N20Rik	3.05	12.5	0.244	1.29	1.81	0.8	2.83	0.98	4.26	0.75	2.8	0.38	2.69	1.97	NA	NA	NA	NA	NA	NA	NA	NA	NA	NA	NA	NA	NA	NA
	1110019B22Rik	0	0	NA	0	0	0	0	0	0	0	0	0	0	0	NA	NA	NA	NA	NA	NA	NA	NA	NA	NA	NA	NA	NA	NA
	1110019D14Rik	0	2.37	0	0	0	0.81	0.33	0.11	0.79	0.38	0.86	0.68	0.23	0.22	NA	NA	NA	NA	NA	NA	NA	NA	NA	NA	NA	NA	NA	NA
	1110020A21Rik	0	1.73	0	0	0.4	0.32	0.88	0	0.55	0.44	0.64	0.55	0.62	0	NA	NA	NA	NA	NA	NA	NA	NA	NA	NA	NA	NA	NA	NA
	1110025L11Rik	0	0	NA	0	0	0	0	0	0	0	0	0	0	0	NA	NA	NA	NA	NA	NA	NA	NA	NA	NA	NA	NA	NA	NA
	1110025M09Rik	0	1.46	0	0	0	0.16	0.61	0.21	0.42	0.26	0	0.09	0	0	NA	NA	NA	NA	NA	NA	NA	NA	NA	NA	NA	NA	NA	NA
	1110028F11Rik	0	0	NA	0	0	0	0	0	0	0	0	0	0	0	NA	NA	NA	NA	NA	NA	NA	NA	NA	NA	NA	NA	NA	NA
	1110028F18Rik	0	0	NA	0	0	0	0	0	0	0	0	0	0	0	NA	NA	NA	NA	NA	NA	NA	NA	NA	NA	NA	NA	NA	NA
	1110032A03Rik	6.72	49.85	0.134804	6.15	6	7.22	17.76	6.88	14.46	4.97	20.26	5.95	19.85	5.59	NA	NA	NA	NA	NA	NA	NA	NA	NA	NA	NA	NA	NA	NA
	1110032F04Rik	1.73	8.36	0.206938	1.33	1.59	1.32	3.11	1.44	2.54	1.59	2.59	2	3.7	1.49	NA	NA	NA	NA	NA	NA	NA	NA	NA	NA	NA	NA	NA	NA
	1110035H17Rik	0	0.16	0	0	0.08	0	0	0	0	0	0.18	0	0	0	NA	NA	NA	NA	NA	NA	NA	NA	NA	NA	NA	NA	NA	NA
	1110038B12Rik	3.49	7.15	0.488112	0	1.33	0.55	3.12	1.37	1.38	1.12	1.93	0.82	4.06	1.82	NA	NA	NA	NA	NA	NA	NA	NA	NA	NA	NA	NA	NA	NA
	1110038F14Rik	11.36	28.93	0.392672	3.11	4	4.45	11.75	4.05	12.6	3.83	13.96	4.78	18.47	4.51	NA	NA	NA	NA	NA	NA	NA	NA	NA	NA	NA	NA	NA	NA
	1110046J04Rik	0	1.93	0	0.07	0.03	0	0	0	0.97	0	0.6	0	0.43	0.21	NA	NA	NA	NA	NA	NA	NA	NA	NA	NA	NA	NA	NA	NA
	1110051M20Rik	29.21	117.47	0.248659	11.16	16.65	14.33	35.91	17.68	37.22	12.96	46.05	16.48	35	14.14	NA	NA	NA	NA	NA	NA	NA	NA	NA	NA	NA	NA	NA	NA
	1110057P08Rik	0	0	NA	0	0	0	0	0	0	0	0	0	0	0	NA	NA	NA	NA	NA	NA	NA	NA	NA	NA	NA	NA	NA	NA
	1110059E24Rik	4.42	40.65	0.108733	2.84	2.84	2.49	10.11	4.51	6.41	3.13	6.77	2.44	10.25	3.81	NA	NA	NA	NA	NA	NA	NA	NA	NA	NA	NA	NA	NA	NA
	1110059G10Rik	4.83	27.38	0.176406	2.75	1.63	2.96	3.34	2.12	4.58	2.2	5.45	3.87	7.29	4.12	NA	NA	NA	NA	NA	NA	NA	NA	NA	NA	NA	NA	NA	NA
	1110060G06Rik	0	0.49	0	0	0	0	0	0	0	0	0	0	0	0	NA	NA	NA	NA	NA	NA	NA	NA	NA	NA	NA	NA	NA	NA
	1110065P20Rik	15.08	95.8	0.157411	8.14	10.25	10.73	25.5	10.14	32.4	9.28	24.68	12.54	27.79	10.75	NA	NA	NA	NA	NA	NA	NA	NA	NA	NA	NA	NA	NA	NA
	1190001M18Rik	0	0	NA	0	0	0	0	0	0	0	0	0	0	0	NA	NA	NA	NA	NA	NA	NA	NA	NA	NA	NA	NA	NA	NA
	1190005I06Rik	2.16	7.52	0.287234	1.15	1.31	1.25	2.78	1.06	1.07	1.18	3.61	1.83	7.99	1.92	NA	NA	NA	NA	NA	NA	NA	NA	NA	NA	NA	NA	NA	NA
	1190007I07Rik	10.17	15.53	0.654862	4.79	4.35	4.27	12.45	4.18	12.88	4.11	10.2	1.66	15.01	3.73	NA	NA	NA	NA	NA	NA	NA	NA	NA	NA	NA	NA	NA	NA
	1190028D05Rik	0	0	NA	0	0	0	0	0	0	0	0	0	0	0	NA	NA	NA	NA	NA	NA	NA	NA	NA	NA	NA	NA	NA	NA
	1200007C13Rik	0	0	NA	0	0	0	0	0	0	0	0	0	0	0	NA	NA	NA	NA	NA	NA	NA	NA	NA	NA	NA	NA	NA	NA
	1300002E11Rik	2.58	18.27	0.141215	1.13	2.52	2.65	2.05	2.07	4.23	1.7	5.84	1.09	2.31	1.03	NA	NA	NA	NA	NA	NA	NA	NA	NA	NA	NA	NA	NA	NA
	1300014J16Rik	0	1.48	0	0.14	0.06	0.29	0.06	0.13	0.26	0.16	0.06	0.11	0.18	0.06	NA	NA	NA	NA	NA	NA	NA	NA	NA	NA	NA	NA	NA	NA
	1300017J02Rik	0	0.48	0	0.55	0	0	0	0	0.2	0	0.22	0.3	0	0.08	NA	NA	NA	NA	NA	NA	NA	NA	NA	NA	NA	NA	NA	NA
	1500002C15Rik	1.81	2.36	0.766949	0.32	0.45	0.48	0.72	0.37	1.43	0.53	0.78	0.27	0.54	0.19	NA	NA	NA	NA	NA	NA	NA	NA	NA	NA	NA	NA	NA	NA
	1500002F19Rik	0	0.83	0	0	0	0	0	0.38	0.4	0	0.28	0	1.44	0.57	NA	NA	NA	NA	NA	NA	NA	NA	NA	NA	NA	NA	NA	NA
	1500004A13Rik	28.54	116.2	0.245611	9.73	14.09	11.3	26.43	12.93	27.95	12.26	27.7	12.8	33.39	14.45	NA	NA	NA	NA	NA	NA	NA	NA	NA	NA	NA	NA	NA	NA
	1500005C15Rik	0	0	NA	0	0	0	0	0	0	0	0	0	0	0	NA	NA	NA	NA	NA	NA	NA	NA	NA	NA	NA	NA	NA	NA
	1500009C09Rik	11.84	37.51	0.315649	6.52	6.36	9.03	22.06	8.76	21.15	7.89	24.74	8.54	24.66	8.65	NA	NA	NA	NA	NA	NA	NA	NA	NA	NA	NA	NA	NA	NA
	1500009L16Rik	1.72	21.16	0.0812854	1.52	0.79	0.88	5.46	1.18	3.25	1.93	2.32	1.75	4.71	1.05	NA	NA	NA	NA	NA	NA	NA	NA	NA	NA	NA	NA	NA	NA
	1500011B03Rik	58.68	201.51	0.291201	23.54	24.5	26.63	51.16	22.62	54.02	25.2	59.6	31.26	70.96	33.71	NA	NA	NA	NA	NA	NA	NA	NA	NA	NA	NA	NA	NA	NA
	1500012K07Rik	0	0.39	0	0	0	0	0.74	0.61	0	0	0	0.26	0.97	0.1	NA	NA	NA	NA	NA	NA	NA	NA	NA	NA	NA	NA	NA	NA
	1500015A07Rik	0	7.57	0	0.74	0.68	0.34	0.54	0.36	0.7	0.53	1.89	0.43	1.13	0.32	NA	NA	NA	NA	NA	NA	NA	NA	NA	NA	NA	NA	NA	NA
	1500015L24Rik	0	0	NA	0	0	0	0	0	0	0	0	0	0	0	NA	NA	NA	NA	NA	NA	NA	NA	NA	NA	NA	NA	NA	NA
	1500026H17Rik	0.93	3.23	0.287926	0.18	0.32	0.29	0.27	0.22	0.54	0.16	0.43	0.17	1.01	0.2	NA	NA	NA	NA	NA	NA	NA	NA	NA	NA	NA	NA	NA	NA
	1500032F14Rik	0	0.27	0	0	0	0	0	0	0	0	0	0	0	0	NA	NA	NA	NA	NA	NA	NA	NA	NA	NA	NA	NA	NA	NA
	1500035N22Rik	0	3.55	0	0	0.27	0.16	1.4	0.21	0.25	0.34	0.72	0.18	0.47	0.27	NA	NA	NA	NA	NA	NA	NA	NA	NA	NA	NA	NA	NA	NA
	1520401A03Rik	0	0.42	0	0	0	0.18	0.04	0	0	0	0.55	0.03	0	0	NA	NA	NA	NA	NA	NA	NA	NA	NA	NA	NA	NA	NA	NA
	1600002D24Rik	0	0	NA	0	0	0	0	0	0	0	0	0	0	0	NA	NA	NA	NA	NA	NA	NA	NA	NA	NA	NA	NA	NA	NA
	1600002K03Rik	0	2.58	0	0.29	1.07	0.2	0.53	0.81	1.32	1.35	1.17	0.47	0.62	0.48	NA	NA	NA	NA	NA	NA	NA	NA	NA	NA	NA	NA	NA	NA
	1600010M07Rik	0	0.38	0	0	0	0	0	0	0	0	0	0	0	0	NA	NA	NA	NA	NA	NA	NA	NA	NA	NA	NA	NA	NA	NA
	1600012H06Rik	4.54	29.19	0.155533	2.01	6.51	2.31	3.04	2.17	4.3	2.87	5.13	2.43	5.51	2.49	NA	NA	NA	NA	NA	NA	NA	NA	NA	NA	NA	NA	NA	NA
	1600012P17Rik	0	0	NA	0	0	0	0	0	0	0	0	0	0	0	NA	NA	NA	NA	NA	NA	NA	NA	NA	NA	NA	NA	NA	NA
	1600014C10Rik	9.75	28.07	0.347346	1.43	3.85	3.9	8.62	4.23	9.82	3.19	13.92	3.51	9.27	3.18	NA	NA	NA	NA	NA	NA	NA	NA	NA	NA	NA	NA	NA	NA
	1600014C23Rik	0	0	NA	0	0	0	0	0	0	0	0	0	0	0	NA	NA	NA	NA	NA	NA	NA	NA	NA	NA	NA	NA	NA	NA
	1600017P15Rik	0	0	NA	0	0	0	0	0	0	0	0	0	0	0	NA	NA	NA	NA	NA	NA	NA	NA	NA	NA	NA	NA	NA	NA
	1600017P15Rik	0	0.76	0	0	0	0.45	0	0	0	0	0	0	0	0	NA	NA	NA	NA	NA	NA	NA	NA	NA	NA	NA	NA	NA	NA
	1600019K03Rik	0	0	NA	0	0	0	0	0	0	0	0	0	0	0	NA	NA	NA	NA	NA	NA	NA	NA	NA	NA	NA	NA	NA	NA
	1600020E01Rik	9.05	21.82	0.414757	1.38	2.15	2.43	4.52	3.62	7.04	3.47	7.9	3.2	8.63	2.09	NA	NA	NA	NA	NA	NA	NA	NA	NA	NA	NA	NA	NA	NA
	1600022D10Rik	0	0.14	0	0	0	0	0	0	0	0	0	0	0	0	NA	NA	NA	NA	NA	NA	NA	NA	NA	NA	NA	NA	NA	NA
	1600023N17Rik	0	1	0	0	0.23	0	0	0	0	0	0	0.08	0.24	0.39	NA	NA	NA	NA	NA	NA	NA	NA	NA	NA	NA	NA	NA	NA
	1600025M17Rik	0	0	NA	0	0	0	0	0	0	0	0	0	0	0	NA	NA	NA	NA	NA	NA	NA	NA	NA	NA	NA	NA	NA	NA
	1600027J07Rik	0	0	NA	0	0	0	0	0	0	0	0	0	0	0	NA	NA	NA	NA	NA	NA	NA	NA	NA	NA	NA	NA	NA	NA
	1600029O15Rik	1.73	1.88	0.920213	0.3	0.5	0	0.73	0.55	2.1	0.82	0.98	0.28	1.35	0.33	NA	NA	NA	NA	NA	NA	NA	NA	NA	NA	NA	NA	NA	NA
	1700001C02Rik	0	0.32	0	0	0	0	0	0	0	0	0.23	0	0	0.23	NA	NA	NA	NA	NA	NA	NA	NA	NA	NA	NA	NA	NA	NA
	1700001C19Rik	1.43	0.09	15.8889	0	0	0.34	0	0	0	0	0	0.26	0.14	0.09	NA	NA	NA	NA	NA	NA	NA	NA	NA	NA	NA	NA	NA	NA
	1700001D01Rik	0	0	NA	0	0	0	0	0	0	0	0	0	0	0	NA	NA	NA	NA	NA	NA	NA	NA	NA	NA	NA	NA	NA	NA
	1700001F09Rik	0	0.48	0	0	0	0.31	0	0	0	0	0	0	0	0	NA	NA	NA	NA	NA	NA	NA	NA	NA	NA	NA	NA	NA	NA
	1700001G01Rik	0	0	NA	0	0	0	0	0	0	0	0	0	0	0	NA	NA	NA	NA	NA	NA	NA	NA	NA	NA	NA	NA	NA	NA
	1700001G11Rik	0.65	0.67	0.970149	0	0	0	0	0	0	0.31	0.21	0.12	0.33	0.24	NA	NA	NA	NA	NA	NA	NA	NA	NA	NA	NA	NA	NA	NA
	1700001G17Rik	0	0	NA	0.22	0	0	0.1	0.1	0	0	0	0	0	0	NA	NA	NA	NA	NA	NA	NA	NA	NA	NA	NA	NA	NA	NA
	1700001J03Rik	0	0.4	0	0	0	0	0	0	0	0	0	0	0	0	NA	NA	NA	NA	NA	NA	NA	NA	NA	NA	NA	NA	NA	NA
	1700001J04Rik	0	0	NA	0	0	0	0	0	0	0	0	0	0	0	NA	NA	NA	NA	NA	NA	NA	NA	NA	NA	NA	NA	NA	NA
	1700001J11Rik	0	0.09	0	0.07	0	0	0	0	0	0	0	0	0	0	NA	NA	NA	NA	NA	NA	NA	NA	NA	NA	NA	NA	NA	NA
	1700001K19Rik	0	0.47	0	0	0.33	0.28	0.36	0	0.3	0	0	0	0.34	0	NA	NA	NA	NA	NA	NA	NA	NA	NA	NA	NA	NA	NA	NA
	1700001K23Rik	0	0	NA	0.29	0	0	0	0	0	0	0	0	0	0	NA	NA	NA	NA	NA	NA	NA	NA	NA	NA	NA	NA	NA	NA
	1700001L05Rik	0.15	0.98	0.153061	0.04	0.04	0.22	0.58	0.03	0.16	0.01	0.82	0.38	0.24	0.22	NA	NA	NA	NA	NA	NA	NA	NA	NA	NA	NA	NA	NA	NA
	1700001L19Rik	2.9	5.15	0.563107	0.1	0	0.88	0.67	1.04	1.25	0.58	1.5	0.2	0.64	0.41	NA	NA	NA	NA	NA	NA	NA	NA	NA	NA	NA	NA	NA	NA
	1700001N15Rik	0	0	NA	0	0	0	0	0	0	0	0	0	0	0	NA	NA	NA	NA	NA	NA	NA	NA	NA	NA	NA	NA	NA	NA
	1700001O22Rik	2.44	5.15	0.473786	0	1.39	1.88	2.98	1.71	4.35	0.98	4.47	1.37	3.99	2.29	NA	NA	NA	NA	NA	NA	NA	NA	NA	NA	NA	NA	NA	NA
	1700001P01Rik	1.74	0.38	4.57895	0	0	0	0.72	0.15	2.29	0.49	3.99	0.26	4.22	0.39	NA	NA	NA	NA	NA	NA	NA	NA	NA	NA	NA	NA	NA	NA
	1700003C15Rik	0	0	NA	0	0	0	0	0	0	0	0	0	0	0	NA	NA	NA	NA	NA	NA	NA	NA	NA	NA	NA	NA	NA	NA
	1700003D09Rik	0	0.24	0	0.27	0	0.09	0	0.12	0	0.05	0	0	0	0	NA	NA	NA	NA	NA	NA	NA	NA	NA	NA	NA	NA	NA	NA
	1700003E16Rik	2.97	14.23	0.208714	1.58	1.81	1.67	4.86	2.25	4.24	1.16	4.2	1.92	4.68	1.74	NA	NA	NA	NA	NA	NA	NA	NA	NA	NA	NA	NA	NA	NA
	1700003E24Rik	0	0	NA	0	0	0	0	0	0	0	0	0	0	0	NA	NA	NA	NA	NA	NA	NA	NA	NA	NA	NA	NA	NA	NA
	1700003F12Rik	0	2.99	0	0	0.59	1.62	0.25	0.52	0.74	0.22	0.23	0.34	0	0.36	NA	NA	NA	NA	NA	NA	NA	NA	NA	NA	NA	NA	NA	NA
	1700003G18Rik	0	0.18	0	0	0.25	0	0	0	0	0	0	0	0	0	NA	NA	NA	NA	NA	NA	NA	NA	NA	NA	NA	NA	NA	NA
	1700003H04Rik	0	0	NA	0	0	0	0	0	0	0	0	0	0	0	NA	NA	NA	NA	NA	NA	NA	NA	NA	NA	NA	NA	NA	NA
	1700003I16Rik	0	0	NA	0	0.07	0	0	0	0	0	0	0	0	0	NA	NA	NA	NA	NA	NA	NA	NA	NA	NA	NA	NA	NA	NA
	1700003I22Rik	0	0	NA	0	0	0	0	0	0	0	0	0	0	0	NA	NA	NA	NA	NA	NA	NA	NA	NA	NA	NA	NA	NA	NA
	1700003L19Rik	0	0	NA	0	0	0	0	0	0	0	0	0	0	0	NA	NA	NA	NA	NA	NA	NA	NA	NA	NA	NA	NA	NA	NA
	1700003M07Rik	0	3.12	0	1.13	0.77	0.26	1.83	0.33	0.71	0.29	2.37	0.15	0.16	0.15	NA	NA	NA	NA	NA	NA	NA	NA	NA	NA	NA	NA	NA	NA
	1700003N22Rik	0	0.15	0	0	0	0.12	0.13	0	0	0	0	0	0	0	NA	NA	NA	NA	NA	NA	NA	NA	NA	NA	NA	NA	NA	NA
	1700003O11Rik	0	0	NA	0	0	0	0	0	0	0	0	0	0	0	NA	NA	NA	NA	NA	NA	NA	NA	NA	NA	NA	NA	NA	NA
	1700003P14Rik	0	0.11	0	0	0	0	0	0	0	0	0	0	0	0	NA	NA	NA	NA	NA	NA	NA	NA	NA	NA	NA	NA	NA	NA
	1700006A11Rik	0	0	NA	0	0	0	0	0	0	0	0	0	0	0	NA	NA	NA	NA	NA	NA	NA	NA	NA	NA	NA	NA	NA	NA
	1700006F04Rik	0	0	NA	0	0	0	0	0	0	0	0	0	0	0	NA	NA	NA	NA	NA	NA	NA	NA	NA	NA	NA	NA	NA	NA
	1700006H21Rik	0	0	NA	0	0	0	0	0	0	0	0	0	0	0	NA	NA	NA	NA	NA	NA	NA	NA	NA	NA	NA	NA	NA	NA
	1700006J14Rik	0	0	NA	0	0	0	0	0	0	0	0	0.15	0	0	NA	NA	NA	NA	NA	NA	NA	NA	NA	NA	NA	NA	NA	NA
	1700006P03Rik	0	0.31	0	0	0	0	0	0	0	0	0	0	0	0	NA	NA	NA	NA	NA	NA	NA	NA	NA	NA	NA	NA	NA	NA
	1700007E05Rik	0	0.07	0	0	0	0	0	0	0	0	0	0	0	0	NA	NA	NA	NA	NA	NA	NA	NA	NA	NA	NA	NA	NA	NA
	1700007F19Rik	0.29	0.13	2.23077	0	0	0	0.2	0	0.17	0	0	0	0	0	NA	NA	NA	NA	NA	NA	NA	NA	NA	NA	NA	NA	NA	NA
	1700007H22Rik	0	0	NA	0	0	0	0	0	0	0	0	0	0	0	NA	NA	NA	NA	NA	NA	NA	NA	NA	NA	NA	NA	NA	NA
	1700007J10Rik	0	0.46	0	0	0.21	0	0	0	0.13	0	0.07	0	0.22	0.14	NA	NA	NA	NA	NA	NA	NA	NA	NA	NA	NA	NA	NA	NA
	1700007K13Rik	0	4.08	0	0	0.61	0.5	3.43	0.14	4.29	0.23	1.34	0.12	1.41	0.49	NA	NA	NA	NA	NA	NA	NA	NA	NA	NA	NA	NA	NA	NA
	1700007L15Rik	0	0.7	0	0	0.12	0.21	0	0	0.6	0.23	0.72	0	0.13	0.12	NA	NA	NA	NA	NA	NA	NA	NA	NA	NA	NA	NA	NA	NA
	1700007M16Rik	0	0	NA	0	0	0	0	0	0	0	0	0	0	0	NA	NA	NA	NA	NA	NA	NA	NA	NA	NA	NA	NA	NA	NA
	1700007P06Rik	0	0	NA	0	0	0	0	0	0	0	0	0	0	0	NA	NA	NA	NA	NA	NA	NA	NA	NA	NA	NA	NA	NA	NA
	1700008A23Rik	0	0.17	0	0	0	0	0	0	0	0.11	0	0	0	0	NA	NA	NA	NA	NA	NA	NA	NA	NA	NA	NA	NA	NA	NA
	1700008B11Rik	0	0	NA	0	0	0	0	0	0	0	0	0	0	0	NA	NA	NA	NA	NA	NA	NA	NA	NA	NA	NA	NA	NA	NA
	1700008C04Rik	0	0	NA	0	0	0	0	0	0	0	0	0	0	0	NA	NA	NA	NA	NA	NA	NA	NA	NA	NA	NA	NA	NA	NA
	1700008H02Rik	0	0	NA	0	0	0	0	0	0	0	0	0	0	0	NA	NA	NA	NA	NA	NA	NA	NA	NA	NA	NA	NA	NA	NA
	1700008J07Rik	0.79	2.42	0.326446	0.41	0.15	0.19	1.31	0.16	0.83	0.38	0.69	0.5	1	0.23	NA	NA	NA	NA	NA	NA	NA	NA	NA	NA	NA	NA	NA	NA
	1700008K24Rik	0	0	NA	0	0	0	0	0	0	0	0	0	0	0	NA	NA	NA	NA	NA	NA	NA	NA	NA	NA	NA	NA	NA	NA
	1700008N11Rik	0	0	NA	0	0	0	0	0	0	0	0	0	0	0	NA	NA	NA	NA	NA	NA	NA	NA	NA	NA	NA	NA	NA	NA
	1700008O03Rik	0.53	0.76	0.697368	0.47	0.2	0.74	0	0	0.31	0.67	0.31	0.84	0.51	0.26	NA	NA	NA	NA	NA	NA	NA	NA	NA	NA	NA	NA	NA	NA
	1700008P02Rik	0	0	NA	0	0	0	0	0	0	0	0	0	0	0	NA	NA	NA	NA	NA	NA	NA	NA	NA	NA	NA	NA	NA	NA
	1700009C05Rik	0	0	NA	0	0	0	0	0	0	0	0	0	0	0	NA	NA	NA	NA	NA	NA	NA	NA	NA	NA	NA	NA	NA	NA
	1700009J07Rik	0	0	NA	0	0	0	0	0	0	0	0	0	0	0	NA	NA	NA	NA	NA	NA	NA	NA	NA	NA	NA	NA	NA	NA
	1700009N14Rik	0	0	NA	0	0	0	0	0	0	0	0	0	0	0	NA	NA	NA	NA	NA	NA	NA	NA	NA	NA	NA	NA	NA	NA
	1700010B08Rik	0	0	NA	0	0	0	0	0	0	0	0	0	0	0	NA	NA	NA	NA	NA	NA	NA	NA	NA	NA	NA	NA	NA	NA
	1700010B13Rik	0	0.07	0	0	0	0	0	0.06	0	0	0	0	0	0	NA	NA	NA	NA	NA	NA	NA	NA	NA	NA	NA	NA	NA	NA
	1700010D01Rik	0	0	NA	0	0	0	0	0	0	0	0	0	0	0	NA	NA	NA	NA	NA	NA	NA	NA	NA	NA	NA	NA	NA	NA
	1700010G06Rik	0	0.17	0	0	0	0	0	0	0	0	0	0	0	0	NA	NA	NA	NA	NA	NA	NA	NA	NA	NA	NA	NA	NA	NA
	1700010H22Rik	0	0	NA	0	0	0	0	0	0	0	0.26	0	0	0	NA	NA	NA	NA	NA	NA	NA	NA	NA	NA	NA	NA	NA	NA
	1700010I02Rik	0	0	NA	0	0	0	0	0	0	0	0	0	0	0	NA	NA	NA	NA	NA	NA	NA	NA	NA	NA	NA	NA	NA	NA
	1700010I14Rik	0.41	2.64	0.155303	0.35	0.52	0.22	0.47	0.05	0.74	0.13	0.88	0.33	0.84	0.3	NA	NA	NA	NA	NA	NA	NA	NA	NA	NA	NA	NA	NA	NA
	1700010J16Rik	0	0	NA	0	0	0	0	0	0	0	0	0	0	0	NA	NA	NA	NA	NA	NA	NA	NA	NA	NA	NA	NA	NA	NA
	1700010K23Rik	0	3.67	0	0	0	0.91	0	0	0	0.53	0	0	0	0.25	NA	NA	NA	NA	NA	NA	NA	NA	NA	NA	NA	NA	NA	NA
	1700010K24Rik	0	0	NA	0	0	0	1.05	0	0	0	0	0	0	0	NA	NA	NA	NA	NA	NA	NA	NA	NA	NA	NA	NA	NA	NA
	1700010L04Rik	0	0.29	0	0	0	0	0	0	0.21	0	0	0	0	0	NA	NA	NA	NA	NA	NA	NA	NA	NA	NA	NA	NA	NA	NA
	1700010N08Rik	0	0	NA	0	0	0	0	0	0	0	0	0	0	0	NA	NA	NA	NA	NA	NA	NA	NA	NA	NA	NA	NA	NA	NA
	1700011B04Rik	0	0	NA	0	0	0	0	0	0	0	0	0	0	0	NA	NA	NA	NA	NA	NA	NA	NA	NA	NA	NA	NA	NA	NA
	1700011C11Rik	0	0	NA	0	0	0	0	0	0	0	0	0	0	0	NA	NA	NA	NA	NA	NA	NA	NA	NA	NA	NA	NA	NA	NA
	1700011D18Rik	0	0	NA	0	0	0	0	0	0	0	0	0	0	0	NA	NA	NA	NA	NA	NA	NA	NA	NA	NA	NA	NA	NA	NA
	1700011L03Rik	0	0.19	0	0	0	0	0	0	0	0	0	0	0	0	NA	NA	NA	NA	NA	NA	NA	NA	NA	NA	NA	NA	NA	NA
	1700011L22Rik	0	0	NA	0	0	0	0	0	0	0	0	0	0	0	NA	NA	NA	NA	NA	NA	NA	NA	NA	NA	NA	NA	NA	NA
	1700011M02Rik	0	0	NA	0	0	0	0	0	0	0	0	0	0	0	NA	NA	NA	NA	NA	NA	NA	NA	NA	NA	NA	NA	NA	NA
	1700012A03Rik	0	0	NA	0	0	0	0	0	0	0	0	0	0	0	NA	NA	NA	NA	NA	NA	NA	NA	NA	NA	NA	NA	NA	NA
	1700012B07Rik	0	0	NA	0	0	0	0	0	0	0	0	0	0	0	NA	NA	NA	NA	NA	NA	NA	NA	NA	NA	NA	NA	NA	NA
	1700012B09Rik	0	9.14	0	0.31	0.99	0.44	3.36	0.67	1.36	0.48	4.76	0.29	1.32	0.38	NA	NA	NA	NA	NA	NA	NA	NA	NA	NA	NA	NA	NA	NA
	1700012C08Rik	0	0	NA	0	0	0	0	0	0	0	0	0	0	0	NA	NA	NA	NA	NA	NA	NA	NA	NA	NA	NA	NA	NA	NA
	1700012C14Rik	1.64	0.3	5.46667	0	0	0	0.37	0	0	0	0	0	0	0	NA	NA	NA	NA	NA	NA	NA	NA	NA	NA	NA	NA	NA	NA
	1700012D14Rik	0.91	9.41	0.0967056	0.21	0.85	0.51	1.07	0.68	1.78	1.1	0.51	0.86	1.08	1.09	NA	NA	NA	NA	NA	NA	NA	NA	NA	NA	NA	NA	NA	NA
	1700012D16Rik	0	0	NA	0	0	0	0	0	0	0	0	0	0	0	NA	NA	NA	NA	NA	NA	NA	NA	NA	NA	NA	NA	NA	NA
	1700012E03Rik	0	0	NA	0	0	0	0	0	0	0	0	0	0	0	NA	NA	NA	NA	NA	NA	NA	NA	NA	NA	NA	NA	NA	NA
	1700012I11Rik	0	0	NA	0	0	0	0	0	0	0	0	0	0	0	NA	NA	NA	NA	NA	NA	NA	NA	NA	NA	NA	NA	NA	NA
	1700012J15Rik	0	0	NA	0	0	0	0	0	0	0	0	0	0	0	NA	NA	NA	NA	NA	NA	NA	NA	NA	NA	NA	NA	NA	NA
	1700012J22Rik	0	0	NA	0	0	0	0	0	0	0	0	0	0	0	NA	NA	NA	NA	NA	NA	NA	NA	NA	NA	NA	NA	NA	NA
	1700012P22Rik	0	0	NA	0	0	0	0	0	0	0	0	0	0	0	NA	NA	NA	NA	NA	NA	NA	NA	NA	NA	NA	NA	NA	NA
	1700013A02Rik	0	0	NA	0	0	0	0	0	0	0	0	0	0	0	NA	NA	NA	NA	NA	NA	NA	NA	NA	NA	NA	NA	NA	NA
	1700013D24Rik	0	0	NA	0	0	0	0	0	0	0	0	0	0	0	NA	NA	NA	NA	NA	NA	NA	NA	NA	NA	NA	NA	NA	NA
	1700013F07Rik	1.2	1.06	1.13208	0	0	0.63	0	0	0	0	0	0.12	1.34	0	NA	NA	NA	NA	NA	NA	NA	NA	NA	NA	NA	NA	NA	NA
	1700013G24Rik	0	0	NA	0	0	0	0	0	0	0	0	0	0	0	NA	NA	NA	NA	NA	NA	NA	NA	NA	NA	NA	NA	NA	NA
	1700013H16Rik	0	0	NA	0	0	0	0	0	0	0	0	0	0	0	NA	NA	NA	NA	NA	NA	NA	NA	NA	NA	NA	NA	NA	NA
	1700013M08Rik	0	0	NA	0	0	0	0	0	0	0	0	0	0	0	NA	NA	NA	NA	NA	NA	NA	NA	NA	NA	NA	NA	NA	NA
	1700013N06Rik	0	0	NA	0	0	0	0	0	0	0	0	0	0	0	NA	NA	NA	NA	NA	NA	NA	NA	NA	NA	NA	NA	NA	NA
	1700014D04Rik	0.89	0.71	1.25352	0.11	0.14	0	0	0	0.45	0	0.09	0.24	0.77	0.07	NA	NA	NA	NA	NA	NA	NA	NA	NA	NA	NA	NA	NA	NA
	1700014F14Rik	0	0	NA	0	0	0	0	0	0	0	0	0	0	0	NA	NA	NA	NA	NA	NA	NA	NA	NA	NA	NA	NA	NA	NA
	1700014L14Rik	0	0	NA	0	0	0	0	0	0	0	0	0	0	0	NA	NA	NA	NA	NA	NA	NA	NA	NA	NA	NA	NA	NA	NA
	1700015C15Rik	1.92	0	Inf	0	0	0	0	0	0	0	0	0	0	0	NA	NA	NA	NA	NA	NA	NA	NA	NA	NA	NA	NA	NA	NA
	1700015C17Rik	0	0	NA	0	0	0	0	0	0	0	0	0	0	0	NA	NA	NA	NA	NA	NA	NA	NA	NA	NA	NA	NA	NA	NA
	1700015F17Rik	0	0.16	0	0	0	0	0	0	0	0.31	0	0	0	0	NA	NA	NA	NA	NA	NA	NA	NA	NA	NA	NA	NA	NA	NA
	1700015G11Rik	0	0	NA	0	0	0	0	0	0	0	0	0	0	0	NA	NA	NA	NA	NA	NA	NA	NA	NA	NA	NA	NA	NA	NA
	1700015H07Rik	0	0	NA	0	0	0	0	0	0	0	0	0	0	0	NA	NA	NA	NA	NA	NA	NA	NA	NA	NA	NA	NA	NA	NA
	1700015I17Rik	0	0	NA	0	0	0	0	0	0	0	0	0	0	0	NA	NA	NA	NA	NA	NA	NA	NA	NA	NA	NA	NA	NA	NA
	1700015O11Rik	0	0	NA	0	0	0	0	0	0	0	0	0	0	0	NA	NA	NA	NA	NA	NA	NA	NA	NA	NA	NA	NA	NA	NA
	1700016A09Rik	0	0.55	0	0	0	0	0.63	0	0	0	0	0	0	0	NA	NA	NA	NA	NA	NA	NA	NA	NA	NA	NA	NA	NA	NA
	1700016B01Rik	0	0	NA	0	0	0	0	0	0	0	0	0	0	0	NA	NA	NA	NA	NA	NA	NA	NA	NA	NA	NA	NA	NA	NA
	1700016B15Rik	0	0	NA	0	0	0	0.96	0	0	0	0	0	0	0	NA	NA	NA	NA	NA	NA	NA	NA	NA	NA	NA	NA	NA	NA
	1700016C15Rik	0	0.15	0	0	0	0	0	0	0	0	0	0	0	0	NA	NA	NA	NA	NA	NA	NA	NA	NA	NA	NA	NA	NA	NA
	1700016D06Rik	0	0	NA	0	0	0	0	0	0	0	1.27	0	0	0	NA	NA	NA	NA	NA	NA	NA	NA	NA	NA	NA	NA	NA	NA
	1700016D08Rik	0	0	NA	0	0.08	0	0	0	0	0	0	0	0	0	NA	NA	NA	NA	NA	NA	NA	NA	NA	NA	NA	NA	NA	NA
	1700016F12Rik	0	0	NA	0	0	0	0	0	0	0	0	0	0	0	NA	NA	NA	NA	NA	NA	NA	NA	NA	NA	NA	NA	NA	NA
	1700016G22Rik	0	0	NA	0	0	0	0	0	0	0	0	0	0	0	NA	NA	NA	NA	NA	NA	NA	NA	NA	NA	NA	NA	NA	NA
	1700016H03Rik	0	0	NA	0	0	0	0	0	0	0	0	0	0	0	NA	NA	NA	NA	NA	NA	NA	NA	NA	NA	NA	NA	NA	NA
	1700016H13Rik	0	0	NA	0	0	0.24	0	0	0	0	0	0	0	0	NA	NA	NA	NA	NA	NA	NA	NA	NA	NA	NA	NA	NA	NA
	1700016J18Rik	0	0.6	0	0	0	1.42	0	0	0	0	3.25	0	0	0	NA	NA	NA	NA	NA	NA	NA	NA	NA	NA	NA	NA	NA	NA
	1700016K05Rik	0	0	NA	0	0.23	0.4	0	0.52	0	0	0	0	0	0	NA	NA	NA	NA	NA	NA	NA	NA	NA	NA	NA	NA	NA	NA
	1700016K19Rik	1.21	0.74	1.63514	0	0.59	0.29	1.59	0.29	0.78	0.4	2.09	0.25	0.71	0.43	NA	NA	NA	NA	NA	NA	NA	NA	NA	NA	NA	NA	NA	NA
	1700016L21Rik	0	0	NA	0	0	0	0	0	0	0	0	0	0	0	NA	NA	NA	NA	NA	NA	NA	NA	NA	NA	NA	NA	NA	NA
	1700016P03Rik	1.75	5.27	0.332068	0.22	0.52	1.28	1.06	0.85	0.35	0.4	0.06	0.77	0.51	0.73	NA	NA	NA	NA	NA	NA	NA	NA	NA	NA	NA	NA	NA	NA
	1700016P04Rik	0	0	NA	0	0	0	0	0	0	0	0	0	0	0	NA	NA	NA	NA	NA	NA	NA	NA	NA	NA	NA	NA	NA	NA
	1700017B05Rik	2.42	5.69	0.425308	0.6	1.23	0.64	2.7	0.76	2.2	1.58	1.61	0.85	2.37	1.13	NA	NA	NA	NA	NA	NA	NA	NA	NA	NA	NA	NA	NA	NA
	1700017G19Rik	0	0	NA	0	0	0	0	0	0	0	0	0	0	0	NA	NA	NA	NA	NA	NA	NA	NA	NA	NA	NA	NA	NA	NA
	1700017I07Rik	0	0	NA	0	0	0	0	0	0	0	0	0	0	0	NA	NA	NA	NA	NA	NA	NA	NA	NA	NA	NA	NA	NA	NA
	1700017J07Rik	0	0	NA	0	0	0	0	0	0	0	0	0	0	0	NA	NA	NA	NA	NA	NA	NA	NA	NA	NA	NA	NA	NA	NA
	1700017L05Rik	0	0	NA	0	0	0	0	0	0	0	0	0	0	0	NA	NA	NA	NA	NA	NA	NA	NA	NA	NA	NA	NA	NA	NA
	1700017M07Rik	0	0.24	0	0	0	0	0	0	0	0	0	0	0	0	NA	NA	NA	NA	NA	NA	NA	NA	NA	NA	NA	NA	NA	NA
	1700017N19Rik	0	0	NA	0	0	0	0	0	0	0	0	0	0	0	NA	NA	NA	NA	NA	NA	NA	NA	NA	NA	NA	NA	NA	NA
	1700018A04Rik	0	0.29	0	0	0	0	0.87	0.11	0	0	0.14	0	0	0	NA	NA	NA	NA	NA	NA	NA	NA	NA	NA	NA	NA	NA	NA
	1700018A14Rik	0	0	NA	0	0	0	0	0	0	0	0	0	0	0	NA	NA	NA	NA	NA	NA	NA	NA	NA	NA	NA	NA	NA	NA
	1700018A23Rik	0	0	NA	0	0	0	0	0	1.23	0.21	0	0	0	0	NA	NA	NA	NA	NA	NA	NA	NA	NA	NA	NA	NA	NA	NA
	1700018B08Rik	0	0	NA	0	0	0	0	0	0	0	0	0	0	0	NA	NA	NA	NA	NA	NA	NA	NA	NA	NA	NA	NA	NA	NA
	1700018B24Rik	0	0	NA	0	0	0	0	0	0	0	0	0	0	0	NA	NA	NA	NA	NA	NA	NA	NA	NA	NA	NA	NA	NA	NA
	1700018F24Rik	0	0	NA	0	0	0	0	0	0	0	0	0	0	0	NA	NA	NA	NA	NA	NA	NA	NA	NA	NA	NA	NA	NA	NA
	1700018G05Rik	0	0	NA	0	0	0	0	0	0	0	0	0	0	0	NA	NA	NA	NA	NA	NA	NA	NA	NA	NA	NA	NA	NA	NA
	1700018L02Rik	0.35	1.95	0.179487	0	0.16	0.55	0.85	0.07	0.69	0.09	0.4	0.44	0.52	0.13	NA	NA	NA	NA	NA	NA	NA	NA	NA	NA	NA	NA	NA	NA
	1700018M17Rik	0	0	NA	0	0	0	0	0	0	0	0	0	0	0.01	NA	NA	NA	NA	NA	NA	NA	NA	NA	NA	NA	NA	NA	NA
	1700018P08Rik	0	0	NA	0	0	0	0	0	0	0	0	0	0	0	NA	NA	NA	NA	NA	NA	NA	NA	NA	NA	NA	NA	NA	NA
	1700019A02Rik	0	0	NA	0	0	0	0	0	0	0	0	0	0	0	NA	NA	NA	NA	NA	NA	NA	NA	NA	NA	NA	NA	NA	NA
	1700019A23Rik	0	0	NA	1.97	0	0	0	0	0	0	0	0	0	0	NA	NA	NA	NA	NA	NA	NA	NA	NA	NA	NA	NA	NA	NA
	1700019C18Rik	0	0	NA	0	0	0	0	0	0	0	0	0	0	0	NA	NA	NA	NA	NA	NA	NA	NA	NA	NA	NA	NA	NA	NA
	1700019D03Rik	5.59	29.16	0.191701	3.19	6.15	1.8	11.43	3.76	13.4	6.14	7.91	2.06	11.27	3.16	NA	NA	NA	NA	NA	NA	NA	NA	NA	NA	NA	NA	NA	NA
	1700019E08Rik	0	0	NA	0	0	0	0	0	0	0	0	0	0	0	NA	NA	NA	NA	NA	NA	NA	NA	NA	NA	NA	NA	NA	NA
	1700019F05Rik	0	0	NA	0	0	0	0	0	0	0	0	0	0	0	NA	NA	NA	NA	NA	NA	NA	NA	NA	NA	NA	NA	NA	NA
	1700019G24Rik	0	0.24	0	0	0	0	0	0	0	0	0	0	0	0	NA	NA	NA	NA	NA	NA	NA	NA	NA	NA	NA	NA	NA	NA
	1700019J19Rik	0	0	NA	0	0	0	0	0	0	0	0	0	0	0	NA	NA	NA	NA	NA	NA	NA	NA	NA	NA	NA	NA	NA	NA
	1700019L13Rik	0.02	0	Inf	0.11	0	0	0	0	0	0	0	0	0	0	NA	NA	NA	NA	NA	NA	NA	NA	NA	NA	NA	NA	NA	NA
	1700019M22Rik	0	0	NA	0	0	0	0	0	0	0	0	0	0	0	NA	NA	NA	NA	NA	NA	NA	NA	NA	NA	NA	NA	NA	NA
	1700019N19Rik	0	0.12	0	0	0	0	0	0	0	0	0	0	0	0	NA	NA	NA	NA	NA	NA	NA	NA	NA	NA	NA	NA	NA	NA
	1700019P21Rik	0	0	NA	0	0	0	0	0	0	0	0	0	0	0	NA	NA	NA	NA	NA	NA	NA	NA	NA	NA	NA	NA	NA	NA
	1700020A23Rik	0	0.22	0	0	0	0	0	0	0	0	0	0	0	0	NA	NA	NA	NA	NA	NA	NA	NA	NA	NA	NA	NA	NA	NA
	1700020D05Rik	0	0.33	0	0	0	0	0	0	0.49	0	0	0.15	0.24	0	NA	NA	NA	NA	NA	NA	NA	NA	NA	NA	NA	NA	NA	NA
	1700020D12Rik	0	0	NA	0	0	0	0	0	0	0	0	0	0	0	NA	NA	NA	NA	NA	NA	NA	NA	NA	NA	NA	NA	NA	NA
	1700020G03Rik	0	0	NA	0	0	0	0	0	0	0	0	0	0	0	NA	NA	NA	NA	NA	NA	NA	NA	NA	NA	NA	NA	NA	NA
	1700020G17Rik	0	0	NA	0	0	0	0	0	0	0	0	0.13	0	0.11	NA	NA	NA	NA	NA	NA	NA	NA	NA	NA	NA	NA	NA	NA
	1700020L24Rik	0	0.3	0	0	0	0	0.45	0	0.95	0	0	0.24	0.6	0.08	NA	NA	NA	NA	NA	NA	NA	NA	NA	NA	NA	NA	NA	NA
	1700020M21Rik	0	0.18	0	0	0	0	0	0	0	0	0	0	0	0	NA	NA	NA	NA	NA	NA	NA	NA	NA	NA	NA	NA	NA	NA
	1700020N01Rik	0	0.11	0	0	0	0	0	0	0	0	0	0	0	0	NA	NA	NA	NA	NA	NA	NA	NA	NA	NA	NA	NA	NA	NA
	1700020N15Rik	0	0	NA	0	0	0	0	0	0	0	0	0	0	0	NA	NA	NA	NA	NA	NA	NA	NA	NA	NA	NA	NA	NA	NA
	1700020N18Rik	0	0.22	0	0	0	0	0	0	0	0	0	0	0	0	NA	NA	NA	NA	NA	NA	NA	NA	NA	NA	NA	NA	NA	NA
	1700021A07Rik	0	0	NA	0	0	0	0	0	0	0	0	0	0	0	NA	NA	NA	NA	NA	NA	NA	NA	NA	NA	NA	NA	NA	NA
	1700021F02Rik	0	0	NA	0	0	0	0	0	0	0	0	0	0	0	NA	NA	NA	NA	NA	NA	NA	NA	NA	NA	NA	NA	NA	NA
	1700021F05Rik	25.54	63.8	0.400313	4.36	5.7	2.2	15.85	8.63	17.98	6.42	21.91	5.4	25.64	8.25	NA	NA	NA	NA	NA	NA	NA	NA	NA	NA	NA	NA	NA	NA
	1700021F07Rik	0	0	NA	0	0	0	0	0	0	0	0	0	0	0	NA	NA	NA	NA	NA	NA	NA	NA	NA	NA	NA	NA	NA	NA
	1700021F13Rik	0	0	NA	0	0	0	0	0	0	0	0	0	0	0	NA	NA	NA	NA	NA	NA	NA	NA	NA	NA	NA	NA	NA	NA
	1700021G15Rik	0	0	NA	0	0	0	0	0	0	0	0	0	0	0	NA	NA	NA	NA	NA	NA	NA	NA	NA	NA	NA	NA	NA	NA
	1700021J08Rik	0	3.53	0	0.39	1.28	0	1.44	0.67	0.8	0.23	3.36	0.18	1.72	0.41	NA	NA	NA	NA	NA	NA	NA	NA	NA	NA	NA	NA	NA	NA
	1700021L23Rik	0	0	NA	0	0	0	0	0	0	0	0	0	0	0	NA	NA	NA	NA	NA	NA	NA	NA	NA	NA	NA	NA	NA	NA
	1700021N21Rik	0.15	0.13	1.15385	0	0	0	0	0	0	0	0	0	0.45	0	NA	NA	NA	NA	NA	NA	NA	NA	NA	NA	NA	NA	NA	NA
	1700021P04Rik	0	0	NA	0	0	0	0	0	0	0	0	0	0	0	NA	NA	NA	NA	NA	NA	NA	NA	NA	NA	NA	NA	NA	NA
	1700022A21Rik	0	0	NA	0	0	0	0	0	0	0	0	0	0	0	NA	NA	NA	NA	NA	NA	NA	NA	NA	NA	NA	NA	NA	NA
	1700022A22Rik	0	0	NA	0	0	0	0	0	0	0	0	0	0	0	NA	NA	NA	NA	NA	NA	NA	NA	NA	NA	NA	NA	NA	NA
	1700022E09Rik	0	0	NA	0	0	0	0	0	0	0	0	0	0	0	NA	NA	NA	NA	NA	NA	NA	NA	NA	NA	NA	NA	NA	NA
	1700022H01Rik	0	0.33	0	0	0.92	0	1.78	0	1.06	0	1.36	0	2.87	0	NA	NA	NA	NA	NA	NA	NA	NA	NA	NA	NA	NA	NA	NA
	1700022H16Rik	0	0	NA	0	0	0	0	0	0	0	0	0	0	0	NA	NA	NA	NA	NA	NA	NA	NA	NA	NA	NA	NA	NA	NA
	1700022I11Rik	1.38	3.14	0.43949	0.53	0.89	1.41	1.45	0.12	1.22	0.32	1.06	0.2	1.73	0.1	NA	NA	NA	NA	NA	NA	NA	NA	NA	NA	NA	NA	NA	NA
	1700022N22Rik	0	4.56	0	0	0.67	1.18	0	0.29	1.32	0.22	0	0.13	0.67	0	NA	NA	NA	NA	NA	NA	NA	NA	NA	NA	NA	NA	NA	NA
	1700023B13Rik	1.66	0.83	2	0	0.3	0.13	0.78	0.12	2.32	0.43	1.09	0.31	1.79	0.23	NA	NA	NA	NA	NA	NA	NA	NA	NA	NA	NA	NA	NA	NA
	1700023C21Rik	0	0	NA	0	0	0	0	0	0	0	0	0	0	0	NA	NA	NA	NA	NA	NA	NA	NA	NA	NA	NA	NA	NA	NA
	1700023F02Rik	0	1.06	0	0	0	0	2.03	0	0	0	0	0	0	0	NA	NA	NA	NA	NA	NA	NA	NA	NA	NA	NA	NA	NA	NA
	1700023G09Rik	0	0	NA	0	0	0	0	0	0	0	0	0	0	0	NA	NA	NA	NA	NA	NA	NA	NA	NA	NA	NA	NA	NA	NA
	1700023H06Rik	0	0.43	0	0	0	0	0	0	0	0.07	0	0	0	0	NA	NA	NA	NA	NA	NA	NA	NA	NA	NA	NA	NA	NA	NA
	1700024B05Rik	0	0	NA	0	0	0	0	0	0	0	0	0	0	0	NA	NA	NA	NA	NA	NA	NA	NA	NA	NA	NA	NA	NA	NA
	1700024B18Rik	0	0.3	0	0	0	0	0	0	0	0	0	0	0	0	NA	NA	NA	NA	NA	NA	NA	NA	NA	NA	NA	NA	NA	NA
	1700024G13Rik	0	0	NA	0	0	0	0	0	0	0	0	0	0	0	NA	NA	NA	NA	NA	NA	NA	NA	NA	NA	NA	NA	NA	NA
	1700024I08Rik	0	0	NA	0	0	0	0	0	0	0	0	0	0	0	NA	NA	NA	NA	NA	NA	NA	NA	NA	NA	NA	NA	NA	NA
	1700024J04Rik	0	0	NA	0	0	0	0	0	0	0	0	0	0	0	NA	NA	NA	NA	NA	NA	NA	NA	NA	NA	NA	NA	NA	NA
	1700024P04Rik	0	0	NA	0	0	0	0	0	0	0	0	0	0	0	NA	NA	NA	NA	NA	NA	NA	NA	NA	NA	NA	NA	NA	NA
	1700025A08Rik	0	5.05	0	0	0.13	0	1.19	0.15	1.24	0.13	1.85	0.79	0.42	0.68	NA	NA	NA	NA	NA	NA	NA	NA	NA	NA	NA	NA	NA	NA
	1700025B11Rik	0	0	NA	0	0	0	0	0	0	0	0	0	0	0	NA	NA	NA	NA	NA	NA	NA	NA	NA	NA	NA	NA	NA	NA
	1700025C18Rik	0	0	NA	0	0	0	0	0	0	0	0	0	0	0	NA	NA	NA	NA	NA	NA	NA	NA	NA	NA	NA	NA	NA	NA
	1700025D23Rik	0	0	NA	0	0	0	0	0	0	0	0	0	0.39	0	NA	NA	NA	NA	NA	NA	NA	NA	NA	NA	NA	NA	NA	NA
	1700025F24Rik	0	0.13	0	0	0	0	0	0	0	0	0	0	0	0	NA	NA	NA	NA	NA	NA	NA	NA	NA	NA	NA	NA	NA	NA
	1700025G04Rik	7.33	43.11	0.17003	4.43	3.43	2.87	12.64	4.85	14.64	2.87	9.31	2.98	7.25	3.6	NA	NA	NA	NA	NA	NA	NA	NA	NA	NA	NA	NA	NA	NA
	1700025H01Rik	0	0	NA	0	0	0	0	0	0	0	0	0	0	0	NA	NA	NA	NA	NA	NA	NA	NA	NA	NA	NA	NA	NA	NA
	1700025J12Rik	0	0.19	0	0	0	0	0	0	0	0.24	0	0	0.81	0	NA	NA	NA	NA	NA	NA	NA	NA	NA	NA	NA	NA	NA	NA
	1700025K04Rik	0	0	NA	0	0	0	0	0	0	0	0	0	0	0	NA	NA	NA	NA	NA	NA	NA	NA	NA	NA	NA	NA	NA	NA
	1700025K24Rik	0	0	NA	0	0	0	0	0	0	0	0	0	0	0	NA	NA	NA	NA	NA	NA	NA	NA	NA	NA	NA	NA	NA	NA
	1700025L06Rik	0	0	NA	0	0	0	0	0	0	0	0	0	0	0	NA	NA	NA	NA	NA	NA	NA	NA	NA	NA	NA	NA	NA	NA
	1700025M24Rik	0	0	NA	0	0	0	0	0	0	0	0	0	0	0	NA	NA	NA	NA	NA	NA	NA	NA	NA	NA	NA	NA	NA	NA
	1700025N21Rik	0	0.17	0	0	0	0	0	0	0	0	0	0	0	0	NA	NA	NA	NA	NA	NA	NA	NA	NA	NA	NA	NA	NA	NA
	1700025N23Rik	0	0	NA	0	0	0	0	0	0	0	0	0	0	0	NA	NA	NA	NA	NA	NA	NA	NA	NA	NA	NA	NA	NA	NA
	1700025O08Rik	0	0	NA	0	0	0	0	0	0	0	0	0	0	0	NA	NA	NA	NA	NA	NA	NA	NA	NA	NA	NA	NA	NA	NA
	1700026D11Rik	0	0	NA	0	0	0	0	0	0	0	0	0	0	0	NA	NA	NA	NA	NA	NA	NA	NA	NA	NA	NA	NA	NA	NA
	1700026F02Rik	0	0	NA	0.44	0	0	0	0	0.23	0.58	2.24	0	0	0	NA	NA	NA	NA	NA	NA	NA	NA	NA	NA	NA	NA	NA	NA
	1700026J12Rik	0	0	NA	0	0	0	0	0	0	0	0	0	0	0	NA	NA	NA	NA	NA	NA	NA	NA	NA	NA	NA	NA	NA	NA
	1700026J14Rik	0	1.01	0	0	0	0	0	0	0	0	0	0.1	0	0	NA	NA	NA	NA	NA	NA	NA	NA	NA	NA	NA	NA	NA	NA
	1700026N04Rik	0	0.55	0	0	0	0	0	0	0	0	0	0	0	0	NA	NA	NA	NA	NA	NA	NA	NA	NA	NA	NA	NA	NA	NA
	1700027A07Rik	0	0	NA	0	0.37	0	0	0	0	0	0	0	0	0	NA	NA	NA	NA	NA	NA	NA	NA	NA	NA	NA	NA	NA	NA
	1700027A15Rik	0	0	NA	0	0	0	0	0.23	0.95	0	0	0	0	0	NA	NA	NA	NA	NA	NA	NA	NA	NA	NA	NA	NA	NA	NA
	1700027F06Rik	0	0	NA	0	0	0	0	0	0	0	0	0	0	0	NA	NA	NA	NA	NA	NA	NA	NA	NA	NA	NA	NA	NA	NA
	1700027F09Rik	0	0	NA	0	0	0	0	0	0	0	0	0	0	0	NA	NA	NA	NA	NA	NA	NA	NA	NA	NA	NA	NA	NA	NA
	1700027H10Rik	0	0	NA	0	0	1.06	0	0.41	0	0	0.27	0	0	0	NA	NA	NA	NA	NA	NA	NA	NA	NA	NA	NA	NA	NA	NA
	1700027I24Rik	0	0	NA	0	0	0	0	0	0	0	0	0	0	0	NA	NA	NA	NA	NA	NA	NA	NA	NA	NA	NA	NA	NA	NA
	1700027J07Rik	0	0	NA	0	0	0	0	0	0	0	0	0	0	0	NA	NA	NA	NA	NA	NA	NA	NA	NA	NA	NA	NA	NA	NA
	1700028B04Rik	0	0	NA	0	0	0	0	0	0	0	0	0.15	0.62	0	NA	NA	NA	NA	NA	NA	NA	NA	NA	NA	NA	NA	NA	NA
	1700028D13Rik	0	0	NA	0	0	0	0	0	0	0	0	0	0	0	NA	NA	NA	NA	NA	NA	NA	NA	NA	NA	NA	NA	NA	NA
	1700028E10Rik	0.31	2.26	0.137168	0	0.75	0.66	0.75	0.91	1.61	0.48	0.97	0.72	0.72	0.63	NA	NA	NA	NA	NA	NA	NA	NA	NA	NA	NA	NA	NA	NA
	1700028I16Rik	0	0	NA	0	0.15	0	0	0	0	0	0	0	0	0	NA	NA	NA	NA	NA	NA	NA	NA	NA	NA	NA	NA	NA	NA
	1700028J19Rik	1.58	1.75	0.902857	0	0	0.4	0.32	0.08	0.67	0.14	0.72	0.41	0.67	0.15	NA	NA	NA	NA	NA	NA	NA	NA	NA	NA	NA	NA	NA	NA
	1700028K03Rik	0.16	0.41	0.390244	0.03	0.07	0.02	0.06	0	0.31	0.22	0.03	0.03	0	0.03	NA	NA	NA	NA	NA	NA	NA	NA	NA	NA	NA	NA	NA	NA
	1700028M03Rik	0	0	NA	0	0	0	0	0	0	0	0	0	0	0	NA	NA	NA	NA	NA	NA	NA	NA	NA	NA	NA	NA	NA	NA
	1700028N14Rik	0	0.49	0	0	0	0	0	0	0	0	0	0	0	0	NA	NA	NA	NA	NA	NA	NA	NA	NA	NA	NA	NA	NA	NA
	1700028P14Rik	0	1.04	0	0.22	0.09	0	0	0	0	0.08	0.62	0.09	0	0	NA	NA	NA	NA	NA	NA	NA	NA	NA	NA	NA	NA	NA	NA
	1700028P15Rik	0	0	NA	0	0	0	0	0	0	0	0	0	0	0	NA	NA	NA	NA	NA	NA	NA	NA	NA	NA	NA	NA	NA	NA
	1700029B22Rik	0	0	NA	0	0	0	0	0	0	0	0	0	0	0	NA	NA	NA	NA	NA	NA	NA	NA	NA	NA	NA	NA	NA	NA
	1700029B24Rik	0	0	NA	0	0	0	0	0	0	0	0	0	0	0	NA	NA	NA	NA	NA	NA	NA	NA	NA	NA	NA	NA	NA	NA
	1700029E06Rik	0	0	NA	0	0	0	0	0	0	0	0	0	0	0	NA	NA	NA	NA	NA	NA	NA	NA	NA	NA	NA	NA	NA	NA
	1700029F12Rik	0	0	NA	0	0	0	0	0	0	0	0	0	0	0	NA	NA	NA	NA	NA	NA	NA	NA	NA	NA	NA	NA	NA	NA
	1700029H14Rik	0	0.1	0	0	0	1.19	0	0	0	0.44	0	0	0	0.06	NA	NA	NA	NA	NA	NA	NA	NA	NA	NA	NA	NA	NA	NA
	1700029I15Rik	6.57	12.2	0.538525	4.09	0.86	2.33	3.73	1.59	3.62	0.78	1.17	1.29	0.68	1.03	NA	NA	NA	NA	NA	NA	NA	NA	NA	NA	NA	NA	NA	NA
	1700029J03Rik	0	0	NA	0	0	0	0	0	0	0	0	0	0	0	NA	NA	NA	NA	NA	NA	NA	NA	NA	NA	NA	NA	NA	NA
	1700029J07Rik	1.13	4.19	0.26969	0.13	0.22	0.56	0.75	0.39	1.49	0.2	0.67	0.32	1.01	0.4	NA	NA	NA	NA	NA	NA	NA	NA	NA	NA	NA	NA	NA	NA
	1700029M03Rik	0	0	NA	0	0	0	0	0	0	0	0	0	0	0	NA	NA	NA	NA	NA	NA	NA	NA	NA	NA	NA	NA	NA	NA
	1700029M20Rik	0	0.07	0	0	0	0	0	0	0	0	0	0	0.08	0	NA	NA	NA	NA	NA	NA	NA	NA	NA	NA	NA	NA	NA	NA
	1700029N11Rik	0	0	NA	0	0	0	0	0	0	0	0	0	0	0	NA	NA	NA	NA	NA	NA	NA	NA	NA	NA	NA	NA	NA	NA
	1700029P11Rik	0	0	NA	0	0	0	0	0	0	0	0	0	0	0	NA	NA	NA	NA	NA	NA	NA	NA	NA	NA	NA	NA	NA	NA
	1700030A11Rik	0	0	NA	0	0	0	0	0	0	0	0	0	0	0	NA	NA	NA	NA	NA	NA	NA	NA	NA	NA	NA	NA	NA	NA
	1700030C10Rik	0.98	1.24	0.790323	0	2.54	0	0	0	0	0	0	0	0.05	1.28	NA	NA	NA	NA	NA	NA	NA	NA	NA	NA	NA	NA	NA	NA
	1700030C10Rik	0	0.8	0	0	0.04	0.22	0.48	0	0.12	0.04	0.3	0.13	0.36	0.13	NA	NA	NA	NA	NA	NA	NA	NA	NA	NA	NA	NA	NA	NA
	1700030C12Rik	0	0.14	0	0	0	0	0	0	0	0.09	0.83	0.26	0.78	0	NA	NA	NA	NA	NA	NA	NA	NA	NA	NA	NA	NA	NA	NA
	1700030C14Rik	0	0	NA	0	0	0	0	0.12	0	0	0	0	0	0	NA	NA	NA	NA	NA	NA	NA	NA	NA	NA	NA	NA	NA	NA
	1700030E10Rik	0	0	NA	0	0	0	0	0	0	0	0	0	0	0	NA	NA	NA	NA	NA	NA	NA	NA	NA	NA	NA	NA	NA	NA
	1700030F04Rik	0	0	NA	0	0	0	0	0	0	0	0	0	0	0	NA	NA	NA	NA	NA	NA	NA	NA	NA	NA	NA	NA	NA	NA
	1700030I03Rik	0	0	NA	0	0	0	0.37	0	0	0	0	0	0	0	NA	NA	NA	NA	NA	NA	NA	NA	NA	NA	NA	NA	NA	NA
	1700030J22Rik	0.54	3.17	0.170347	0.5	0.51	0.13	0.85	0.51	0.78	0.24	1	0.15	0.74	0.26	NA	NA	NA	NA	NA	NA	NA	NA	NA	NA	NA	NA	NA	NA
	1700030K09Rik	6.26	13.64	0.458944	2.29	2.81	1.13	4.66	1.74	3.74	1.04	5.54	1.46	3.83	1.49	NA	NA	NA	NA	NA	NA	NA	NA	NA	NA	NA	NA	NA	NA
	1700030L20Rik	0	0	NA	0	0	0	0	0	0	0	0	0	0	0	NA	NA	NA	NA	NA	NA	NA	NA	NA	NA	NA	NA	NA	NA
	1700030L22Rik	0	0	NA	0	0	0	0	0	0	0	0	0	0	0	NA	NA	NA	NA	NA	NA	NA	NA	NA	NA	NA	NA	NA	NA
	1700030M09Rik	0	0	NA	0	0	0	0	0	0	0	0	0	0	0	NA	NA	NA	NA	NA	NA	NA	NA	NA	NA	NA	NA	NA	NA
	1700030N03Rik	0	0	NA	0	0	0	0	0	0	0	0	0	0	0	NA	NA	NA	NA	NA	NA	NA	NA	NA	NA	NA	NA	NA	NA
	1700030N18Rik	0	0	NA	0	0	0	0	0	0	0	0	0	0	0	NA	NA	NA	NA	NA	NA	NA	NA	NA	NA	NA	NA	NA	NA
	1700030O20Rik	0	0	NA	0	0	0	0	0	0	0	0	0	0	0	NA	NA	NA	NA	NA	NA	NA	NA	NA	NA	NA	NA	NA	NA
	1700031A10Rik	0	0	NA	0	0	0	0	0	0	0	0	0	0	0	NA	NA	NA	NA	NA	NA	NA	NA	NA	NA	NA	NA	NA	NA
	1700031F05Rik	0	0	NA	0	0	0	0	0	0	0	0	0	0	0	NA	NA	NA	NA	NA	NA	NA	NA	NA	NA	NA	NA	NA	NA
	1700031F10Rik	0	0	NA	0	0	0	0	0	0	0	0	0	0	0	NA	NA	NA	NA	NA	NA	NA	NA	NA	NA	NA	NA	NA	NA
	1700031L13Rik	0	0	NA	0	0	0	0	0	0	0	0	0	0	0	NA	NA	NA	NA	NA	NA	NA	NA	NA	NA	NA	NA	NA	NA
	1700031M16Rik	0	0	NA	0	0	0	0	0	0	0	0	0	0	0	NA	NA	NA	NA	NA	NA	NA	NA	NA	NA	NA	NA	NA	NA
	1700031P21Rik	0	0.28	0	0	0	0	0	0	0	0	0	0	0	0	NA	NA	NA	NA	NA	NA	NA	NA	NA	NA	NA	NA	NA	NA
	1700034B16Rik	0	0	NA	0	0	0	0	0	0	0	0	0	0	0	NA	NA	NA	NA	NA	NA	NA	NA	NA	NA	NA	NA	NA	NA
	1700034E13Rik	0	0	NA	0	0	0	0	0	0	0	0	0	0	0	NA	NA	NA	NA	NA	NA	NA	NA	NA	NA	NA	NA	NA	NA
	1700034G24Rik	0	0	NA	0	0	0	0	0	0	0	0	0	0	0	NA	NA	NA	NA	NA	NA	NA	NA	NA	NA	NA	NA	NA	NA
	1700034H15Rik	1.17	2.12	0.551887	0	0.19	0.44	0.03	0.12	1.03	0.17	0.33	0.12	0.19	0.03	NA	NA	NA	NA	NA	NA	NA	NA	NA	NA	NA	NA	NA	NA
	1700034I23Rik	0	0.09	0	0	0.06	0	0.17	0.07	0	0	0	0	0	0	NA	NA	NA	NA	NA	NA	NA	NA	NA	NA	NA	NA	NA	NA
	1700034J04Rik	0	0	NA	0	0	0	0	0	0	0	0	0	0	0	NA	NA	NA	NA	NA	NA	NA	NA	NA	NA	NA	NA	NA	NA
	1700034J05Rik	0	0	NA	0	0	0	0	0	0	0	0	0	0	0.07	NA	NA	NA	NA	NA	NA	NA	NA	NA	NA	NA	NA	NA	NA
	1700034K08Rik	0	0	NA	0	0	0	0	0	0	0	0	0	0	0	NA	NA	NA	NA	NA	NA	NA	NA	NA	NA	NA	NA	NA	NA
	1700034P13Rik	0	0.53	0	0.39	0	0.33	1.23	0	0.61	0.41	2.98	0.69	1.01	0	NA	NA	NA	NA	NA	NA	NA	NA	NA	NA	NA	NA	NA	NA
	1700036A12Rik	0	0.06	0	0	0	0	0	0	0.08	0	0	0	0	0	NA	NA	NA	NA	NA	NA	NA	NA	NA	NA	NA	NA	NA	NA
	1700036G14Rik	0	0	NA	0	0	0	0	0	0	0	0	0	0	0	NA	NA	NA	NA	NA	NA	NA	NA	NA	NA	NA	NA	NA	NA
	1700036O09Rik	0	0	NA	0	0	0	0	0	0	0	0	0	0	0	NA	NA	NA	NA	NA	NA	NA	NA	NA	NA	NA	NA	NA	NA
	1700037C06Rik	0	0	NA	0	0	0	0	0	0	0	0	0	0	0	NA	NA	NA	NA	NA	NA	NA	NA	NA	NA	NA	NA	NA	NA
	1700037C18Rik	2.31	10.9	0.211927	0.89	0.72	1.38	3.98	1.38	3.93	0.82	1.21	0.59	1.89	1	NA	NA	NA	NA	NA	NA	NA	NA	NA	NA	NA	NA	NA	NA
	1700037F03Rik	0	0	NA	0	0	0	0	0	0	0	0	0	0	0	NA	NA	NA	NA	NA	NA	NA	NA	NA	NA	NA	NA	NA	NA
	1700037H04Rik	21.79	38.03	0.572969	5.11	11.24	9.12	35.17	9.91	35.3	7.69	48.11	9.92	42.37	10.23	NA	NA	NA	NA	NA	NA	NA	NA	NA	NA	NA	NA	NA	NA
	1700039E22Rik	0	0	NA	0	0	0	0	0	0	0	0	0	0	0	NA	NA	NA	NA	NA	NA	NA	NA	NA	NA	NA	NA	NA	NA
	1700039I01Rik	0	0	NA	0	0	0	0	0	0	0	0	0	0	0	NA	NA	NA	NA	NA	NA	NA	NA	NA	NA	NA	NA	NA	NA
	1700039M10Rik	0	0	NA	0	0	0	0	0	0	0	0	0.15	0	0	NA	NA	NA	NA	NA	NA	NA	NA	NA	NA	NA	NA	NA	NA
	1700039M15Rik	0	0	NA	0	0	0	0	0	0	0	0	0	0	0	NA	NA	NA	NA	NA	NA	NA	NA	NA	NA	NA	NA	NA	NA
	1700040D17Rik	0	2.25	0	0.19	0.08	0	0.34	0.53	0.57	0.15	0.38	0.31	0	0.23	NA	NA	NA	NA	NA	NA	NA	NA	NA	NA	NA	NA	NA	NA
	1700040E09Rik	0	0	NA	0	0	0	0	0	0	0	0	0	0	0	NA	NA	NA	NA	NA	NA	NA	NA	NA	NA	NA	NA	NA	NA
	1700040F15Rik	0	0	NA	0	0	0	0	0	0	0	0	0	0	0	NA	NA	NA	NA	NA	NA	NA	NA	NA	NA	NA	NA	NA	NA
	1700040F17Rik	0	0	NA	0	0	0	0	0	0	0	0	0	0	0	NA	NA	NA	NA	NA	NA	NA	NA	NA	NA	NA	NA	NA	NA
	1700040K01Rik	0	0	NA	0	0	0	0	0	0	0	0	0	0	0	NA	NA	NA	NA	NA	NA	NA	NA	NA	NA	NA	NA	NA	NA
	1700040L08Rik	0	0.68	0	0	0.33	0.26	0	0	0	0	1.06	0	0	0.31	NA	NA	NA	NA	NA	NA	NA	NA	NA	NA	NA	NA	NA	NA
	1700041B01Rik	2.09	0.57	3.66667	1.32	0	0	0	0	0.51	0	0	0	0	0	NA	NA	NA	NA	NA	NA	NA	NA	NA	NA	NA	NA	NA	NA
	1700041C23Rik	0	0	NA	0	0	0	0	0	0	0	0	0	0	0	NA	NA	NA	NA	NA	NA	NA	NA	NA	NA	NA	NA	NA	NA
	1700041G16Rik	0	0.06	0	0	0	0	0	0	0	0	0	0	0	0	NA	NA	NA	NA	NA	NA	NA	NA	NA	NA	NA	NA	NA	NA
	1700041I07Rik	0	0	NA	0	0	0	0	0	0	0	0	0	0	0	NA	NA	NA	NA	NA	NA	NA	NA	NA	NA	NA	NA	NA	NA
	1700041M05Rik	0	0.45	0	0	0	0	0	0	0	0	0	0	0	0	NA	NA	NA	NA	NA	NA	NA	NA	NA	NA	NA	NA	NA	NA
	1700041M19Rik	0	0	NA	0	0	0	0	0	0	0	0	0	0	0	NA	NA	NA	NA	NA	NA	NA	NA	NA	NA	NA	NA	NA	NA
	1700042D02Rik	0	0	NA	0	0	0	0	0	0	0	0	0	0	0	NA	NA	NA	NA	NA	NA	NA	NA	NA	NA	NA	NA	NA	NA
	1700042G07Rik	0	0	NA	0	0	0	0	0	0	0	0	0	0	0	NA	NA	NA	NA	NA	NA	NA	NA	NA	NA	NA	NA	NA	NA
	1700042G15Rik	0	0	NA	0	0	0	0	0	0	0	0	0	0	0	NA	NA	NA	NA	NA	NA	NA	NA	NA	NA	NA	NA	NA	NA
	1700042O05Rik	0	0	NA	0	0	0	0	0	0	0	0	0	0	0	NA	NA	NA	NA	NA	NA	NA	NA	NA	NA	NA	NA	NA	NA
	1700042O10Rik	0	0	NA	0	0	0	0	0	0	0	0	0	0	0	NA	NA	NA	NA	NA	NA	NA	NA	NA	NA	NA	NA	NA	NA
	1700044C05Rik	0	0	NA	0	0	0	0	0	0	0	0	0	0	0	NA	NA	NA	NA	NA	NA	NA	NA	NA	NA	NA	NA	NA	NA
	1700044K03Rik	0	0	NA	0	0	0	0	0	0	0	0	0	0	0	NA	NA	NA	NA	NA	NA	NA	NA	NA	NA	NA	NA	NA	NA
	1700045H11Rik	0	0	NA	0	0	0	0	0	0	0	0	0	0	0	NA	NA	NA	NA	NA	NA	NA	NA	NA	NA	NA	NA	NA	NA
	1700045I11Rik	0	0	NA	0	0	0	0	0	0	0	0	0	0	0	NA	NA	NA	NA	NA	NA	NA	NA	NA	NA	NA	NA	NA	NA
	1700046C09Rik	0	0	NA	0	0	0	0	0	0	0	0	0	0	0	NA	NA	NA	NA	NA	NA	NA	NA	NA	NA	NA	NA	NA	NA
	1700047A11Rik	0	0	NA	0	0	0	0.4	0	0	0	0	0	0	0	NA	NA	NA	NA	NA	NA	NA	NA	NA	NA	NA	NA	NA	NA
	1700047E10Rik	0	0	NA	0	0	0	0	0	0	0	0	0	0	0	NA	NA	NA	NA	NA	NA	NA	NA	NA	NA	NA	NA	NA	NA
	1700047F07Rik	0	0	NA	0	0	0	0	0	0	0	0	0	0.24	0.23	NA	NA	NA	NA	NA	NA	NA	NA	NA	NA	NA	NA	NA	NA
	1700047G03Rik	0	0	NA	0	0	0	0	0	0	0	0	0	0	0	NA	NA	NA	NA	NA	NA	NA	NA	NA	NA	NA	NA	NA	NA
	1700047G07Rik	0	0	NA	0	0	0	0	0	0	0	0	0	0	0	NA	NA	NA	NA	NA	NA	NA	NA	NA	NA	NA	NA	NA	NA
	1700047K16Rik	0	0.14	0	0	0.18	0.46	0.75	0	0	0	0	0	0.46	0.12	NA	NA	NA	NA	NA	NA	NA	NA	NA	NA	NA	NA	NA	NA
	1700047L14Rik	0	0	NA	0	0	0	0	0	0	0	0	0	0	0	NA	NA	NA	NA	NA	NA	NA	NA	NA	NA	NA	NA	NA	NA
[truncated: 53,592 more rows]

## Sheet: Fig2
Fig. 2a,b,d,e,f and FigS2a
	mouse	sample	weight	Olfr299	Olfr109	Olfr281	Olfr1015	Olfr1347	Olfr1509	Olfr750	Olfr6	Olfr11	Olfr701	Olfr16	Olfr303	Olfr906	Olfr56	Olfr631	Olfr1353	Olfr1032	Olfr769	Olfr1414	Olfr1026	Olfr1370	Olfr1260	Olfr648	Olfr855	Olfr448	Olfr1009	Olfr1031	Olfr1123	Olfr571	Olfr131	Olfr30	Olfr975	Olfr577	Olfr187	Olfr78	Olfr1342	Olfr267	Olfr266	Olfr13	Olfr399	Olfr62	Olfr94	Olfr479	Olfr323	Olfr1018	Olfr922
	DV1	1	0.0073911	0	0	139.25	0.27	31.45	0	0	0	93.89	0	0	0	0	0	0	2.28	0.1	0	0.47	0	0	0.29	0	0	0	0	0.27	0	0	1.45	1.91	0	0	0	229.8	0	89.32	0	8.22	0	0	0	0	0	0	0
	DV1	2	2.54238	192.21	39.1	1515.59	0.1	0	1600.02	9.93	686.65	0	0.07	174.63	298.21	0	0.03	0	0	0	35.11	0.09	0	0.21	1695.44	18.29	0	0	0.11	0	354.77	0	2230.63	3.03	0	0	0	1127.08	0	284.46	0	0	0	0.11	97.75	115.69	0	208.64	0
	DV1	3	2.57062	0	0.1	1068.65	549.74	0	1693.01	222.68	1462.46	0	167.96	0	358.73	165.8	0	1.63	168.34	0	83.12	256.83	0	914.68	3680.42	0	224.61	0	81.55	152.97	1456.4	0	3756	730.72	0	0.03	582.32	874.44	0	124.18	0	0.09	0	60.28	34.91	475.67	0	81.71	1.77
	DV1	4	2.23675	0	0	1349.65	0.41	0	301.33	0	1518.95	0	0	1.08	669.41	0	0	0	154.7	5.52	0	314.62	0.43	390.55	438.71	0	302.77	0.11	0.55	0.2	237.74	0.11	3195.84	367.89	0	0	0.11	960.28	227.67	357.81	0	0	0	0	85.4	441.22	0	267.68	0
	DV1	5	1.38669	0	124.31	1564.87	409.09	181.1	0	416.95	1619.03	266.29	0.08	233.11	756.47	0	0	0	0.11	0	223.58	8.28	0	2054.64	635.09	0.24	344.59	146.23	0	163.5	250	20.32	2862.33	386.33	0	0	0.23	880.44	0	315.01	0	136.14	0.46	0	281.61	0	0.12	353.39	0
	DV1	6	1.28952	0	0	2873.32	202.94	0.31	452.02	16.89	986.98	0.11	234.21	0	1589.76	0.87	118.27	0	1.15	0	0.29	215.98	1.1	1160.19	493.01	0.11	0.11	0	15.72	545.63	112.41	0	2737.76	399.26	0.28	0.03	223.54	1880.94	0	510.84	0.1	0	194.82	0.9	116.76	0.09	0	0.11	0
	DV1	7	1.86168	0.02	141.7	1592.72	536.59	220.08	1015.42	217.16	3166.2	115	131.03	0	2262.65	0	0	0	150.38	0	274.02	0.07	0	790	183.82	6.82	489.93	0	2.62	0.17	158.28	123.04	3636.26	140.18	0	0	304.71	561.95	2.37	481.82	0	5.3	7.26	3.33	205.6	139.72	0	0	0
	DV1	8	1.66945	147.04	0.77	1435.49	578.92	0	1003.4	89.82	694.1	658.07	0	0.09	551.94	0.1	97.62	0.8	356.49	0.26	775.47	0	110.24	1466.65	9.13	0	599.73	8.61	178.81	171.75	0	153.74	2452.14	865.72	0	0.1	122.68	65.85	172.95	545.57	8.97	0.45	6.04	0	0	0	0	200.51	0
	DV1	9	2.17222	0	0	1297.86	434.64	0	1266.65	373.49	314.35	0	0	496.24	0.1	0	2.2	0	413.5	162.67	1539.2	98.46	0	2346.85	61.53	0	216.36	0	149.28	450.96	0	0	6246.77	1000.58	0	0	115.34	1322.15	253.05	832.87	0	517.3	156.72	160.91	0	279.18	91.05	515.43	0
	DV1	10	1.29392	0	203.05	1034.46	433.32	0	203.88	0	0	828.99	0	0	3.75	0	0	0	150.49	0	50.16	486.02	0	2091.87	19.06	0	0	611.18	394.19	625.21	0	0.83	2782.82	989.5	0	84.98	230.7	141.3	126.13	426.03	0	0	68.69	0	0	0	0.11	304.75	0
	DV1	11	0.879646	0	0	1092.52	192.6	106.05	0.34	0.1	0.24	0	59.84	243.78	8.69	0.12	0.58	0	326.58	0	0	0	154.45	2709.19	232.36	0	309.54	733.88	870.01	961.35	0.26	109.55	5703.96	1182.95	190.7	255.58	0.24	1017.32	0	277.55	388.8	0	0	0	52.06	217.24	0	0	0
	DV1	12	0.991965	0	58.93	651.57	0.4	0	1.79	0	6.17	0	157.97	376.41	0.17	0	159.66	0	316.84	0	121.12	0.26	119.92	1743.09	2.61	0	594.49	1490.28	1010.24	433.62	0	0	6092.31	5714.72	0	171.87	0	1470.47	217.31	296.06	0	197.77	0	259.49	0	0.18	0	15.48	0
	DV1	13	0.987568	0	3.45	3143.23	309.85	0	6.65	0	0.34	0	148.17	1383.61	0	276.49	236.1	0	659.55	8.03	0.2	0.09	166.03	389.59	16.67	0	0	615.88	753.58	534.21	0	301.75	17484.5	835.33	0	773.33	0.55	1515.29	0	278.55	3.99	131.08	0	0	0	0	0	0	0
	DV1	14	0.859028	0	178.02	1079.21	402.19	281.79	0	80.78	0.38	3.94	0.33	524.52	0.56	644.97	0.63	0	882.16	275.84	0	0.25	0.32	172.91	20.07	0.1	190.53	0	347.93	763.84	0.2	0.04	4667.1	497.16	0	242.65	377.23	569.7	0	332.17	322.63	0	205.79	389.85	6.14	0	0	0	0.08
	DV1	15	0.695153	0	222.92	1048.47	744.87	0.32	0	0	0.12	0.12	0.51	0.31	1.27	401.14	0	0	2.6	0.08	0.4	461.19	187.82	11.28	21.98	0	393.43	5.11	0.59	1609.16	0.24	0	3623.75	0.1	0.24	10.38	888.89	774	0	228.34	0	0	0.11	0	0	0.1	0	0	15.62
	DV1	16	0.5388	0	156.53	2543.02	0.46	0.12	0.72	0.41	0.99	0.25	270.49	0.56	0.45	110.97	0.23	0	0.17	0	3.46	7.34	148.72	0.25	287.19	9.62	351.67	0	0.13	1394.06	0	0.12	611.12	229.54	0	296.83	1039.13	1683.1	0	221.02	0	2.8	0	1.5	0	0	0	0.13	0
	DV1	17	0.45827	0	0.14	1312.41	938.23	0	2.29	1.43	1.58	2.61	0.18	8.96	0.52	311.8	1.23	8.09	304.85	2.05	0	8.99	0	3.87	3.7	0.86	0.82	10.25	1.3	1458	0.91	0	81.34	0.76	0	527.76	1.87	1738.04	0	700.89	2.51	1.79	5.69	279.56	92.75	0.24	19.9	0.44	0
	DV1	18	0.441135	0	0.13	816.91	268.04	0	0	1.61	0	0	0	2.21	3.41	10.66	0.79	0	244.69	90.07	0	0	0.25	4.79	0	0	0.12	0.26	0.26	128.01	0	0	2.02	0.46	0	737.63	0.13	602.64	302.78	481.23	150.04	0	0	0	0.09	0	12.11	0	0
	DV1	19	0.301111	0	0.33	1646.57	2306.87	0	3.16	0.67	8.43	0.16	0	0.87	0.74	0.82	0.1	0	0.76	0.74	0.98	3.14	178.96	14.43	321.13	0	1.08	1.16	1.14	6.98	0.05	0.32	38.03	4.73	0	826.86	1.59	1115.98	0.15	537.83	1.94	0.29	0.76	0.32	13.52	0.55	0	1.32	0
	DV1	20	0.370305	0	0	1278.97	773.53	0	6	231.25	2.49	0	0	29.07	0.65	0	0.22	0	570.77	0	1.23	1.72	0	1.78	224.69	0.04	0.11	0	4.06	1.55	0	0	23.49	9.33	0	502.96	2.53	1070.19	233.66	582.27	0	0.11	0	0.12	2.11	0.1	3.82	2.53	253.55
	DV1	21	0.325431	0	0	2162.14	340.83	0	0.49	0.11	0	0	0.08	0.8	0.23	0.96	0	0	0	74.12	0	0.21	1.25	0.13	0	134.76	0.12	0	0.13	1.19	0	0.12	1.86	0.56	0	0.47	0	1362	0.24	446.3	10.39	0	0	0	0	0	0	0	0.11
	DV1	22	0.39911	2.98	0.36	4089.23	1663.19	0.24	6.53	0.3	4.69	6.8	125.96	0.43	2.07	1.1	0.22	0	27.01	528.5	1.74	0.39	0.24	5.93	314.01	81.53	0.92	0.86	0.73	6.19	3.29	0.12	19.88	2.98	0	0.37	1.63	556.53	94.43	224.01	101.69	0.22	0	0.12	29.23	0.1	38.28	3.92	7.08
	DV2	1	0.790128	0	0.48	1489.79	0	999.56	2261.46	0	1244.72	26.8	0	0	5.99	11.85	0	0	0	0	0	318.56	0	670.85	1171.4	0	6.08	0	7.98	0.11	0	0	12.99	282.87	0	0	328.37	320.66	0	410.42	0	3.8	3.6	18.17	0	0.1	0	491.54	0
	DV2	2	2.14402	168.84	315.81	1809.56	8	0	1334.83	0	706.8	0	301.31	8.56	404.63	0.11	0	0	0	4.49	295.04	314.79	0	3.98	595.6	0	0	3.72	0	366.38	1467.53	0	2750.81	0	0	3.61	9.76	1980.59	4.85	888.21	0	0.31	0	18.48	7.62	0	0	0.11	0.09
	DV2	3	1.92785	0.09	112.44	1980.17	503.29	0	19.66	207.49	2459.04	1.13	512.26	2	144.94	4.53	118.03	0	0.69	0.31	77.13	0.55	31.57	1202.61	83.19	0.28	1.15	0.19	1.22	6.6	1030.09	153.9	2786.61	423.21	0	0.56	2.34	1381.69	295.54	354.47	0	0	5.78	11.26	55.48	243.25	0	161.31	0.54
	DV2	4	2.97281	0	220.88	1043.29	0	0	491.6	219.58	3485.42	2.55	0	5.17	101.19	114.65	441.93	0	2.11	0	150.57	251.17	3	499.57	588.47	0	2.33	0	0	0.08	284.53	2.65	2303.15	467.68	0.09	23.59	203.76	863.55	0.08	276.3	171.7	0	0.08	0	97.16	369.96	0	293.24	0
	DV2	5	1.81941	0	193.74	1910.19	363.11	0	755.26	0	1391.69	296.26	0	4.69	516.19	0.2	416.18	0	373.83	0.1	2.35	0.16	0	1717.67	271.94	0	799.66	0	2.34	4.71	624.17	0	928.31	756.02	0	0.1	259.86	361.9	232.11	0.1	0	0	0.2	2.91	299.88	4.42	0	414.37	0
	DV2	6	1.92499	0	286.97	2429.83	254.38	231.75	637.41	390.93	1208.15	3.56	0.13	308.67	3190.94	227.41	0.17	0	1.46	0.34	257.38	0.26	0	887.74	406.15	0.03	253.83	1.9	179.7	206.26	0.48	0	3019.08	215.15	0	7.74	7.29	172.03	2.68	628.19	0.09	0.09	233.68	11.97	198.63	0.03	0	417.47	0.08
	DV2	7	1.7695	0	0	481.05	261.06	0	1778.34	371.88	496.28	323.52	0	0.35	913.4	0.03	0	0	0	0	1222.08	469.45	0	1082.22	39.64	0	156.91	0.13	250.15	235.58	742.92	0	2194.29	792.15	0	0	0.13	1488.95	0	281.64	0	0	0	20.58	189.42	0	0	0	0
	DV2	8	1.67386	0	0.1	1862.94	269.01	0	6.43	473.99	698.4	847.63	0	126.89	856.86	0.2	1.97	0	0.09	0	1036.53	6.88	0	2168.29	282.51	0	0	0.86	0	21.4	0.1	256.03	3250.37	808.12	0	0	4.57	1201.08	6.16	175.83	9.51	6.19	0.09	12.87	139.16	0	7.82	0	0
	DV2	9	0.908819	0	38.04	1711.57	235.29	0	0	2.65	10.71	0	0.94	365.28	494.96	0	197.93	25.48	0.19	0	517.76	242.94	0	2395.32	0	0	631.72	405.11	265.82	133.16	0.2	176.24	4425.38	2270.14	0	0.31	246.39	1289.45	415.82	186.71	0	0	82.12	0.1	0.07	0.93	0	228.98	0
	DV2	10	1.28861	3.49	5.28	1036.17	331.1	0	0	0.2	0.24	0.12	0	289.36	0	0	0	0	259.71	0	222.86	0	0	1628.05	0.12	236.82	12.23	1385.97	1266.76	2.74	0.12	0	3360.47	5742.13	0	5.07	632.43	1402.46	0.46	148.74	7.97	0	0	467.02	0	0	0	0	0
	DV2	11	0.869377	0.1	605.02	813.22	0.4	215.31	6.02	135.94	2.35	221.23	0.27	296.86	0.19	1117.66	0.07	0	0	3.38	0	6.74	50.94	3015.35	3.27	0.21	0.2	276.6	1432.71	499.55	11.38	0	4552.12	2974.31	0	0	350.08	1177.78	0.1	9.8	0	210.65	302.95	0	0.23	4.25	0	256.59	0
	DV2	12	0.568322	0	281.03	718.55	0	0	0.24	0	0	0	0	1674.87	0	496.64	0	0	0.12	116.32	0	0	0	241.76	4.31	0	0	1499.39	283.67	1267.63	0	0	8433.73	1274.41	0	0	4.69	2556.55	0	638.6	0	0.23	0	0	165.48	0	0	0	0
	DV2	13	0.599004	479.51	24.02	1254.36	0.27	0	0	312.55	10.18	0	0	1265.56	7.13	0.15	0	0	2.98	266.56	0.38	0	0	13.09	0.06	0	405.84	243.82	506.6	230.58	0	0	11133.8	305.85	0	7.37	413.68	1359.84	0	281.35	62.23	360.23	252.34	0	0	0	8.7	0.15	0
	DV2	14	0.773795	0	0.02	788.1	273.11	0	0.12	0	0.13	281.88	254.49	2.42	0	270.77	0	0	388.96	6.06	0	0	0	0.26	719.92	0	202.92	0	221.64	733.86	0.13	0	8699.65	217.3	0	190.74	702.34	3172.09	0.12	252.6	0	0	0	3.99	0.09	0	9.16	0	0
	DV2	15	0.51668	0	0	1009.81	0	0	0	0	0.03	0	0	0.12	0	282.44	174.11	0	968.31	566.42	0	0	0	0	2.93	0	0	0.04	0	497.02	0	0.13	2395.28	299.26	0	0	947.95	2080.7	0	195.37	0	0	496.43	15.4	6.53	3.28	0	0	0
	DV2	16	0.6953	0	0	1768.06	593.38	306.06	0.29	13.06	0	15.77	214.26	0	3.99	309.23	3.16	0	0	285.36	0.26	71.29	5.03	0.3	0.15	0	34.45	0	0	760.47	0	0	11.95	4.69	0	202.47	265.01	900.61	5.15	580.38	0	0	0.08	10.02	0	0	0	0.15	0
	DV2	17	0.52431	0	0	1625.15	1338.2	0	15.71	104.44	5.09	3.03	249.93	342.48	0	8.49	0	0	245.21	235.08	3.06	0.02	19.79	4.57	0	172.72	0	1.07	0.26	1653.01	0.27	0.13	9.33	0.58	0	208.19	203.94	597.33	12.08	459.35	0	153.73	367.96	119.77	0	0	0	0.04	3.46
	DV2	18	0.390439	0	0	1656.79	400.4	0	0	2.5	0	0	0	69.44	0	0	0.07	0	0	0	0	0	61.35	7.96	0.12	201.13	0	0	0	355.93	0	0	0.66	0.21	0	291.21	0.7	584.49	0	493.86	0	2.91	757.38	6.41	0.09	0	9.09	0	0
	DV2	19	0.55217	0	0	2321.62	506.21	0	1.32	0.11	0.14	10.58	0	0.61	0	0.03	0	0	0.25	332.89	0	0	0	5.57	0.24	0	0	0	0.07	0	0	0	1.25	0.12	10.83	409.75	0	1132.86	0	163.34	0	0	0	0	67.15	5.98	0	0	0
	DV2	20	0.546	0	0	1730.94	803.77	0	0.12	146.41	0.13	0	204.55	0	0.12	0	0	0	0	0	0	0.1	0	0	0	143.14	0	0	0.26	185.56	0.04	0	0.47	0.11	500.8	0	0	1327.52	0.12	36.66	0	5.28	0.12	5.32	1.01	0	0	0.13	618.56
	DV2	21	0.448651	0	0.11	3687.35	1072.28	0	0	177.83	0.1	0	0	0.47	0.19	0.11	4.11	0	0	1512.99	0	7.02	0	0.02	0	0	0	1.39	0	0.2	0	0	1.15	0.18	0	0	0	650.93	0	398.22	0	0	0	20.13	0.07	0	0	0.03	0
	DV2	22	0.442382	0	0	2105.59	0	0	0	0.1	0.23	0	0	0	0.1	0	0	0	0	201.31	0	0	0	1.38	1.29	283.77	0	0.23	0.12	0	0	0	0.63	2.94	0	0	0.11	3365.22	0	449.14	0	0	0.11	0	18.88	0	0	0	0
	DV3	1	1.15654	0.09	0.27	330.48	0.58	114.08	698.1	0.22	379.31	0.45	0.06	0.72	0.32	0	0.49	0	0.58	0.42	0.08	176.74	0.18	71.53	796.49	0.89	0.85	1	43.04	0.58	31.36	0	248.53	79.31	0	0.18	1.99	136.86	37.67	50.71	0.33	0	0.08	1.7	33.31	0.45	0	36.02	0
	DV3	2	1.20046	0	0	283.62	0	0.48	0.96	14.92	314.79	0.06	0	23.69	0.09	0	0.07	0	0	0	0.43	237.37	0	55.48	220.53	1.67	0.09	0	0	0	0.29	0	128.26	0.09	0	0	0.1	195.38	22.97	43.25	0.09	0	0	2.96	28.41	0	0.19	40.15	0
	DV3	3	0.781911	0	0	462.42	0.1	79.94	1.05	0.54	143.39	0	0	1.46	0.1	0.03	139.82	0	30.5	0	0	0	0	77.98	38.11	0.98	0.41	0	0.22	0.3	159.85	0	272.11	1.82	0	0.66	0	30.56	0.72	60.95	2.4	0.1	0	1.31	39.38	0.37	0	66.26	0
	DV3	4	0.654815	0	0	300.67	0	0	0.79	39.99	0.52	0.95	0	1.04	0.29	0.05	0	0	0.39	0.14	0	7.29	0	1.15	165.6	2.83	0	0	0.46	1.08	213.71	0	4.52	1.21	0	0.21	0	106.02	16.65	106.81	0	0	0.2	0	22.88	0	0	0.11	0.61
	DV3	5	0.907373	0.77	0	351.15	0	0	0.43	30.4	39.58	0	1.04	0	231.32	24.25	26.75	0.23	93.9	0	0	0	0	164.54	471.76	2.43	0.22	1.65	0	0.43	212.47	0	668.81	38.16	0	0	0.45	275.4	0	50.28	42.27	0	0	4.29	57.48	2.94	138.4	64.64	0
	DV3	6	1.83459	0	0	409.79	0.58	86.28	0.41	114.02	1044.76	0.05	38.57	91.5	143.96	38.07	0.97	0	66.53	1.35	55.62	0.43	0	255.65	156.96	0.71	32.96	55.05	1.01	1.73	46.19	0.09	539.45	144.66	0	50.1	69.82	151.33	0.02	217.41	4.79	0.16	0	0.18	11.13	0.07	0	192.41	0
	DV3	7	1.43733	0	0.45	254.45	0.62	24.81	341.09	30.68	542.65	63.94	0	0.4	301.47	1.47	0.68	0	0.1	0	0.38	37.59	0	290.79	46.75	1.11	0.11	0.11	0	1.24	55.64	0	867.56	77.3	0	0.03	0	210.24	0.73	94.97	0.41	0.99	0.42	0.56	10.43	0	0	41.61	0
	DV3	8	1.51352	58.45	69.12	280.07	71.57	49.86	126.76	38.59	292.52	15.16	44.46	0.19	163.6	1.06	35.12	0	63.58	0	338.29	0.8	11.48	1249.94	138.62	4.9	70.99	60.62	0.52	2.24	68.47	50.32	1567.69	44.48	0	43.62	50.83	163.99	0.79	50.09	0	0	0.69	0.73	48.68	1.06	0	75.68	0
	DV3	9	1.93227	0	62.22	296.23	84.62	38.04	865.49	114.81	111.76	59.11	0.25	0.17	85.51	23.69	22.97	0	3.35	48.93	199.83	36.45	0	246.8	156.29	0.29	120.11	46.36	0.1	0.64	0.02	0	2002.33	299.58	0	0.1	34.35	165.49	0.83	40	23.23	30.48	0	0.49	40.89	19.2	1.26	181.32	2.01
	DV3	10	1.39873	0	54.05	427.44	0	0	264.2	31.13	77.02	38.45	0	54.35	73.82	437.04	0	0	41.29	45.87	121.82	35.28	0	146.52	0.21	40.56	223.12	0	34.89	27.28	0.88	20.41	2052.91	412.37	0	38.48	81.39	107.79	41.93	25.54	0	71.42	69.81	0	37.26	2.55	0	64.91	0
	DV3	11	1.70804	0	102.23	381.91	231.63	44.38	125.2	45.73	92.8	123.82	27.04	64.01	0.2	245.86	65.06	0	126.16	47.85	24.89	0	0	264.69	110.04	19.29	248.97	201.82	154	230.8	73.3	24.08	5667.05	1220.39	0	99.12	68.9	217.6	0	118.97	0	1.06	44.07	2.81	8.67	35.63	0	33.34	0
	DV3	12	1.6549	0.19	0	351.46	37.48	0	102.71	0	99.41	0	0.06	163.2	0.09	186.54	27.69	0	236.36	85.71	0	0	0.14	565.81	58.69	42.66	237.66	104.56	240.1	30.11	0	36.22	1694.48	424.28	0	0	0.21	127.37	37.29	61.54	0	38.09	91.3	0	18.08	0	7.61	37.1	0
	DV3	13	1.09577	0	35.18	233.04	0.37	0	0.39	22.07	0.5	0	0	251.1	0.36	57.03	27.29	0	198.49	104.86	0.17	0	23.35	707.47	43.32	2.8	35.38	543.51	451.85	60.61	0.1	0	760.42	410.36	0	0	43.8	80.82	0.09	66.09	0.55	0.02	16.2	2.81	20.55	0	0	0.1	53.34
	DV3	14	1.1009	0	0	636.95	317.37	0	0.37	38.07	0.38	68.99	40.09	566.95	0	0.2	16.96	0	0	0.13	0.08	9.24	39.44	9.95	0.29	1.63	383.61	56.89	501.85	96.93	0.2	0	667.8	581.52	0	164.03	73.96	80.82	0	189.19	0	44.19	0	2.79	0	0	0	0.49	0
	DV3	15	0.908733	0	0	246.28	93.36	9.74	0.29	25.17	0.1	35.58	0	127.02	0	267.98	0	0	45.96	0.42	0.36	0.08	0	0.41	0.21	10.5	81.05	5.15	38.94	0.1	0.1	0	486.73	368.41	0	13.47	0	322.23	3.99	145.94	0.85	0.09	0	29.72	13.97	0	0	0.52	0
	DV3	16	0.878324	0	28.66	386.66	276.85	0	1.79	0	0.13	108.85	0	160.09	0.12	47.79	0	0	37.17	0	0	0	1.94	0.38	0.13	3.57	299.12	0	30.2	614.14	0	11.51	1608.52	73.01	0	48.27	60.18	130.66	42.46	76.43	0	0	67.1	34.8	16.37	0	26.8	0	0
	DV3	17	0.490491	0	43.47	548.34	162.34	0	4.47	79.85	0.02	1.32	0.24	140.47	1.27	0.19	0	0.09	0.09	0.76	0	0.08	0	2.06	1.01	2.52	0.71	1.34	1.69	0.17	0.02	0	1918.68	98.05	0	0.47	196.73	80.92	57.58	91.76	78.81	0	32.63	69.31	0	0	0	0.76	0
	DV3	18	0.524912	0	0.83	451.29	6.64	0.18	0.86	0	0	0	9.42	14.47	0.11	30.81	0	0	0	0.69	0	0	0.09	0.18	10.46	0	0	0	0	454.89	0.09	0	2.6	1.05	0	167.7	21.24	101.51	33.89	19.09	5.39	0	80.14	76.1	0	0	0	0.56	0
	DV3	19	0.29866	0	0	492.38	121.25	0	0.09	0.41	0.2	0	0.19	6.28	0	0.2	0.06	0	50.51	115.43	0.11	0	2.33	33.24	0	2.4	0.48	0.2	0.2	0.37	0	0	2.01	0.97	0	69.43	0.21	98.04	0.09	199.95	0	0	0.28	76.44	12.45	0	25.47	0	0.04
	DV3	20	0.423078	0	0.01	419.19	46.26	0	0.17	13.12	0.27	0.09	34.51	0.16	0.16	33.55	0.49	0	395.2	199.13	17.12	0.86	65.44	29.88	8.25	42.88	0.93	0.09	0	0.99	0	0	2.37	7.11	0.63	151.58	0	85.41	0	26.47	0	0	10.52	0.18	0	0	0	0	24.47
	DV3	21	0.237334	0	0	276.78	192.83	0	0.34	0	0	0	0	22.04	0	1.55	0.27	0	0.08	64.96	0.08	0	0	0.36	0.29	0.63	0.17	0.09	0.3	0.17	0	0	1.48	1.42	0	0.45	0.26	104.96	31.98	178.6	0	0.08	0	0.63	0	0	20.94	0.27	0
	DV3	22	0.454235	0	0	383.79	164.8	0	0	7.22	0.16	0	0.15	11.91	0.22	0.04	0.1	0	0	53.98	0	0	0.08	31.24	4.49	40.18	0	0.08	0	0	0	0	323.42	21.12	0	0	0.54	559.86	0	32.78	0	0	0	0	0.11	0	1.45	0	0
[truncated: 1,441 more columns]

## Sheet: Fig2g
Fig. 2g
	olfrname	dv_mean_position	class	oe_region
	Olfr1	5.55584	2	Ventral
	Olfr10	7.07773	2	Dorsal
	Olfr1000	15.0374	2	Ventral
	Olfr1006	6.47394	2	Ventral
	Olfr1009	11.1321	2	Dorsal
	Olfr101	6.59002	2	Ventral
	Olfr1010	6.17893	2	Dorsal
	Olfr1012	4.72166	2	Dorsal
	Olfr1013	5.92341	2	Ventral
	Olfr1014	4.97971	2	Ventral
	Olfr1015	5.35526	2	Ventral
	Olfr1016	16.4456	2	Ventral
	Olfr1018	16.5818	2	Ventral
	Olfr1019	4.21502	2	Dorsal
	Olfr102	6.11078	2	Dorsal
	Olfr1020	5.66609	2	Dorsal
	Olfr1023	5.30999	2	Dorsal
	Olfr1026	6.94143	2	Dorsal
	Olfr1028	6.75046	2	Dorsal
	Olfr1029	7.07032	2	Dorsal
	Olfr103	10.3902	2	Ventral
	Olfr1030	8.93251	2	Dorsal
	Olfr1031	8.10447	2	Dorsal
	Olfr1032	4.05622	2	Dorsal
	Olfr1034	11.3709	2	Dorsal
	Olfr1036	8.02019	2	Dorsal
	Olfr1037	10.9278	2	Dorsal
	Olfr1039	10.4725	2	Dorsal
	Olfr1042	11.2419	2	Dorsal
	Olfr1044	7.09162	2	Dorsal
	Olfr1045	8.79386	2	Dorsal
	Olfr1046	4.39133	2	Dorsal
	Olfr1047	4.08783	2	Dorsal
	Olfr1048	3.7663	2	Dorsal
	Olfr1052	5.50363	2	Dorsal
	Olfr1053	11.0612	2	Dorsal
	Olfr1054	5.64298	2	Dorsal
	Olfr1056	6.95284	2	Dorsal
	Olfr1057	11.4403	2	Dorsal
	Olfr1058	5.51733	2	Dorsal
	Olfr1062	10.6523	2	Ventral
	Olfr1065	5.77949	2	Dorsal
	Olfr107	15.123	2	Dorsal
	Olfr1076	16.8361	2	Dorsal
	Olfr1079	6.02328	2	Dorsal
	Olfr1080	11.7283	2	Ventral
	Olfr1082	12.8179	2	Ventral
	Olfr1084	12.0593	2	Ventral
	Olfr1085	10.3523	2	Ventral
	Olfr1086	6.42932	2	Dorsal
	Olfr1087	11.8395	2	Ventral
	Olfr109	11.1615	2	Ventral
	Olfr1090	4.71111	2	Ventral
	Olfr1093	8.98478	2	Ventral
	Olfr1094	5.35373	2	Dorsal
	Olfr1095	10.1373	2	Dorsal
	Olfr1097	14.8577	2	Ventral
	Olfr1098	17.4331	2	Ventral
	Olfr1099	8.94919	2	Ventral
	Olfr11	13.2151	2	Ventral
	Olfr1101	4.65474	2	Dorsal
	Olfr1102	6.71515	2	Dorsal
	Olfr1104	5.04956	2	Dorsal
	Olfr1106	9.26225	2	Dorsal
	Olfr1110	15.0067	2	Ventral
	Olfr1111	7.22549	2	Dorsal
	Olfr1112	17.8145	2	Ventral
	Olfr1113	9.01116	2	Dorsal
	Olfr1115	14.6041	2	Ventral
	Olfr1118	17.8933	2	Ventral
	Olfr112	7.75587	2	Ventral
	Olfr1120	6.68444	2	Ventral
	Olfr1122	5.42959	2	Dorsal
	Olfr1123	18.8157	2	Ventral
	Olfr1124	18.5546	2	Ventral
	Olfr1126	16.8675	2	Ventral
	Olfr1128	8.34981	2	Ventral
	Olfr1129	13.7819	2	Ventral
	Olfr113	8.11235	2	Ventral
	Olfr1130	13.6972	2	Ventral
	Olfr1131	2.5348	2	Dorsal
	Olfr1132	2.65029	2	Dorsal
	Olfr1133	4.66816	2	Dorsal
	Olfr1134	3.95967	2	Dorsal
	Olfr1135	3.77112	2	Ventral
	Olfr1137	5.24915	2	Dorsal
	Olfr1138	10.8362	2	Ventral
	Olfr114	7.22947	2	Ventral
	Olfr1140	11.8928	2	Dorsal
	Olfr1143	5.03828	2	Ventral
	Olfr1148	9.07985	2	Ventral
	Olfr115	6.59913	2	Ventral
	Olfr1152	10.3662	2	Ventral
	Olfr1154	3.82778	2	Dorsal
	Olfr1155	6.81816	2	Dorsal
	Olfr1157	4.75796	2	Dorsal
	Olfr116	8.50761	2	Ventral
	Olfr1160	4.97565	2	Dorsal
	Olfr1161	5.71241	2	Dorsal
	Olfr1162	5.02993	2	Dorsal
	Olfr1163	13.2914	2	Ventral
	Olfr1166	9.68438	2	Dorsal
	Olfr1167	9.75362	2	Dorsal
	Olfr1168	6.98525	2	Dorsal
	Olfr117	11.2831	2	Ventral
	Olfr1170	9.15576	2	Dorsal
	Olfr1173	14.2563	2	Dorsal
	Olfr1174	10.7593	2	NA
	Olfr1175	7.07347	2	NA
	Olfr1176	12.246	2	Dorsal
	Olfr1178	20.7606	2	Ventral
	Olfr1179	18.8312	2	Ventral
	Olfr118	12.7533	2	Ventral
	Olfr1180	15.5631	2	Ventral
	Olfr1181	11.629	2	Ventral
	Olfr1182	20.0685	2	Ventral
	Olfr1183	18.495	2	Ventral
	Olfr1184	20.3264	2	Ventral
	Olfr1189	12.7541	2	Ventral
	Olfr119	12.9142	2	Ventral
	Olfr1193	15.5356	2	Ventral
	Olfr1195	17.3051	2	Ventral
	Olfr1196	19.165	2	Ventral
	Olfr1197	18.5826	2	Ventral
	Olfr1198	17.8569	2	Ventral
	Olfr1199	15.1619	2	Ventral
	Olfr12	11.2879	2	Ventral
	Olfr120	12.5625	2	Ventral
	Olfr1200	19.0601	2	Ventral
	Olfr1201	18.4267	2	Ventral
	Olfr1202	17.999	2	Ventral
	Olfr1204	16.5486	2	Ventral
	Olfr1205	18.2768	2	Ventral
	Olfr1206	14.493	2	Ventral
	Olfr1208	17.4751	2	Ventral
	Olfr1209	15.6625	2	Ventral
	Olfr121	14.7242	2	Ventral
	Olfr1211	18.2362	2	Ventral
	Olfr1212	17.4339	2	Ventral
	Olfr1213	19.2163	2	Ventral
	Olfr1214	16.8115	2	Ventral
	Olfr1215	13.9892	2	Ventral
	Olfr1216	14.5648	2	Ventral
	Olfr1217	12.8562	2	Ventral
	Olfr1219	14.99	2	Ventral
	Olfr122	13.6538	2	Ventral
	Olfr1220	15.3201	2	Ventral
	Olfr1221	14.7786	2	Ventral
	Olfr1222	15.4949	2	Ventral
	Olfr1223	16.7323	2	Ventral
	Olfr1226	17.5229	2	Ventral
	Olfr1228	19.6071	2	Ventral
	Olfr1229	18.4701	2	Ventral
	Olfr123	18.2063	2	Ventral
	Olfr1231	11.0891	2	Ventral
	Olfr1232	16.3023	2	Ventral
	Olfr1233	12.9498	2	Ventral
	Olfr1234	14.9065	2	Ventral
	Olfr1238	16.2408	2	Ventral
	Olfr1239	15.628	2	Ventral
	Olfr124	17.7448	2	Ventral
	Olfr1240	16.7701	2	Ventral
	Olfr1242	16.9083	2	Ventral
	Olfr1243	17.3004	2	Ventral
	Olfr1246	11.8707	2	Ventral
	Olfr1247	14.1628	2	Ventral
	Olfr1248	10.8068	2	Dorsal
	Olfr1249	15.8324	2	Ventral
	Olfr125	11.1698	2	Ventral
	Olfr1250	14.3332	2	Ventral
	Olfr1251	18.1623	2	Ventral
	Olfr1252	18.7848	2	Ventral
	Olfr1253	15.6467	2	Ventral
	Olfr1254	19.2454	2	Ventral
	Olfr1255	12.1678	2	Ventral
	Olfr1256	10.849	2	Ventral
	Olfr1257	16.0882	2	Ventral
	Olfr1258	11.4287	2	Ventral
	Olfr1259	6.73549	2	Ventral
	Olfr126	20.805	2	Ventral
	Olfr1260	15.2048	2	Ventral
	Olfr1261	13.4749	2	Ventral
	Olfr1262	11.5925	2	Ventral
	Olfr1263	12.7134	2	Ventral
	Olfr1264	13.8105	2	Ventral
	Olfr1265	16.8147	2	Ventral
	Olfr1269	8.74962	2	Ventral
	Olfr127	18.3347	2	Ventral
	Olfr1270	6.65799	2	Ventral
	Olfr1271	13.6954	2	Ventral
	Olfr1272	4.25544	2	Ventral
	Olfr1274	9.92023	2	Ventral
	Olfr1275	19.9277	2	Ventral
	Olfr1276	19.5162	2	Ventral
	Olfr1277	17.4627	2	Ventral
	Olfr1278	19.3648	2	Ventral
	Olfr128	9.96687	2	Ventral
	Olfr1280	18.0042	2	Ventral
	Olfr1281	17.8197	2	Ventral
	Olfr1282	12.3528	2	Dorsal
	Olfr1283	16.4791	2	Ventral
	Olfr1288	15.8985	2	Ventral
	Olfr129	14.1958	2	Ventral
	Olfr1290	7.81277	2	Ventral
	Olfr1294	14.533	2	Ventral
	Olfr1295	15.5354	2	Ventral
	Olfr1297	10.8199	2	Ventral
	Olfr1298	14.5783	2	Ventral
	Olfr1299	11.6516	2	Ventral
	Olfr13	12.6934	2	Ventral
	Olfr130	15.6562	2	Ventral
	Olfr1301	13.3551	2	Ventral
	Olfr1302	10.3712	2	Ventral
	Olfr1303	18.2691	2	Ventral
	Olfr1305	14.7556	2	Ventral
	Olfr1306	17.4627	2	Ventral
	Olfr1307	19.0869	2	Ventral
	Olfr1308	20.0536	2	Ventral
	Olfr1309	17.3427	2	Ventral
	Olfr131	11.1854	2	Ventral
	Olfr1310	16.8565	2	Ventral
	Olfr1311	19.6426	2	Ventral
	Olfr1312	18.1918	2	Ventral
	Olfr1314	7.36371	2	Ventral
	Olfr1317	15.9358	2	Ventral
	Olfr1318	13.9811	2	Ventral
	Olfr132	14.8705	2	Ventral
	Olfr1320	12.1801	2	Ventral
	Olfr1321	20.0581	2	Ventral
	Olfr1322	20.4764	2	Ventral
	Olfr1323	19.0321	2	Ventral
	Olfr1324	8.84601	2	Ventral
	Olfr1325	17.0236	2	Ventral
	Olfr1328	4.02853	2	Dorsal
	Olfr1329	6.62245	2	Dorsal
	Olfr133	3.64553	2	Dorsal
	Olfr1330	7.7511	2	Ventral
	Olfr1331	7.37574	2	Ventral
	Olfr1333	4.46373	2	Dorsal
	Olfr1335	9.38555	2	Dorsal
	Olfr1336	14.5417	2	Ventral
	Olfr1338	9.13621	2	Dorsal
	Olfr1339	7.78024	2	Dorsal
	Olfr134	4.62403	2	Dorsal
	Olfr1340	7.28617	2	Dorsal
	Olfr1341	11.2872	2	Ventral
	Olfr1342	8.89685	2	Ventral
	Olfr1346	15.131	2	Ventral
	Olfr1347	18.4299	2	Ventral
	Olfr1348	17.4113	2	Ventral
	Olfr1349	17.0307	2	Ventral
	Olfr135	5.79728	2	Ventral
	Olfr1350	13.8681	2	Ventral
	Olfr1351	11.1566	2	Dorsal
	Olfr1352	9.84343	2	Ventral
	Olfr1353	8.18587	2	Ventral
	Olfr1354	16.4926	2	Ventral
	Olfr1356	12.0546	2	Ventral
	Olfr1357	8.3697	2	Dorsal
	Olfr1358	10.593	2	NA
	Olfr1359	18.488	2	Ventral
	Olfr136	12.1734	2	Ventral
	Olfr1360	15.9673	2	Ventral
	Olfr1361	11.2721	2	Dorsal
	Olfr1362	11.0896	2	Dorsal
	Olfr1364	17.0482	2	Ventral
	Olfr1366	4.92945	2	Dorsal
	Olfr1368	15.3746	2	Ventral
	Olfr1370	13.8134	2	Ventral
	Olfr1371	6.15717	2	Ventral
	Olfr1373	13.001	2	Dorsal
	Olfr1375	7.22751	2	NA
	Olfr1377	7.43362	2	Dorsal
	Olfr1378	18.227	2	Dorsal
	Olfr138	16.9297	2	Ventral
	Olfr1380	12.7218	2	Ventral
	Olfr1381	7.50084	2	Ventral
	Olfr1382	15.3771	2	Ventral
	Olfr1383	14.2211	2	Ventral
	Olfr1384	19.3694	2	Ventral
	Olfr1385	16.7689	2	Ventral
	Olfr1386	14.9064	2	Ventral
	Olfr1387	14.0192	2	Ventral
	Olfr1388	9.51631	2	Ventral
	Olfr1389	11.2866	2	Dorsal
	Olfr139	12.9196	2	Dorsal
	Olfr1390	13.1849	2	Ventral
	Olfr1391	14.8721	2	Ventral
	Olfr1393	17.0044	2	Ventral
	Olfr1394	6.70559	2	Ventral
	Olfr1395	12.7106	2	Ventral
	Olfr1396	7.93335	2	Ventral
	Olfr140	17.5656	2	Ventral
	Olfr1402	9.33339	2	Ventral
	Olfr1404	10.3957	2	Dorsal
	Olfr1406	11.2454	2	Dorsal
	Olfr1408	13.4139	2	Dorsal
	Olfr141	7.16346	2	Dorsal
	Olfr1410	8.33799	2	Ventral
	Olfr1411	17.7382	2	Ventral
	Olfr1412	16.6944	2	Ventral
	Olfr1414	16.5622	2	Ventral
	Olfr1415	16.9597	2	Ventral
	Olfr1416	17.5845	2	Ventral
	Olfr1418	16.0034	2	Ventral
	Olfr1419	14.9747	2	Ventral
	Olfr142	7.61402	2	Ventral
	Olfr1420	18.0565	2	Ventral
	Olfr1423	17.8971	2	Ventral
	Olfr1424	17.935	2	Ventral
	Olfr1425	18.0037	2	Ventral
	Olfr1426	19.0721	2	Ventral
	Olfr1427	17.8586	2	Ventral
	Olfr1428	17.8181	2	Ventral
	Olfr143	6.84774	2	Dorsal
	Olfr1431	13.4469	2	Ventral
	Olfr1437	9.55658	2	Ventral
	Olfr1440	18.0088	2	Ventral
	Olfr1442	16.1617	2	Ventral
	Olfr1443	18.3415	2	Ventral
	Olfr1444	10.0297	2	Dorsal
	Olfr1445	14.4422	2	Dorsal
	Olfr1446	7.69256	2	Ventral
	Olfr1447	5.7647	2	Ventral
	Olfr1448	5.97306	2	Dorsal
	Olfr145	4.62429	2	Dorsal
	Olfr1450	15	2	Ventral
	Olfr1451	5.34749	2	Dorsal
	Olfr1454	7.00385	2	Ventral
	Olfr1458	9.02604	2	NA
	Olfr1459	7.67779	2	Ventral
	Olfr146	5.35849	2	Dorsal
	Olfr1461	10.1752	2	Ventral
	Olfr1466	6.96074	2	Ventral
	Olfr1467	5.41756	2	Dorsal
	Olfr1469	7.2211	2	Dorsal
	Olfr147	4.09734	2	Dorsal
	Olfr1471	16.6729	2	Ventral
	Olfr1472	7.1102	2	Ventral
	Olfr1474	9.55397	2	Ventral
	Olfr1477	7.0241	2	Ventral
	Olfr148	7.35173	2	Dorsal
	Olfr1480	14.6343	2	Ventral
	Olfr1484	11.9635	2	Ventral
	Olfr1487	7.06798	2	Ventral
	Olfr1489	19.3305	2	Ventral
	Olfr149	2.57566	2	Dorsal
	Olfr1490	14.5492	2	Ventral
	Olfr1491	14.1786	2	Ventral
	Olfr1494	16.2979	2	Ventral
	Olfr1495	12.018	2	Dorsal
	Olfr1496	4.17254	2	Dorsal
	Olfr1497	7.92499	2	Dorsal
	Olfr1499	11.1983	2	Dorsal
	Olfr15	13.4214	2	Ventral
	Olfr150	6.34791	2	Dorsal
	Olfr1500	8.08983	2	Dorsal
	Olfr1501	11.3067	2	Ventral
	Olfr1502	8.21732	2	Dorsal
	Olfr1504	10.3	2	Ventral
	Olfr1505	8.92336	2	Dorsal
	Olfr1506	11.2976	2	Dorsal
	Olfr1507	17.3389	2	Ventral
	Olfr1508	16.9089	2	Ventral
	Olfr1509	17.4663	2	Ventral
	Olfr151	8.21172	2	Dorsal
	Olfr1510	8.23192	2	Dorsal
	Olfr1511	7.63624	2	Dorsal
	Olfr1512	7.47652	2	Dorsal
	Olfr1513	7.24978	2	Dorsal
	Olfr152	5.6574	2	Dorsal
	Olfr153	7.54551	2	Dorsal
	Olfr1535	9.65221	2	Ventral
	Olfr1537	7.4666	2	NA
	Olfr154	9.19745	2	Dorsal
	Olfr155	14.4865	2	Ventral
	Olfr156	6.53377	2	Ventral
	Olfr1564	10.8579	2	NA
	Olfr1565	15.3041	2	NA
	Olfr157	5.68875	2	Ventral
	Olfr159	10.5113	2	Ventral
	Olfr16	9.71956	2	Dorsal
	Olfr160	4.23773	2	Dorsal
	Olfr161	11.7249	2	Dorsal
	Olfr164	6.52253	2	Ventral
	Olfr165	9.29371	2	Ventral
	Olfr166	16.586	2	Ventral
	Olfr167	17.5787	2	Ventral
	Olfr168	15.2739	2	Ventral
	Olfr169	15.8939	2	Ventral
	Olfr17	15.0188	2	Ventral
	Olfr170	19.2401	2	Ventral
	Olfr171	16.7439	2	Ventral
	Olfr172	6.28827	2	Ventral
	Olfr173	5.78684	2	Ventral
	Olfr175	7.97017	2	Ventral
	Olfr177	12.2495	2	Ventral
	Olfr178	8.4129	2	Ventral
	Olfr18	9.82636	2	Ventral
	Olfr180	7.3349	2	Ventral
	Olfr181	7.03931	2	Ventral
	Olfr183	13.5983	2	Ventral
	Olfr186	10.4795	2	Ventral
	Olfr187	9.53849	2	Ventral
	Olfr19	4.52825	2	Dorsal
	Olfr190	15.4852	2	Ventral
	Olfr191	14.7768	2	Ventral
	Olfr193	12.1081	2	Ventral
	Olfr194	9.15421	2	Ventral
	Olfr195	16.8144	2	Ventral
	Olfr196	9.1167	2	Ventral
	Olfr198	6.00963	2	Ventral
	Olfr199	6.18831	2	Ventral
	Olfr2	15.3794	2	Ventral
	Olfr201	9.35701	2	Ventral
	Olfr202	7.41612	2	Ventral
	Olfr203	10.04	2	Ventral
	Olfr204	10.4175	2	Ventral
	Olfr205	10.8429	2	Ventral
	Olfr206	9.51692	2	Ventral
	Olfr209	9.51084	2	Ventral
	Olfr211	15.4205	2	Ventral
	Olfr212	17.7505	2	Ventral
	Olfr213	19.0222	2	Ventral
	Olfr214	19.6283	2	Ventral
	Olfr215	11.1359	2	Ventral
	Olfr220	15.6522	2	Ventral
	Olfr222	10.1439	2	Ventral
	Olfr223	10.9436	2	Dorsal
	Olfr224	16.4591	2	Ventral
	Olfr225	14.5708	2	Dorsal
	Olfr228	3.62801	2	Dorsal
	Olfr229	9.49055	2	Dorsal
	Olfr23	6.19912	2	Dorsal
	Olfr231	4.19913	2	Dorsal
	Olfr235	12.8064	2	Ventral
	Olfr237	10.6373	2	Dorsal
	Olfr239	13.364	2	Ventral
	Olfr24	12.1633	2	Dorsal
	Olfr243	6.03551	1	Dorsal
	Olfr247	6.56716	2	Dorsal
	Olfr248	6.71717	2	Ventral
	Olfr25	8.26776	2	Ventral
	Olfr250	9.12441	2	Dorsal
	Olfr251	4.49376	2	Dorsal
	Olfr259	10.4754	2	Ventral
	Olfr26	12.745	2	Dorsal
	Olfr263	19.0471	2	Ventral
	Olfr266	9.31155	2	Ventral
	Olfr267	8.78973	2	Ventral
	Olfr27	18.751	2	Ventral
	Olfr270	17.2568	2	Ventral
	Olfr272	17.1898	2	Ventral
	Olfr273	16.6608	2	Ventral
	Olfr275	17.1035	2	Ventral
	Olfr282	11.6694	2	Ventral
	Olfr283	5.63665	2	Ventral
	Olfr285	9.40306	2	Ventral
	Olfr286	8.0437	2	Ventral
	Olfr290	5.21968	2	Ventral
	Olfr291	9.7901	2	Ventral
	Olfr292	15.3496	2	Ventral
	Olfr293	11.6685	2	Ventral
	Olfr295	9.37826	2	Ventral
	Olfr297	14.2248	2	Ventral
	Olfr299	14.9054	2	Ventral
	Olfr3	9.31861	2	Dorsal
	Olfr30	11.7742	2	Dorsal
	Olfr301	11.6227	2	Ventral
	Olfr303	16.5861	2	Ventral
	Olfr305	10.6704	2	Ventral
	Olfr308	15.8173	2	Ventral
	Olfr309	13.6622	2	Ventral
	Olfr31	12.0887	2	Ventral
	Olfr313	10.4099	2	Dorsal
	Olfr314	15.5462	2	Ventral
	Olfr315	14.2403	2	Ventral
	Olfr316	13.3033	2	Ventral
	Olfr317	8.54604	2	Dorsal
	Olfr318	13.9234	2	Ventral
	Olfr319	10.7066	2	Ventral
	Olfr320	9.93748	2	Ventral
	Olfr322	11.1988	2	NA
	Olfr323	7.65351	2	Ventral
	Olfr324	10.6844	2	Ventral
	Olfr325	18.8601	2	Ventral
	Olfr328	14.6561	2	Ventral
	Olfr329	11.2076	2	Ventral
	Olfr33	8.49716	1	Dorsal
	Olfr330	8.10754	2	Ventral
	Olfr331	11.4094	2	Dorsal
	Olfr332	15.5074	2	Ventral
	Olfr338	9.52567	2	Dorsal
	Olfr339	8.27007	2	Ventral
	Olfr340	9.88231	2	Ventral
	Olfr341	5.3885	2	Dorsal
	Olfr342	6.47119	2	Ventral
	Olfr344	13.252	2	Ventral
	Olfr346	20.309	2	Ventral
	Olfr347	9.76069	2	Ventral
	Olfr348	5.99851	2	Dorsal
	Olfr350	5.15674	2	Dorsal
	Olfr351	9.21543	2	Dorsal
	Olfr352	11.1671	2	Dorsal
	Olfr353	13.1695	2	Ventral
	Olfr354	11.2994	2	Ventral
	Olfr355	3.06899	2	Dorsal
	Olfr356	6.92659	2	Dorsal
	Olfr357	11.9413	2	Ventral
	Olfr358	14.2904	2	Dorsal
	Olfr360	18.9803	2	Ventral
	Olfr362	15.4143	2	Ventral
	Olfr365	15.939	2	Ventral
	Olfr366	12.3326	2	Ventral
	Olfr368	4.09091	2	Dorsal
	Olfr370	15.8723	2	Ventral
	Olfr372	6.69518	2	Dorsal
	Olfr373	7.98793	2	Dorsal
	Olfr374	11.1462	2	Ventral
	Olfr376	3.92845	2	Dorsal
	Olfr378	17.7818	2	Ventral
	Olfr38	10.9764	2	Dorsal
	Olfr380	18.5085	2	Ventral
	Olfr381	15.6939	2	Ventral
	Olfr384	8.91656	2	Ventral
	Olfr389	18.4979	2	Ventral
	Olfr39	12.6088	2	Ventral
	Olfr390	6.66082	2	Ventral
	Olfr391	15.7087	2	Ventral
	Olfr392	14.7527	2	Ventral
	Olfr393	13.9105	2	Ventral
	Olfr394	12.0051	2	Ventral
	Olfr397	7.78371	2	Ventral
	Olfr398	17.3624	2	Ventral
	Olfr399	8.84077	2	Dorsal
	Olfr402	5.65303	2	Dorsal
	Olfr403	12.8721	2	Ventral
	Olfr406	17.6767	2	NA
	Olfr410	4.95127	2	Dorsal
	Olfr411	11.3794	2	Dorsal
	Olfr412	9.57374	2	Dorsal
	Olfr414	18.0741	2	Ventral
	Olfr417	16.7699	2	Ventral
	Olfr418	9.94399	2	NA
	Olfr419	13.1244	2	Dorsal
	Olfr420	7.81688	2	Dorsal
	Olfr424	5.6178	2	Dorsal
	Olfr429	9.10815	2	Dorsal
	Olfr43	14.1413	2	Ventral
	Olfr430	15.1218	2	Dorsal
	Olfr432	5.25574	2	Dorsal
	Olfr433	5.95726	2	Dorsal
	Olfr434	12.667	2	Ventral
	Olfr435	7.6519	2	Dorsal
	Olfr437	11.2146	2	Dorsal
	Olfr44	5.49542	2	Ventral
	Olfr441	12.4579	2	Dorsal
	Olfr446	11.0699	2	Dorsal
	Olfr447	13.9194	2	Dorsal
	Olfr448	11.3806	2	Dorsal
	Olfr449	15.9297	2	Ventral
	Olfr45	12.1025	2	Ventral
	Olfr452	17.5417	2	Ventral
	Olfr453	14.2761	2	Dorsal
	Olfr455	10.0917	2	Ventral
	Olfr457	10.7788	2	Ventral
	Olfr458	8.25496	2	Ventral
	Olfr459	15.2632	2	Ventral
	Olfr46	10.2999	2	Ventral
	Olfr460	14.0671	2	Ventral
	Olfr461	7.64064	2	Ventral
	Olfr462	14.8568	2	Ventral
	Olfr463	12.4787	2	Ventral
	Olfr464	10.2088	2	Ventral
	Olfr466	10.8477	2	Ventral
	Olfr467	4.72857	2	Dorsal
	Olfr469	17.4601	2	Ventral
	Olfr47	12.9291	2	Ventral
	Olfr472	9.64303	2	Ventral
	Olfr473	7.53032	2	Ventral
	Olfr476	15.5581	2	Ventral
	Olfr477	11.8455	2	Ventral
	Olfr478	4.17478	2	Dorsal
	Olfr479	16.2373	2	Ventral
	Olfr48	7.4116	2	Ventral
	Olfr480	5.96291	2	Dorsal
	Olfr481	8.31846	2	Dorsal
	Olfr482	7.54219	2	Dorsal
	Olfr483	6.83979	2	Dorsal
	Olfr484	13.8382	2	Dorsal
	Olfr485	16.1519	2	Ventral
	Olfr486	12.1126	2	Dorsal
	Olfr487	8.67044	2	Ventral
	Olfr488	4.94394	2	Dorsal
	Olfr49	7.49267	2	Ventral
	Olfr490	3.65807	2	Dorsal
	Olfr491	14.2586	2	Ventral
	Olfr492	14.2933	2	Dorsal
	Olfr493	10.0946	2	Dorsal
	Olfr494	5.45813	2	Dorsal
	Olfr495	11.249	2	Ventral
	Olfr497	7.59525	2	Ventral
	Olfr50	12.9092	2	Dorsal
	Olfr502	6.91173	2	Ventral
	Olfr503	12.5151	1	Ventral
	Olfr504	6.80275	1	Dorsal
	Olfr506	5.69165	2	Dorsal
	Olfr507	8.62863	2	Dorsal
	Olfr508	7.68161	2	Dorsal
	Olfr509	13.7181	2	Dorsal
	Olfr51	6.39943	2	Dorsal
	Olfr510	4.02388	2	Dorsal
	Olfr512	9.95849	2	Dorsal
	Olfr513	8.93343	2	Ventral
	Olfr516	9.63201	2	Dorsal
	Olfr517	7.71119	2	Dorsal
	Olfr518	10.0685	2	Dorsal
	Olfr519	11.6095	2	Dorsal
	Olfr52	6.95661	2	Dorsal
	Olfr521	9.82202	2	Dorsal
	Olfr522	11.8707	2	Dorsal
	Olfr523	14.9206	2	Ventral
	Olfr524	17.8829	2	Ventral
	Olfr525	12.0656	2	Ventral
	Olfr527	14.0091	2	Ventral
	Olfr53	12.1345	2	Ventral
	Olfr530	7.40818	2	Ventral
	Olfr531	14.4238	2	Ventral
	Olfr532	11.3786	2	Ventral
	Olfr533	11.5954	2	Ventral
	Olfr535	14.9103	2	Ventral
	Olfr536	14.5041	2	Ventral
	Olfr538	13.7552	2	Ventral
	Olfr54	8.32734	2	Dorsal
	Olfr541	15.6174	2	Ventral
	Olfr544	7.41607	1	Dorsal
	Olfr545	8.50395	1	Dorsal
	Olfr547	15.4717	1	Dorsal
	Olfr549	10.5194	1	Dorsal
	Olfr55	14.9292	2	Ventral
	Olfr550	5.89028	1	Dorsal
	Olfr551	11.5123	1	Dorsal
	Olfr552	5.15418	1	Dorsal
	Olfr553	12.1069	1	Dorsal
	Olfr554	11.2901	1	Dorsal
	Olfr556	9.69803	1	Ventral
	Olfr557	4.51382	1	Dorsal
	Olfr559	10.1683	1	Dorsal
	Olfr56	13.953	2	Ventral
	Olfr560	5.90852	1	NA
	Olfr561	3.55324	1	Dorsal
	Olfr564	15.8091	1	Dorsal
	Olfr566	4.5622	1	Dorsal
	Olfr568	10.8339	1	Dorsal
	Olfr569	9.19104	1	Dorsal
	Olfr570	5.18716	1	Dorsal
	Olfr571	13.1963	1	Dorsal
	Olfr576	4.33543	1	Dorsal
	Olfr577	5.68592	1	Dorsal
	Olfr578	4.64595	1	Dorsal
	Olfr58	8.29661	2	Ventral
	Olfr582	8.42849	1	Dorsal
	Olfr583	15.0821	1	Dorsal
	Olfr584	8.11387	1	Dorsal
	Olfr585	6.9339	1	Dorsal
	Olfr586	7.42225	1	Dorsal
	Olfr59	16.122	2	Ventral
	Olfr591	10.9519	1	Dorsal
	Olfr592	4.20381	1	Dorsal
	Olfr594	8.13582	1	Dorsal
	Olfr596	9.21168	1	Dorsal
	Olfr597	8.4534	1	Dorsal
	Olfr598	9.24305	1	Dorsal
	Olfr599	9.69162	1	Dorsal
	Olfr6	18.132	2	Ventral
	Olfr60	16.3481	2	Ventral
	Olfr600	2.94977	1	Dorsal
	Olfr601	9.26706	1	Dorsal
	Olfr603	4.46276	1	Dorsal
	Olfr605	10.1077	1	Dorsal
	Olfr606	3.99558	1	Dorsal
	Olfr607	7.30468	1	NA
	Olfr608	10.2858	1	Dorsal
	Olfr609	5.08682	1	Dorsal
	Olfr61	13.8469	2	Ventral
	Olfr610	8.21161	1	Dorsal
	Olfr611	6.38322	1	Dorsal
	Olfr612	7.29344	1	Dorsal
	Olfr615	7.53422	1	Dorsal
	Olfr616	6.52345	1	Dorsal
	Olfr617	11.1845	1	Dorsal
	Olfr618	9.18254	1	Dorsal
	Olfr619	9.77165	1	Dorsal
	Olfr62	7.92324	2	Dorsal
	Olfr620	5.4726	1	Dorsal
	Olfr622	8.18723	1	Dorsal
	Olfr623	14.1327	1	Dorsal
	Olfr628	5.48474	1	Dorsal
	Olfr629	9.79588	1	Dorsal
	Olfr63	14.5585	2	Ventral
	Olfr632	6.55524	1	Dorsal
	Olfr633	6.00463	1	Dorsal
	Olfr635	3.72464	1	Dorsal
	Olfr638	8.85678	1	Dorsal
	Olfr639	6.14282	1	Dorsal
	Olfr64	11.3809	1	Dorsal
	Olfr640	6.9105	1	Dorsal
	Olfr642	4.20365	1	Dorsal
	Olfr643	8.49982	1	Dorsal
	Olfr644	8.16143	1	Dorsal
	Olfr646	5.24583	1	Dorsal
	Olfr648	4.31637	1	Dorsal
	Olfr649	6.28504	1	Dorsal
	Olfr65	11.0675	1	Dorsal
	Olfr651	3.91733	1	Dorsal
	Olfr652	10.2214	1	Dorsal
	Olfr653	11.737	1	Dorsal
	Olfr654	9.12197	1	Dorsal
	Olfr655	7.66615	1	Dorsal
	Olfr656	11.4246	1	Dorsal
	Olfr657	11.3085	1	Dorsal
	Olfr658	10.0085	1	Dorsal
	Olfr659	13.3054	1	Dorsal
	Olfr66	5.62259	1	Dorsal
	Olfr661	6.67627	1	Dorsal
	Olfr665	11.3071	1	Dorsal
	Olfr666	11.7229	1	Dorsal
	Olfr667	11.2314	1	Dorsal
	Olfr668	8.46421	1	Dorsal
	Olfr669	9.82528	1	Dorsal
	Olfr67	7.6021	1	Dorsal
	Olfr670	13.3071	1	Dorsal
	Olfr671	5.93892	1	Dorsal
	Olfr672	11.065	1	Dorsal
	Olfr675	6.33796	1	Dorsal
	Olfr676	4.68849	1	Dorsal
	Olfr677	6.40233	1	Dorsal
	Olfr678	7.90573	1	Dorsal
	Olfr679	7.27318	1	Dorsal
	Olfr68	4.91254	1	Dorsal
	Olfr681	10.0897	1	Dorsal
	Olfr683	4.23833	1	Dorsal
	Olfr684	4.37806	1	Dorsal
	Olfr685	10.8377	1	Dorsal
	Olfr686	8.8651	1	Ventral
	Olfr687	11.4194	1	NA
	Olfr688	9.66718	1	Dorsal
	Olfr689	6.1096	1	Dorsal
	Olfr69	4.97695	1	Dorsal
	Olfr690	5.84866	1	Dorsal
	Olfr691	7.68516	1	Dorsal
	Olfr692	7.27505	1	Dorsal
	Olfr693	4.52828	2	Ventral
	Olfr694	5.67452	2	Ventral
	Olfr695	13.1915	2	Ventral
	Olfr697	11.0984	2	Ventral
	Olfr698	12.3218	2	Ventral
	Olfr70	8.0733	2	Ventral
	Olfr701	8.81764	2	Ventral
	Olfr702	12.7148	2	Ventral
	Olfr703	7.90143	2	Ventral
	Olfr704	8.69333	2	Ventral
	Olfr705	10.6071	2	Ventral
	Olfr706	7.4069	2	Ventral
	Olfr707	12.382	2	Ventral
	Olfr71	11.3199	2	Ventral
	Olfr710	13.7221	2	Ventral
	Olfr711	17.8275	2	Ventral
	Olfr713	15.5856	2	Ventral
	Olfr714	16.6262	2	Ventral
	Olfr715	12.6267	2	Ventral
	Olfr716	15.7214	2	Ventral
	Olfr720	17.0453	2	Ventral
	Olfr722	15.0035	2	Ventral
	Olfr723	16.3205	2	Ventral
	Olfr724	14.828	2	Ventral
	Olfr725	17.9316	2	Ventral
	Olfr726	17.8369	2	Ventral
	Olfr727	15.9868	2	Ventral
	Olfr728	17.535	2	Ventral
	Olfr729	15.2289	2	Ventral
	Olfr73	8.03425	2	Dorsal
	Olfr730	16.6279	2	Ventral
	Olfr732	16.9617	2	Ventral
	Olfr733	15.944	2	Ventral
	Olfr734	9.92063	2	Ventral
	Olfr735	16.1272	2	Ventral
	Olfr736	14.3632	2	Ventral
	Olfr738	7.92648	2	Dorsal
	Olfr739	10.6288	2	Dorsal
	Olfr74	8.1568	2	Dorsal
	Olfr740	16.5088	2	Ventral
	Olfr741	16.8157	2	Ventral
	Olfr742	17.1211	2	Ventral
	Olfr743	16.658	2	Ventral
	Olfr744	10.3653	2	Dorsal
	Olfr745	8.89817	2	Dorsal
	Olfr746	11.4211	2	Dorsal
	Olfr747	16.8699	2	Ventral
	Olfr748	10.5253	2	Dorsal
	Olfr749	8.53146	2	Dorsal
	Olfr750	10.6308	2	Ventral
	Olfr76	13.3391	2	Ventral
	Olfr761	11.2696	2	Dorsal
	Olfr763	11.5314	2	Dorsal
	Olfr765	6.1289	2	Dorsal
	Olfr767	12.0288	2	Ventral
	Olfr768	14.3279	2	Dorsal
	Olfr769	14.699	2	Ventral
	Olfr77	7.73796	2	Dorsal
	Olfr770	14.0107	2	Ventral
	Olfr771	17.4791	2	Ventral
	Olfr772	16.6841	2	Ventral
	Olfr773	11.1643	2	Dorsal
	Olfr774	18.8948	2	Ventral
	Olfr776	18.4132	2	Ventral
	Olfr777	18.8762	2	Ventral
	Olfr779	13.8687	2	NA
	Olfr780	14.6078	2	Ventral
	Olfr781	14.64	2	Ventral
	Olfr782	14.2838	2	Dorsal
	Olfr784	16.224	2	Ventral
	Olfr786	15.9407	2	Ventral
	Olfr787	18.841	2	Ventral
	Olfr788	18.0457	2	Ventral
	Olfr789	18.0975	2	NA
	Olfr790	14.51	2	Ventral
	Olfr791	13.7527	2	Dorsal
	Olfr792	12.8145	2	Dorsal
	Olfr794	16.2154	2	Ventral
	Olfr796	12.3462	2	Ventral
	Olfr798	13.9399	2	Dorsal
	Olfr799	17.3165	2	Ventral
	Olfr8	14.1754	2	Ventral
	Olfr800	15.2061	2	Ventral
	Olfr801	16.113	2	Ventral
	Olfr802	13.3636	2	Ventral
	Olfr803	17.5253	2	Ventral
	Olfr804	15.9716	2	Ventral
	Olfr805	19.1544	2	Ventral
	Olfr806	18.7621	2	Ventral
	Olfr807	12.6867	2	Dorsal
	Olfr808	13.7045	2	Dorsal
	Olfr809	11.6883	2	Dorsal
	Olfr810	13.047	2	Dorsal
	Olfr811	12.991	2	Dorsal
	Olfr812	12.9387	2	Dorsal
	Olfr813	14.5481	2	Dorsal
	Olfr814	14.0776	2	Dorsal
	Olfr815	12.0254	2	Dorsal
	Olfr816	13.1973	2	Dorsal
	Olfr818	15.5006	2	Ventral
	Olfr819	7.63771	2	Dorsal
	Olfr820	18.6668	2	Ventral
	Olfr821	10.2773	2	Dorsal
	Olfr822	12.521	2	Dorsal
	Olfr823	16.3516	2	Ventral
	Olfr824	16.2241	2	Ventral
	Olfr825	14.3047	2	Ventral
	Olfr826	10.4646	2	Dorsal
	Olfr827	15.6026	2	Ventral
	Olfr828	7.37712	2	Ventral
	Olfr829	15.9765	2	Dorsal
	Olfr832	10.719	2	Ventral
	Olfr843	5.97964	2	Ventral
	Olfr845	10.0833	2	Ventral
	Olfr847	13.1836	2	Dorsal
	Olfr849	6.28779	2	Ventral
	Olfr851	10.7103	2	Ventral
	Olfr853	15.7104	2	Ventral
	Olfr855	11.5105	2	Ventral
	Olfr857	8.03788	2	Ventral
	Olfr859	5.78923	2	Ventral
	Olfr860	5.06201	2	Ventral
	Olfr862	9.66603	2	Ventral
	Olfr868	12.6139	2	Ventral
	Olfr869	13.0449	2	Ventral
	Olfr870	11.5218	2	Ventral
	Olfr872	12.9745	2	Ventral
	Olfr873	15.533	2	Ventral
	Olfr874	4.65169	2	Dorsal
	Olfr875	7.96497	2	Dorsal
	Olfr876	5.1593	2	Dorsal
	Olfr877	5.26778	2	Dorsal
	Olfr878	4.86672	2	Dorsal
	Olfr881	6.39749	2	Dorsal
	Olfr884	4.21435	2	Dorsal
	Olfr887	10.6667	2	Ventral
	Olfr889	10.6906	2	Ventral
	Olfr893	9.78504	2	Dorsal
	Olfr894	9.1277	2	Dorsal
	Olfr895	5.16487	2	Dorsal
	Olfr898	6.9143	2	Ventral
	Olfr9	9.99913	2	Dorsal
	Olfr90	8.45674	2	Ventral
	Olfr901	7.43462	2	Ventral
	Olfr902	14.5736	2	Dorsal
	Olfr904	4.65976	2	Dorsal
	Olfr905	14.3058	2	Dorsal
	Olfr906	9.55233	2	Ventral
	Olfr907	9.49948	2	Ventral
	Olfr91	10.5778	2	Ventral
	Olfr910	5.26095	2	Ventral
	Olfr912	5.28916	2	Ventral
	Olfr914	8.62325	2	Ventral
	Olfr915	10.8718	2	NA
	Olfr916	10.2149	2	Dorsal
	Olfr918	4.96019	2	Dorsal
	Olfr919	7.05293	2	Dorsal
	Olfr92	10.6077	2	Ventral
	Olfr920	9.41534	2	Ventral
	Olfr921	13.4062	2	Ventral
	Olfr922	4.6483	2	Dorsal
	Olfr923	8.14859	2	Dorsal
	Olfr924	5.60565	2	Dorsal
	Olfr93	15.2831	2	Ventral
	Olfr930	9.35605	2	Dorsal
	Olfr933	4.23959	2	Dorsal
	Olfr934	6.26155	2	Dorsal
	Olfr935	4.73481	2	Dorsal
	Olfr937	4.5169	2	Dorsal
	Olfr94	13.6969	2	Ventral
	Olfr943	18.5429	2	Ventral
	Olfr944	15.012	2	Ventral
	Olfr945	12.4692	2	Ventral
	Olfr948	11.224	2	Ventral
	Olfr95	5.85095	2	Ventral
	Olfr951	15.5727	2	Ventral
	Olfr954	8.08123	2	Ventral
	Olfr955	5.19007	2	Dorsal
	Olfr957	4.07128	2	Dorsal
	Olfr958	3.20281	2	Dorsal
	Olfr959	7.04715	2	Dorsal
	Olfr96	7.38797	2	Ventral
	Olfr960	5.42756	2	Dorsal
	Olfr961	4.79734	2	Dorsal
	Olfr963	5.46035	2	Dorsal
	Olfr965	4.76343	2	Dorsal
	Olfr967	4.849	2	Dorsal
	Olfr968	4.92254	2	Dorsal
	Olfr969	7.52916	2	Dorsal
	Olfr97	13.0563	2	Ventral
	Olfr970	4.80229	2	Dorsal
	Olfr971	3.6003	2	Dorsal
	Olfr972	4.04009	2	Ventral
	Olfr974	5.03927	2	Ventral
	Olfr975	5.9907	2	Dorsal
	Olfr976	5.31036	2	Dorsal
	Olfr978	7.59734	2	Dorsal
	Olfr979	8.67968	2	Dorsal
	Olfr98	12.3865	2	Ventral
	Olfr980	6.11432	2	Dorsal
	Olfr981	8.32432	2	Dorsal
	Olfr982	9.78136	2	Dorsal
	Olfr983	7.79368	2	Ventral
	Olfr984	15.2486	2	Ventral
	Olfr985	5.61178	2	Dorsal
	Olfr986	12.349	2	Ventral
	Olfr987	8.84537	2	Dorsal
	Olfr988	7.71334	2	Dorsal
	Olfr99	10.6274	2	Ventral
	Olfr992	9.62361	2	Dorsal
	Olfr993	8.30515	2	Dorsal
	Olfr994	6.52707	2	Dorsal
	Olfr995	8.18905	2	Dorsal
	Olfr996	16.073	2	Ventral
	Taar2	6.26672	NA	Dorsal
	Taar3	4.77159	NA	Dorsal
	Taar4	7.32249	NA	Dorsal
	Taar5	6.5801	NA	Dorsal
	Taar6	4.99597	NA	Dorsal
	Taar7a	9.83309	NA	Dorsal
	Taar7b	10.367	NA	Dorsal
	Taar7d	6.03288	NA	Dorsal
	Taar7e	4.18651	NA	Dorsal
	Taar7f	4.43046	NA	Dorsal
	Taar8a	11.2137	NA	Dorsal
	Taar8b	3.09649	NA	Dorsal
	Taar8c	5.36419	NA	Dorsal
	Taar9	2.36024	NA	Dorsal

## Sheet: Fig3
Fig. 3a,b,c,d,e and FigS3a
	mouse	sample	weight	Olfr299	Olfr109	Olfr281	Olfr1015	Olfr1347	Olfr1509	Olfr750	Olfr6	Olfr11	Olfr701	Olfr16	Olfr303	Olfr906	Olfr56	Olfr631	Olfr1353	Olfr1032	Olfr769	Olfr1414	Olfr1026	Olfr1370	Olfr1260	Olfr648	Olfr855	Olfr448	Olfr1009	Olfr1031	Olfr1123	Olfr571	Olfr131	Olfr30	Olfr975	Olfr577	Olfr187	Olfr78	Olfr1342	Olfr267	Olfr266	Olfr13	Olfr399	Olfr62	Olfr94	Olfr479	Olfr323	Olfr1018	Olfr922
	AP1	1	7.47788	0	0.04	1594.28	0.42	0	9.28	43.39	1.15	0.08	0	475.71	0.15	0.8	0.05	0	0.73	729.03	0.43	0.07	207.14	2.6	21.94	571.36	218.89	165.48	640.32	2322.14	0.08	4.04	132.17	868.73	0	1614.63	9.53	779.44	0.08	21.25	0	1.74	368.23	50.07	60.85	0.14	0	0.13	50.15
	AP1	2	2.38075	0.04	0.04	1012.47	123.77	0	0.25	49.2	2.14	0.13	0.06	811.51	1	0.53	0.08	0	0.74	976.49	0.15	0.74	491.94	97.11	134.99	0.09	3043.57	1232.27	2066.47	5514.04	0.13	0.01	348.28	2039.12	116.2	252.04	0.21	747.29	78.49	78.51	3.96	0.01	382.74	0.04	15.84	0.8	20.87	1.42	131.29
	AP1	3	0.91896	64.78	0.14	1569.84	0.72	0	0.13	125.02	1.13	0.07	0.12	1036.68	1.22	69.74	0.04	0.14	63.84	340.16	47.15	0	232.48	114.75	1.34	148.44	338.63	432.1	2045.73	1027.93	0.77	26.19	546.67	750.86	0.14	142.44	1.09	305.54	72.85	284.71	0	0	461.56	0	32.56	0.12	0	0.36	0
	AP1	4	0.70154	0	0.06	1219.61	31.2	4.54	3.4	0.1	0.93	0.06	0.08	179.82	1	0.29	103.56	0	0.49	162.42	16.74	0	0.34	1.68	531.72	1.45	1.11	1.24	431.57	166.06	0.11	0.02	389.4	1319.42	164.02	0.12	114.49	715.43	135.87	236.42	0	0	246.92	0.12	50.93	0.2	0	197	0.43
	AP1	5	0.851213	0	97.02	1542.44	103.58	0	0.12	328.49	1.01	0.13	0.04	45.63	277.96	313.34	0.04	0	0.47	142.45	65.25	0.77	109.75	19.91	2.12	0.06	92.84	95.83	91.31	120.41	0.13	0.02	2552.15	1272.13	0	0.19	0.13	511.35	0.42	428.17	0	0	71.64	104.66	52.76	136.16	0	126.12	82.03
	AP1	6	0.654141	41.22	1.19	1689.85	868.64	0	3.16	178.57	1.18	0.14	0.14	349.85	0.51	386.16	0.04	0	1.43	301.19	198.76	0	0	637.83	140.73	0.07	692.54	1.84	128.56	94.63	0.14	0.03	2756.32	2639.02	0	47.69	1.89	1952.24	56.64	43.85	0.06	0.06	146.16	161.21	39.86	0.06	0	109.14	0.02
	AP1	7	0.641834	0	0.36	961.21	690.82	111.25	0.14	0.3	12.1	0.22	0	1.37	267.09	1993.92	106	0	136.87	229.78	0.19	0.24	0.24	1044.95	4.26	177.15	250.63	2.07	286.31	1.15	2.12	0.07	16182.5	1008.87	0.07	0.51	113.49	480.23	119.06	159.13	0	0.06	0.96	0.15	11.14	3.11	0	0.1	0.96
	AP1	8	0.962744	0	207.25	1589.21	628.97	0.18	1.42	0.88	123.64	0.13	104.24	0.36	422.4	1268.08	5.36	0	137.83	3.38	0.06	2.1	0.78	2551.35	3.76	113.78	428.9	2.68	68.24	0.55	0	0.06	22290.6	385.01	0	0.67	1.08	309.7	108.25	30.8	42.55	67.07	1.43	119.44	18.59	2.25	0	106.01	0
	AP1	9	0.710311	0	542.08	2721.91	807.02	3.36	0.8	254.09	2.13	48.28	0	99.55	1345.52	572.21	0.8	2.53	322.27	7.35	1.04	0	29.1	2575.29	1.06	112.44	132.14	128.53	745.7	594.48	136.07	125.93	5318.27	555.14	0.09	2.84	122.55	475.5	149.45	701.96	0	0	239.83	0.09	68.14	0	3.18	153.71	0.21
	AP1	10	1.20226	1.61	451.64	1678.52	489.26	2.12	0.31	50.35	342.83	243.4	150.63	44.27	1100.79	7.2	174.39	29.21	481.17	303.18	157.29	0.07	117.2	900.05	104.47	134.3	218.58	1.75	272.13	110.78	128.86	0	2966.86	148.87	0.08	385.2	153.02	789.34	300.5	368.3	0.08	0	0.49	0.08	0.35	300.9	0	247.75	0.88
	AP1	11	1.38453	0	197.6	1727.92	1373.49	125.64	273.08	441.19	627.62	0.09	0	121.42	148.55	27.63	76.52	0	115.41	6.75	768.24	1.04	0	934.99	124.33	184.04	124.93	111.94	338.24	135.15	0.09	194.34	4736.48	759.5	0	238.37	331.33	1344.14	192.1	290.1	0	0	0.66	0.65	203.74	0.08	0	483.85	2.3
	AP1	12	1.20423	2.54	2.1	1457.13	51.58	0.22	32.16	204.62	671.97	0.21	243.53	145.64	196.63	5.62	8.42	0	555.62	464.85	32.71	0.54	129.05	817.92	133.05	1.25	304.51	543.53	148.38	1008.03	223.79	94.03	1481.91	432.69	0	1192.04	93.83	1732.5	1.05	783.3	107.31	0	219.26	0.14	160.59	292.4	0	366.61	2.55
	AP1	13	1.07057	0	0.46	1752.76	0.49	172.12	7.14	0.88	2692.3	1.37	0.15	535.89	2.82	2.43	80.79	0	714.45	1.33	26.83	343.45	16.29	190.37	203.56	0	379.79	303.77	1621.32	1248.15	243.67	0.07	446.64	549.83	0	147.65	296.15	776.75	104.25	345.19	0	88.76	159.13	0	16.94	0.13	0	0.84	100.46
	AP1	14	1.06291	1.77	0.17	2405.34	163.13	133.39	168.01	313.69	1920.36	0.5	137	1034.95	1261.39	0.67	57.84	0	166.29	636.65	165.64	110.91	180.34	352.98	297.93	0.08	4.75	408.55	455.04	954.95	132.18	2.76	646.8	274.95	0	405.95	555.68	1026.7	0.31	496.64	0	0	106.05	0	75.86	167.29	0	1.09	0
	AP1	15	0.857104	0	1.34	1201.45	0.31	657.42	953.88	1.39	2367.68	189.28	0.05	427.14	437.32	0.17	81.11	0	136.75	356.11	99.14	485.05	0.06	141.81	145.78	1	130.94	82.91	397.82	210.46	346.05	0.08	1053.72	816.42	0	0	431.25	765.02	170.34	264.96	3.99	0.82	1.29	118.37	40.76	399.39	0	1.27	0
	AP1	16	0.740343	0	0.51	2517.56	105.92	0.17	2319.5	82.33	9.61	0.09	91.03	377.23	320.29	0.31	0.11	0	101.62	0.8	62.44	203.16	0.8	472.83	297.6	0.09	2	0.37	126.08	321.19	313.56	93.37	1758.24	3259.01	0	0.37	315.71	967.06	226.71	244.71	0	52.57	84.2	0.09	81.85	381.51	72.69	3.14	0
	AP1	17	0.81618	0.07	0.14	1996.22	571.51	1.29	222.75	140.03	0.47	167.54	0.62	419.16	378.5	968.58	0.08	0	0.44	5.55	3.4	0.22	0.13	1041.29	28.53	0	135.86	0.48	0.43	0.69	12.79	0	7131.31	981.73	0	1.16	88.23	986.26	141.47	220.83	0	114.48	95.38	0.2	0.87	170.21	0	115.14	0.02
	AP1	18	0.690092	0	83.05	2567.84	827.66	0	0	26.99	94.52	251.61	0	113.76	0	730.45	60.25	0	0.38	0.85	9.87	1.16	0	2560.48	174.95	0	136.63	0.21	1.33	2.11	765.72	0	12612.2	430.21	0.07	0.14	117.88	578.89	151.59	268.17	254.01	0	0.13	0.07	70.02	0.12	59.97	448.96	0
	AP1	19	0.870585	0	213.19	1082.34	519.87	0.17	1.58	0.05	150.02	339.74	0.8	0.75	419.56	0.39	63.88	0	110.19	309.41	0.11	0.13	0.21	3404.09	442.12	0.06	135.98	0.92	2.59	145.3	241.78	0.06	29001.9	305.86	0.07	0.13	286.85	348.21	250.88	302.23	0.06	0.64	0.07	134.88	179.99	157.8	0	795.58	0
	AP1	20	0.752385	0	76.54	1426.29	1437.23	0.11	2.03	0.58	1704.77	278.35	32.4	27.49	141.72	0.48	83.85	0	347.56	2.3	0	0	0	683.9	2015.03	0	0	1.03	0.38	119.28	442.17	134.68	4378.56	1.06	0	2.11	175.29	792.15	350.96	213.3	0	0	0.3	0	158.67	0.75	0	119.25	1.57
	AP1	21	0.719793	0	134.3	2455.29	964.64	121.76	2.12	71.04	1360.39	2.36	129.25	122.61	51.31	4.81	0.04	0.07	427.02	2.22	0.06	0.07	0.2	713.72	591.94	1.85	1.38	0.56	0.14	0.39	2.68	0.13	3171.54	5.29	0	1.6	210.98	799.91	0	704.39	0.76	2.03	0	0.82	49.68	0	14.48	466.69	0.17
	AP1	22	0.927438	0	1.68	1693.18	202.46	201.85	0.13	0.84	985.56	102.74	80.74	27.82	2.51	0.34	103.54	0	1	2.02	1.23	370.65	0.07	359.29	2531.75	0.07	0.26	5.08	0.47	3.59	173.7	207.27	156.76	2.15	0	0	191.4	1233.07	151.02	290.41	0	1.27	0.06	0.13	236.43	0.06	0	0.48	0.02
	AP1	23	1.03469	0	82.92	676.75	4.94	512.87	516.16	69.49	823.55	0.15	213	87.25	2.64	0.3	225.84	0	1897.56	0.14	0.09	200.96	1.02	7.71	822.07	0.74	0.03	0.18	1.28	2.21	0.25	0.01	27.78	1.33	0	0.15	226.19	701.92	1.39	297.17	0.09	0.04	0.06	0.05	0.11	0.04	0	1.1	0.82
	AP2	1	9.00832	0.69	0	1131.41	0.05	0	0.05	0.37	0.33	0	0	974.89	0.05	0.11	0	0	0	186.13	144.21	0	315.83	0.11	0.06	200.01	535.17	367.13	1294.37	2052.68	0.05	0	144.1	840.43	0	1491.97	0	920.35	0.02	85.6	0	0	357.27	106.74	1.11	0	0	0.09	0
	AP2	2	2.80892	0	0	1429.82	182.13	10.91	0.45	115.86	0.1	5.25	0	485.91	186.08	0	0	0.57	0	190.43	148.71	0.08	328.83	96.77	210.28	107.26	195.73	804.13	2585.92	6145.37	0	0	2169.47	1840.27	0	350.07	0.19	315.8	177.7	264.78	295.92	0	524.96	0	0	0	93.18	0	0
	AP2	3	1.16598	0	1.71	911.49	0	0	0.31	0	0.08	0	0	675.61	2.06	573.75	0	0	0.15	780.01	381.06	0	80.07	461.86	0	11.66	1772.19	0	660.9	634.29	0	0	1824.8	1266.48	0	0.08	0	677.82	0	136.59	0	0.51	0	230.65	0.06	0.14	0	0	262.96
	AP2	4	1.10161	0	0	1522.2	828.52	0	0.07	146.11	0.16	0	0	656.47	0.14	552.93	0	0	0.07	308.86	1163.59	0.19	0	0.08	0.16	0	1317.18	0.79	601.87	371.67	60.2	0	1742.35	1432.15	0	0	0	509.35	0	451.41	0	0	208.2	322.36	0	335.07	0	0	0
	AP2	5	1.16986	0	184.62	549.58	455.39	0	0.19	403.53	0.5	72.06	0	230.16	241.47	62.86	0	0	0	675.48	129.98	2.49	118.78	260.14	107.79	57.61	1436.4	6.59	0.62	555.63	152.16	1.07	2542.73	3518.2	0	203.63	0.19	836.82	0	225.29	0	0.09	309.19	182.09	0	520.94	6.97	0	0
	AP2	6	1.02652	0	2.96	1090.77	846.54	164.36	2.28	494.02	0.36	0	0.43	0	403.34	508.55	0	0	0	792.91	336.76	0.14	13.02	1157.59	112.71	82.4	276.34	1.11	107.73	1.02	0	0.08	10383.3	3080.26	0	0.6	1.71	687.97	0	43.44	0	527.82	143.51	3.2	61.96	593.4	0	101.61	0
	AP2	7	0.836254	0.07	465.15	766.82	869.08	0	0.95	116.28	0.39	0	0.05	6.18	358.91	0	0	1.39	0.87	351.44	1.09	0.21	0	1276.39	0.88	0	291.84	0.16	3.38	2.05	0	0	33439.1	594.14	0	140.36	0.08	931.18	0	840.84	0	0.35	0.59	0	72.14	276.01	0	2.23	0
	AP2	8	1.38741	0	192.97	1002.39	740.69	0.7	0.08	156.09	177.44	0.02	0.06	1.12	3271.86	1123.21	0.27	0	221.07	0	0	0	0	2629.02	0	441.64	190.44	1.19	0	0.08	0.09	0	10845.6	185.21	0	460.82	0	290.44	82.91	431.78	4.77	0	587.77	0	41.08	0	0	167.26	0.07
	AP2	9	0.793289	0	147.09	2267.95	332.53	0	0.31	0	0.32	142.26	0	0	196.45	0.16	0	0	315.72	1.45	298.3	0	0.16	1195.77	58.99	71.76	16.22	0	268.29	501.46	0	0	835.74	199.65	0	88.35	177.92	1544.19	0	253.19	283.44	0	0	0	100.36	0.14	65.39	103.81	0
	AP2	10	1.07857	0	370.06	1259.36	1153.03	0	0.17	54.63	677.14	444.91	6.7	6.31	201.65	1.75	0	0	0	0.73	567.85	240.05	0	1047.36	3.37	141.07	2.94	212.08	0	290.46	0.72	0.12	10.85	155.1	0	1222.7	0.12	557.38	0.12	78.25	0	0	3.95	0	167.22	0.21	0	0	0
	AP2	11	1.01422	0	179.36	913.67	510	0	0.2	683.61	1482.42	132.43	99.73	7.37	90.5	0	0	0	169.36	2.19	1.32	198.59	3.69	1.52	9.82	102.73	2.61	686.75	709.94	497.86	66.72	2.68	15.23	665.92	0	1148.37	119.88	1160.56	0	478.09	0.56	0	139.87	5.48	7.94	0.09	0	0	0
	AP2	12	1.18875	0	0.11	2788.13	0	0	193.27	0.09	780.9	2.01	247.93	147.56	2103.91	0	0	0.72	713.9	272.2	1.18	264.21	42.72	0.5	120.29	68.73	0.1	0.11	1081.67	952.78	491.59	285.77	219.26	324.01	0	0	488.89	1758.61	0	108.19	0	0	0	0	24.88	0	0	0	232.35
	AP2	13	0.828064	0	0	1367.81	0	2.08	461.37	0.08	1421.3	0	0	5.66	1428.19	0	0	0	443.15	0	219.97	372.6	122.62	3	295.95	0.2	0.1	352.09	0.1	175.92	0.88	0	1498.48	1191.4	0	0.1	413.11	1786.19	0.19	67.53	0	0	99.2	0	0	523.94	0	0	0
	AP2	14	0.914525	0	0	1694.59	149.78	204.67	1316.33	104.57	710.49	6.39	155.8	187.71	259.18	0	0	0	61.66	422.82	170.05	258	0	473.46	90.98	3.37	0.08	90.01	1.32	580.05	0.35	132.48	3271.14	3565.77	4.86	88.39	258.98	520.18	0.08	194.63	1.74	0	0	121.11	0.12	52.61	0	152.42	0
	AP2	15	0.762472	0	0	1022.11	1.62	31.82	712.75	0.08	161.41	4.97	130.04	1.1	0.19	319.89	0.53	0	0.05	314.77	0.18	271.98	0	517.1	1326.49	0	0	129.02	0.1	161.13	469.13	103.13	1713.58	1011.09	0	0	348.16	862.07	0	203.51	18.95	0.09	0	121.1	35.52	0.09	0	13.97	0
	AP2	16	1.04042	0.08	147.52	787.73	373.12	0	2286.73	0.14	34.05	524.66	0.26	234.52	179.07	494	0	0	3.97	0.12	0.28	0	0.08	1741.17	253.8	0	0.63	0.17	4.62	0.61	165.53	0	7505.53	1192.32	0	0.33	0.11	740.09	6.19	429.63	1.58	457.46	1.08	274.01	119.2	147.56	0.08	82.03	0
	AP2	17	0.6578	0.8	1.2	674.53	0.11	0	309.94	1.49	669.58	0.12	0.08	0	3.36	1348.28	3.74	0	0.11	2.09	0	0	0	3052.32	1256.65	0	0	0.12	0.48	3.35	640.96	85.23	22813.7	220.64	0	0.03	145.82	749.86	198.04	498.89	0	4.97	97.67	0.24	0	0	0	654.26	0
	AP2	18	0.781734	0.74	239.59	1276.96	505.38	10.67	7.82	1.81	1557.33	301.19	2.99	10.08	4.1	234.17	0.96	0	463.62	4.03	208.88	2.16	0.15	1475.49	1825.14	0.62	8.93	0.32	2.07	203.44	226.75	1.22	6310.66	390.39	0	1.9	143.2	1407.98	0.59	271.12	0.29	4.96	0.61	295.97	306.52	1.32	0.3	414.9	0.52
	AP2	19	0.722222	6.92	228.8	1263.28	2157.65	0.51	31.61	0.15	2456.35	340.62	1.04	1.96	321.67	3.87	1.94	0	341.04	1.41	0.3	4.99	0	626.92	258.89	0.18	0.92	1.11	4.02	8.32	0.71	0.36	1652.24	9.62	0	3.86	252.54	701.93	0.17	132.35	4.34	0	0.17	6	4.01	304.84	0	36.53	0
	AP2	20	0.52302	0	92.23	879.36	0.35	0	7.55	0.16	1431.25	0.19	0	0	0.17	2.1	0	0	2.27	0	86.35	392.9	0	140.3	767.71	0	0	0	0.19	0.53	0	0	319.65	10.43	0	0	387.59	948.64	381.98	521.9	0	2.18	0	0	71.43	0	0	0	0
	AP2	21	0.671018	0	2.54	1725.7	4.29	584.79	382.43	0.86	1998.46	0.3	4.95	9.08	2.97	0.3	0.09	0	828.29	1.41	0.39	298.15	1.23	8.17	527.36	0.3	3.55	2.58	40.02	14.88	0.44	0.08	113.43	14.71	0	10.4	3.86	1783.66	0.14	294.86	0.14	232.2	0.84	0.3	0.21	1.51	0	0.6	0
	AP2	22	0.614963	0	5.87	771.89	2.2	0	1268.78	2.61	788.28	0	0	0	0.14	0.8	0	0	731.4	0.22	0.41	1093.5	0	0.16	1843.27	0.16	0.6	0	0	0.29	0	0.15	30.64	0.84	0	0	127.29	1186.46	9.53	579.09	20.88	0	0.15	0.06	148.36	0.13	0	0	0
	AP2	23	0.733568	0	0	1180.09	0	0	4638.21	0.26	7.64	0.09	0.12	127.74	0.59	0	0	0	0.17	0.17	0.89	231.01	0	0.02	437.3	1.77	0	0.1	0.1	0.09	0.55	2.19	2.91	0.41	0	0.09	486.77	1111.02	0	72.27	0.09	0	0	0	0	0	0	0	0
	AP3	1	7.59129	0	0	1168.32	126.2	0	0.26	0	0.37	132.84	0.4	484.24	0	119.61	0	0	1.96	135.03	118.83	0.05	140.05	0.25	0.82	184.11	369.48	585.88	922.33	983.71	0.66	0	234.28	741.38	0	1634.84	0.3	760.2	0	444.93	0	0.06	74.95	0	0	0	0	0	0
	AP3	2	2.28491	263	0.05	2218.56	154.07	113.55	1.34	0	0	147.66	0	723.09	91.82	342.49	0	0	103.95	274.13	0.08	0	378.08	156.09	0.1	0	965.61	314.1	1631.27	2186.14	0	0	902.53	478.07	0	621.51	0.18	533.05	0	312.33	3.16	53.83	262.24	0.1	0	0	0	0	0
	AP3	3	1.03833	0	0	845.16	0	0.96	0.4	0.18	0.43	0	0.34	429.63	102.24	0.11	0.26	0	0	0	0	0	17.96	0.54	209.7	0	910.73	895.23	2926.21	1252.83	0.42	0	2028.42	235	0	0	202.72	500.4	0	162.63	0	7.52	476.62	0	43.94	0	0	0.52	2.77
	AP3	4	0.831528	0	81.99	791.79	312.15	0	0.43	0	1.11	0	0	83.61	184.54	220.92	0	0	8.47	452.46	140.04	1.16	20.39	0.02	0.96	0	2369.29	449.72	195.65	0.83	0	0	1876.96	1100.51	0	10.11	8.49	791.26	3.45	154.78	168.81	7.73	6.17	310.79	0	0	79.19	185.98	0
	AP3	5	1.06604	0	0.2	728.83	127.62	0	0	0	0.19	0	0	336.71	358.17	18.12	82.05	0	1	0	383.71	0.24	0	236	8.05	40.69	1023.61	0	0.29	0.09	0	0	2476.01	2300.29	0	0.1	0.09	832.88	0	102.34	0	0.26	487.91	129.56	0	145.48	189.01	0	0
	AP3	6	0.981754	0	0.01	771.18	994.48	0	0.9	125.25	252.75	0	0.06	103.09	204.57	1241.17	0	0	0.24	460.45	12.98	0	0	350.86	0.18	269.54	429.89	0.09	116.26	707.75	2.58	0	8101.22	3369.78	0	0	135.24	802.95	0	160.19	0	163.47	0	0.09	143.37	239.74	0.23	150.02	0.07
	AP3	7	1.12691	0	250.32	1444.29	822.4	17.3	227.82	876.02	7.81	0.95	6.45	386.85	578.1	1966.99	24.81	0	3.16	347.8	0	0	0	1468.55	92.22	5.74	1203.65	0.1	5.15	291.08	0.09	4.06	20195.1	660.86	0	0	0.09	1248.87	0.71	112.26	0	572.83	0.18	321.07	50.99	0.73	0	1.92	0.94
	AP3	8	1.37213	0	501.8	442.87	1487.16	0	13.91	145.36	164.78	59.63	22.96	92.58	2801.05	66.32	0	0	397.55	88.51	0	2.53	0	2393.65	161.24	245.52	625.23	180.59	442.58	1	0.08	274.12	14582	781.71	0	0	314.19	439.07	0	118.31	0	1.81	5.58	0.99	48.6	222.96	0	467.68	0
	AP3	9	1.21179	1.62	257.49	1987.86	248.67	160.68	617.56	106.11	849.64	2.31	0	104.28	641.96	0.02	227.2	0	189.61	4.14	380.63	2.29	3.85	2801.87	407.85	9.59	1581.37	0	218.49	562.44	0	0	4970.27	193.13	0	426.08	148.24	139.45	0.23	195.09	1.95	1.06	1.47	417.88	93.2	197.94	28.45	520.01	0
	AP3	10	1.17369	0	406.11	1396.63	806.79	0	187.15	572.97	820.4	588.65	215.82	1.8	0.08	1.3	204.27	0	510.46	0	774.93	0	0	931.6	0	192.84	0.26	114.1	0.31	0.09	270.71	0	1174.31	98.38	0	723.29	383.68	583.09	112.14	109.9	12.48	0.81	0	0	115.01	0	0	451.46	0
	AP3	11	1.12895	0	0.02	399.07	390.2	104.09	309.24	57.29	342.15	0	2.98	5.52	0.27	0.2	175.32	0	559.9	0.35	185.96	52.99	29.44	0.5	319.48	190.14	376.8	545.17	423.95	473.14	673.61	0	124.09	169.27	0	843.6	453.97	863.82	32.29	7.19	80.01	0.71	0	0	59.03	0.08	0	227.2	134.32
	AP3	12	1.04897	0	0	1857.91	163.89	140.1	285.75	140.46	2120.47	3.59	8.35	733.51	878.11	3.97	286.82	0	871.2	0.16	51.26	282.63	141.26	671.05	184.02	0.09	135.27	359.57	1101.1	1494.24	899.34	41.67	223.41	375.59	0	231.6	489.96	1105.98	127.1	148.92	0	0.77	14.53	0	0	0	99.33	64.31	131.26
	AP3	13	0.781459	0	0	1143.51	0.09	18.48	391.13	0	3242.87	1.21	2.94	538.55	691.28	0.1	0.31	63.05	0	214.95	0.09	161.07	0	231.51	153.91	0	0.29	107	514.12	615.93	114.36	0	702.37	52.34	0	99.77	490.1	967.84	0	3.23	0	51.9	173.12	1.3	23.59	311.34	0	144.88	0
	AP3	14	0.93286	0	0.08	742.03	0	558.33	1088	8.02	1099.3	0.08	19.82	577.89	571.55	586.9	83.05	0	137.61	0.11	107.17	330.19	0	393.89	196.7	0	0.12	541.96	0.16	1165.81	259.6	0.04	1389.21	1256.47	0.17	0	509.1	220.18	0	154.6	0	1.54	212.91	0.24	27.59	6.67	0	0.17	0
	AP3	15	0.835175	0	1.05	793.48	0.15	240.17	2115.75	0.07	779.49	0	644.66	529.26	309.18	133.27	0	0	8.53	0	0	74.79	0	706.96	826.57	0	0.31	7.3	47.22	0.23	1285.39	0.09	3280.57	2053.72	0	0	416.92	510.19	4.71	202.8	3.1	43.4	40.95	0	0.06	277.47	0	5.56	0
	AP3	16	0.791478	0	0.1	853.51	430.81	0	1128.17	100.8	130.11	5.64	0.33	4.18	82.36	2108.18	88.23	0	371.74	4.02	0	139.05	0	689.9	1394.3	0	0	0.21	0	314.91	496.43	137.51	5129.18	809.87	0	2.41	486.11	787.31	0	567.85	75.35	566.44	0.1	153.09	78.08	0	0	60.04	0
	AP3	17	0.760271	0	85.54	1150.55	761.53	0	0.85	0.17	118.35	10.4	0	14.41	0.09	911.35	0	0	269.54	0	74.12	115.71	0	4619.4	2618.85	0	0.58	0.31	0.71	0.57	0	90.56	6869.05	268.71	0	0.82	0.2	766.47	0	471.62	0	264.79	0.1	0.1	180.49	0	28.77	553.71	0
	AP3	18	0.734891	0	105.07	1230.49	433.26	0	387.8	205.87	1026.85	235.83	43.5	82.02	0	225.61	0.53	0	0	0.11	7.03	1.09	0	3463.26	455.29	0	0.31	0.04	0.98	0.2	0.11	0	12986.2	515.72	0	0.11	0.21	1007.07	225.46	252.58	88.17	0	0.2	0	39.61	2.55	0	256.13	0
	AP3	19	0.659169	0	186.62	958.5	595.37	1.16	5.06	104.01	1728.83	331.14	43.09	11.71	1.04	85.16	126.74	0	487.85	1.67	237.02	0.54	0.07	433.91	83.67	0.19	7.47	3.41	2.53	12.39	233.98	0.2	1740.83	151.76	0	2.64	278.19	785.52	137.91	44.13	0.1	124.52	0.39	0.42	41.83	0.44	0.27	684.28	0
	AP3	20	0.749453	0	602.59	1241.91	1301.4	0	16.47	169.4	2183.66	0	0.07	4.9	0.68	0	303.01	0	475.18	0.7	3.06	354.58	0	615.24	91.42	0.32	0.61	3.93	1.61	2	0.31	59.05	1092.64	0.57	0	0.97	229.9	216.21	96.22	131.73	0	0	0.51	0.11	0.08	0	0	183.72	0
	AP3	21	0.684043	0	112.38	440.04	0	113.39	364.1	0.17	138.63	14.27	0	165.56	0.22	1.24	101.21	0	537.23	0.12	26.73	2.99	0	17.53	187.9	0	0.12	0	0	0.23	0.26	0	34.5	4.52	0	0	498.86	731.35	0	0.91	0	1.45	0	0	0.69	33.76	25.94	0.87	11.4
	AP3	22	0.716914	0.47	1.12	1814	4.6	333.52	1259.41	54.07	260.33	52.31	266.59	9.44	5.94	1.89	0.38	0	584.81	1.21	0.54	601.98	0.12	10.13	197.75	0.99	12.39	2.02	3.91	7.98	0.6	241.04	44.66	8.3	0	0.88	1.68	644.2	0.35	249.85	0	3.32	0.47	0.25	1.23	1.36	0	3.14	0.1
	AP3	23	0.669975	0	7.16	1158.19	0.35	0	1819.97	0.11	133.92	4.62	176.51	10.62	0.23	0.65	0.16	0	1909.04	0	0	677.25	0	1.02	0.27	0	7.28	3.24	1.28	0.36	0	0.05	17.72	7.97	0	0	595.28	477.31	0	301.76	0	0.34	0	0.13	0	0.97	0	0.13	0
	AP4	1	13.4161	0	0	0.33	5.77	0	0.83	0.28	3.11	0	141.38	1260.1	37.8	13.52	0	0	0.05	1266.5	0.09	0	673.33	279.32	81.72	535.35	2.04	499.23	1509.28	4120.13	0	231.62	1.39	4856.1	20.06	1980.53	0.84	344.68	0	25.27	0	0	330.97	771.47	0	0	0	0	3.02
	AP4	2	3.21757	277.35	0	602.8	228.19	0.3	0.21	410.96	0.22	255.26	9.02	507.45	0	9.45	0	0	12.32	830.33	206.44	0.09	117.93	329.41	0.24	0	1921.6	311.8	1875.24	2355.42	0	0	1842.97	1856.81	29.22	510.41	0	77.95	0	15.85	0	1.95	679.35	0	0	0	0	249.15	169.37
	AP4	3	1.17285	0	99.66	2451.54	0.11	0	0.38	111.34	0.46	0	3.23	1376.27	0	0	0	0	4.82	166.98	0	0	0	746.88	4.88	0	1058	1513.53	681.12	3898.37	0.11	0	1752.37	1526.62	0	274.64	0	671.24	4.23	604.92	0	0	7.8	0	0.08	2.04	0	0	0.38
	AP4	4	1.27676	0	0	1882.25	340.79	0	0	0	0	0	0	2124.9	0.11	0	0	0	314.19	15.43	387.46	0	8.05	0.81	22.28	0	3206.49	4.27	0.33	2761.39	0.24	19.11	1167.96	1314.67	0	0.24	226.04	1007.54	0	9.83	413.34	0	0	0.12	0	4.02	0	808.3	0
	AP4	5	0.796223	0	0	2612.72	0	0	0	0.46	0	0	0	0	306.79	0.28	0	0	0	1.2	945.11	0	277.73	270.7	0.57	0	1830.34	0	0.28	319.67	0	0	1760.41	2402.98	0	0	0	576.3	0	264.19	0	0	484.04	1.67	62.4	0	0	0	0
	AP4	6	0.645732	0.15	0	2059.46	1047.91	0	0	0.13	0.07	0	1.32	41.35	335.84	1.24	0	0	9.65	287.73	0	0	0	241.44	0.17	0	1389.02	0.65	0	0.3	0	0	1900.55	2164.87	0	0	0	317.91	0	63.41	0	0	850.62	0.16	0	0.13	0	0	0
	AP4	7	0.692949	0	0	1590.22	487.65	239.14	7.48	171.91	436.81	0	0.08	141.04	270.91	479.94	192.21	0	11.12	0	302.78	0.41	0	973.05	72.2	75.73	332.55	0.13	0	156.53	0.13	0	8089.01	2939.6	0	0.13	0	3.22	0	214.66	0	355.02	81.3	303.37	72.55	0	0	0	94.47
	AP4	8	0.908501	3.44	0	536.71	360.31	0	0.58	320.44	217.72	433.78	0.06	204.43	2619.32	1654.46	167.58	0	0.19	282.79	0.06	0.08	0	895.06	1.65	0	271.25	6.14	0.1	0.28	0	108.97	12757.5	1196.79	0	0	0	474.26	0.09	443.39	0	0	460.76	0	44.23	0.08	0	408.47	0
	AP4	9	1.04025	0	60.54	2234.17	764.71	0	169.17	431.97	128.92	612.28	150.99	0	363.27	811.7	44.77	0	52.36	214.62	0	0.21	5.24	2176.94	141.04	77.47	539.53	0	161.92	97.05	0.19	0.19	16881.3	1274.17	7.85	232.85	0	295.35	0	807.4	0	0	56.76	0.2	55.76	523.4	0	140.2	0
	AP4	10	1.28795	0	126.3	2351.22	0.31	0	0.1	151.63	1090.5	71.55	0.57	0	133.34	0.08	0.07	0	6.66	10.84	0	0	0	898.04	630.63	310.85	0.96	10.83	383.07	10.24	16.47	3.5	2886.28	332.15	8.55	9.97	186.92	163.03	180.28	103.36	0	0	0	208.01	72.45	273.05	22.36	12.73	138.95
	AP4	11	1.26724	0	273.35	1446.19	0	11.12	112.98	0	3108.26	410.74	0	0.62	0.32	0	0	0	0	0	683.36	0	0	1615.86	306.48	0	404.26	7.97	462.02	0.32	0	0	1023.46	1131.6	0	599.42	0	598.54	0.16	170.78	0	0	0	0	41.58	0.05	0	0	0.43
	AP4	12	1.37468	0.67	0	3213.58	50.65	265.91	321.92	172.74	1445.9	306.17	1.87	0	79.28	0.1	0	0	192.16	2.93	175.63	0	0	320.72	229.36	0	154.6	111.96	104.97	255	905.63	0	2349.86	786.21	0	391.67	0	206.78	228.34	250.47	0	0	167.65	0	247.78	0	0	0.24	0
	AP4	13	1.09415	0	68.47	2119.44	413.74	0	0.65	200.1	508.25	0	0.11	599.35	1820.03	0	0	0	312.48	291.85	159.66	174.15	17.41	206.07	160.02	153.8	87.13	431.65	755.33	540.72	254.81	319.01	880.04	909.08	0	402.27	0	497.99	0.37	330.9	196.35	0	0	0	1.08	0	0	0.17	0
	AP4	14	0.776215	0	7.2	2646.17	0.38	9.87	359.46	128.81	1813.38	0.14	130.67	654.24	614	22.23	141.8	0	121.66	0.69	376.65	0.25	129.18	200.49	54.95	0.14	132.19	276.25	441.09	1157.75	0	0.4	1275.55	890.79	0	309.03	119.45	116.64	201.54	178.14	1.64	0	413.1	171.62	0.2	433.97	2.28	0.14	0
	AP4	15	0.830847	0	0.12	1805.12	170.5	117.48	637.83	27.12	87.55	101.31	10.03	1008.68	276.75	0.13	0.15	0	400.35	201.15	136.53	81.47	229.97	110.39	548.72	0	92.48	303.32	149.98	163.64	102.24	0	1219.6	1262.39	0	83.5	147.46	575.76	237.92	411.14	0	0	179.27	120.67	38.29	91.78	0	0	0
	AP4	16	0.829801	3.98	0	1724.3	0.95	367.43	1153.27	0	0.2	0	4.82	141.03	111.92	155.49	0.24	0	371.55	0	113.67	0	24.23	1207.56	757.77	0	0.39	0	0.1	586.77	508.56	0.02	2713.9	3791.67	1.14	0.52	0	879.91	0.1	13.33	0	0	0.1	0	149.22	246.35	0	305.54	0
	AP4	17	0.761292	0	262.72	2286.47	164.93	0	293.57	0.11	182.66	0	186.94	1.32	0.03	0	0	0	101.53	1.26	352.2	0	0.26	1015.65	461.34	0.4	0.38	0.41	1.48	205.44	116.4	0.53	3265.29	1853.26	0	2.31	336.45	424.37	241.37	154.81	0	0	0.13	187.64	176.02	0.04	27.48	0.14	212.46
	AP4	18	0.734109	0	103.1	2020.13	0	0	0	102.78	1190.01	0	143.2	0.11	0.22	220.15	66.65	0	0.22	0	0	0	0	2413.44	311.11	0	0	0.12	0.24	0.11	0	0	4922.21	160.15	0	0.24	136.31	189.17	0.11	29.75	0	0	0.11	0.04	237.66	0	0	4.86	17.63
	AP4	19	0.469799	4.01	0.13	1406.91	737.74	0.9	4.41	0.11	773.76	281.86	6.11	86.21	8.2	674.47	0.15	0	3.44	12.12	0.88	0.11	4.11	3440.9	1308.24	6.36	6.32	1.56	8.59	18.58	0.87	2.87	16174.3	40.47	20.53	12.77	60.12	968.72	1.44	20.01	0.82	0	11.17	2.04	202.43	7.75	0	814.56	2.95
	AP4	20	0.385399	0	10.05	2492.2	5.04	19.28	4.69	0.1	1287.59	0.12	423.74	9.84	0.22	0	1.37	18.81	0.67	18.19	23.5	0	1.07	1020.58	766.15	0.48	1.71	179.82	1.57	6.64	0	346.92	2695.4	5.74	3.81	5.24	0	884.81	0.11	570.46	0	0	14.08	0.24	0	9.26	5.29	0	0
	AP4	21	0.418448	37.27	125.64	2180.04	601.38	39.35	0	101.66	0.18	0	297.44	26.2	0	0.18	4.45	0	288.41	0.2	71.51	0	0.17	3.53	41.48	0	0	0.36	0.36	12.44	0	1.04	29.34	10.47	0	0.36	0	475.41	0	336.74	0	22.93	0	0.18	0.13	0	0	0	0
	AP4	22	0.493875	4.64	348.46	3017.31	1666.23	0	264.32	3.44	142.92	1.16	1.1	0.77	4.55	4.66	328.59	0.14	177.72	1.77	0.12	217.53	0.46	230.82	1.76	3.72	3.83	1.31	1.31	140.86	0.14	1.96	38.98	17.58	0	2.03	203.46	807.13	0.14	794.78	51.6	0	0.41	0.43	35.29	0.12	0	1.6	8.06
	AP4	23	0.381121	0	0	1053.5	2.69	11.9	1145.54	0	304.53	0	0	0.12	4.88	0.27	0	0	207.29	0	0	965.68	0	0.13	0	0	0.13	0.27	0	0.12	0.13	247.38	234.95	0.93	0	0	0	368.48	0	12.56	0	0	0	0	0	0	0	0.13	0
	AP5	1	12.9832	0	0	332.45	66.85	0	0.29	10.1	0.29	0	17.2	713.01	0	13.15	0	0	0.14	158.95	35.57	0	35.94	35.44	7.43	72.69	15.85	766.16	1245.27	698.05	0.14	15.97	181.33	1085.9	35.53	587.38	0	214.73	0	45	0	10.12	271.25	82.43	0	0	0	0	44.06
	AP5	2	3.29832	18.66	0.18	478.93	99.28	7.57	1.19	0	1.99	0	38.34	1179.75	40.92	0	0	0	0	153.02	11.32	0.15	37.91	58.86	21.09	13.03	193.56	295.7	818.15	2167.26	0.38	14.37	496.44	746.21	0	222.25	0	135.52	15.05	18.25	0	0	90.35	129.54	10.19	28.93	0	23.76	6.3
	AP5	3	1.11051	83.91	19.24	301.86	60.43	0	0	26.56	1.85	17.64	0	90.26	55.02	59.57	17.07	0	18.57	33.77	97.8	0	53.48	25.68	40.78	48.28	953.27	16.78	18.74	185.54	0	13.89	598.95	572.34	0	54.36	0.2	23.87	18.64	86.77	15.12	0	53.52	38.09	9.23	0	0	0	20.94
	AP5	4	0.953792	0	9.02	369.87	71.65	0	0	43.19	15.56	0.24	0	5.3	85.63	33.83	0	0	7.91	0.32	120.18	0	70.25	103.04	40.81	42.92	430.27	14.45	2.63	70.85	0.5	0.23	518.2	1130.55	0	0.48	7.32	193.95	0	78.92	0	7.81	150.48	1.42	3.87	97.9	0	0	0
	AP5	5	1.02312	8.15	5.11	532.24	95.38	0	0	30.03	1.38	0	12.86	25.92	336.85	82.88	0	0	4.73	29.99	32.66	0.19	3.64	222.77	12.47	0	148.52	25.21	43.74	59.18	33.13	10.18	968.7	1199.1	0	15.44	0	302.8	14.39	76.07	0	19.82	180.39	59.91	20.04	160.01	0	44.14	21.61
	AP5	6	1.13894	0	22.29	377.82	102.13	0	41.7	44.32	79.13	36.76	1.96	10.24	628.54	415.23	1.95	0	13.28	59.59	84.88	0	0	564.95	64.87	0	70.98	29.32	18.76	27.28	15.41	25.13	3322.03	323.02	0	11.33	7.87	223.85	8.08	117.32	0	62.56	23.17	1.32	0	0	0.21	85.63	0
	AP5	7	1.33291	0	86.52	408.97	232.65	14.36	57.51	130.56	97.72	33.41	0.4	0.19	530.01	70.93	10.34	0	60.45	53.34	6.95	0	0	691.44	34.28	49.49	69.01	0.21	1.06	0.89	17.69	12.18	5801.75	181.04	0	1.49	28.2	165.55	10.75	301.9	0	8.1	22.66	0	43.4	32.06	8.21	162.64	0
	AP5	8	1.83621	0	121.48	256.18	173.27	0	8.97	46.59	134.23	184.69	43.68	26.63	62.66	3.5	14.3	0	199.22	128.09	17.6	18.65	0	1087.85	40.02	60.23	38.72	61.49	56.48	115.07	47.06	25.86	3669.59	74.05	0	29.86	22.26	117.39	31.26	161.33	0	11.29	0	0	58.6	11.16	1.68	253.68	10.78
	AP5	9	1.94253	0.19	101.8	337.7	245.44	0	173.77	10.49	561.01	94.67	55.66	48.83	1.06	15.46	24.85	0	139.27	13.29	244.91	19.63	4.88	323.95	44.11	6.43	73.88	66.62	241.55	75.11	98.16	23.1	533.46	205.77	0	187.03	64.06	186.78	41.23	157.29	0	1.22	26.33	1.95	45.96	18.45	0	82.64	30.51
	AP5	10	1.12476	0	148.35	466.28	73.96	0	59.14	17.71	601.15	17.55	26.5	17.15	17.84	15.15	37.81	0	101.73	0	24.71	0	0	99.58	106.82	0	0.18	31.18	20.47	41.62	109.96	32.35	173.83	117.01	0	173.18	29.62	209.09	26.51	129.86	9.31	0	0.18	25.63	21.17	23.56	2.48	41.16	1.74
	AP5	11	1.20993	0	0	395.59	311.81	17.55	79.92	74.93	533.67	0	43.01	35.37	160.24	10.64	23.85	0	94.19	0	44.32	15.24	14.59	84.47	29.53	0	19.78	404.62	127.32	121.65	123.34	17.48	283.65	193.74	1.26	174.19	58.47	149.5	12.01	147.98	0	0	0	30.82	5.96	40.05	0	33.38	0
	AP5	12	1.04208	0	0	412.1	67.78	10.76	212.94	0	198.03	0.5	6.12	85.66	409.37	49.37	5.09	1.94	72.63	0	23.19	51.84	32.9	93.43	92.01	1.72	16.39	75.32	515.45	397.97	120.54	9.61	241.02	108.79	0	80.01	48.74	333.37	5.33	64.98	8.02	5.48	43.26	180.8	14.46	5.18	0	0.25	0
	AP5	13	0.850481	0	0	319.88	35.64	15.69	203.19	0	98.57	0.22	0	300.84	129.81	24.74	12.2	0	177.86	96.89	54.5	61.32	82	57.07	11.95	0	0	15.57	64.82	219.67	25.9	0	536.43	150.04	0	25.1	61.75	216.34	59.73	83.77	0	14.68	182.11	0	3.47	69.67	0.57	19.34	0
	AP5	14	0.695165	0	2.03	419.65	60.44	0.36	686.39	0.56	98.73	21.26	0.29	110.63	38.82	25.28	0.14	0	198.42	0.65	0	34.07	25.34	72.45	68.58	0	0.21	0	134.44	74.17	20.74	22.82	339	552.25	0	0.45	39.65	236.03	0	90.73	0.41	0	56.85	20.64	14.84	37.29	2.91	22.09	88.32
	AP5	15	0.571598	0	22.67	638.26	56.79	0	53.37	0.03	46.37	41.17	37.9	0	96.86	148.64	0	0	0	81.68	0.39	13.28	0	89.82	262.08	0	0.65	0.69	0.23	25.7	54.55	0	945.01	927.96	0	0.46	107.32	297.87	69.13	58.32	0.41	12.69	27.62	16.24	6.74	29.12	18.72	0	0
	AP5	16	0.599778	0	32.36	451.68	28.26	0	0.43	26.64	36.38	27.51	60.56	13.03	21.48	487.07	0	0	19.76	1.16	3.29	0	0	734.77	706.21	0.22	0	0	0.2	0.21	0	0	2651.21	126.66	0	0	19.27	212.16	0	85.27	18.09	0	0	0	30.84	11.7	0	246.83	0
	AP5	17	0.503993	0	143.18	399.16	289.85	0	0.78	1.21	303.84	118.95	0.67	6.2	0.95	8.3	26.69	0	0.97	0.73	0.54	0	0	1092.13	46.37	0	0	1.28	1.47	0.98	0	20.7	4013.13	27.36	0	2.12	0.2	213.45	0.2	63.24	0	0.37	0.2	3.56	60.39	23.69	0	64.25	0.52
	AP5	18	0.0451758	0	0	0.36	0	0	0.38	0	0.2	0	0	0.07	0	0	0	0	0	0	0	0	0.8	0.61	0	0	0	0.41	0	0.29	0.86	0	1.86	0.18	0	0.06	0	496.73	0	4.1	0	0	0.58	0	28.68	0	0	1.45	0
	AP5	19	0.313574	0	15.64	405.59	354.21	0	1.07	0	18.05	0.23	29.1	0.21	0	0	0.28	0	81.12	37.84	0	3.14	0	63.97	32.07	0	0	31.02	0	0.21	0	0	148.38	0.4	0	0	23.27	359.79	20.94	23.03	0	0	0	0	19.92	0.19	0	4.65	0
	AP5	20	0.737182	0	108.33	444.63	0	28.73	0.4	0	506.71	0	32.28	1.86	24.04	0	91.02	0	127.65	1.13	34.85	20.91	0.2	170.43	115.1	0	0.11	0.63	3.12	1.16	21.42	16.02	304.69	45.72	0	0.84	29.1	233.15	76.64	93.02	0	31.66	1.17	0	17.4	0	0	13.26	0
	AP5	21	0.700023	0	2.62	216.33	214.49	51.56	513.35	12.94	189.11	0.53	0	0	0	0	47.14	0	90.2	1.58	0	129.85	0	2.6	119.9	4.79	21.58	0.32	0.1	0.19	0	0.1	47.64	0.23	0	0.11	48.93	158.41	18.2	0.94	0	0	0	0	0	40.75	0	40.34	0
	AP5	22	0.213849	0	0	255.84	25.95	39.89	398.77	29.56	0	0	0	0	0	0.77	0	0	0	0	0	37.75	0	0	16.43	0	0	0.26	0.76	0	0	0	1.15	0.28	0	0.25	0	486.25	0	36.71	0	0	0	0.09	0	0	0	0	0
	AP5	23	0.0971156	0	0	117.67	39.65	0	0.49	22	0	0.13	29.02	13.34	0	0.27	0	0	423.34	0.13	0	0	0	0	50.7	0	0.13	0.27	0.66	0.37	0	0	0.37	0.15	0	0	18.49	145.46	0	0	0	0	0	0	0	0	0	0	0
	AP6	1	16.9388	0	0.22	334.95	0.3	59.17	77.5	30.43	127.57	0.11	0.07	372.91	0.69	1	20.02	0	41.83	501.83	29.89	0	81.28	18.2	116.44	157.2	38.5	474.48	689.59	1236.81	26.49	101.62	196.44	779.34	0	1221.48	0.63	75.41	25.84	76.21	0	15.5	299.8	0.22	0.23	47.53	12.46	31.26	70.33
	AP6	2	3.45738	0	0	444.37	5.24	0	0.27	82.65	28.17	0	8.38	153.51	0.13	0	0.26	0	0	86.69	0	45.07	34.18	54.65	11.32	56.06	194.43	697.18	406.11	430.54	0	36.3	19.77	372.03	0	514.26	0	281.69	0	79.09	27.22	0	41.68	0	17.37	0	29.85	20.35	32.58
	AP6	3	1.30139	0.24	0	677.69	0.05	0	0	83.05	0	0	0.08	164.8	0	0	1.52	0	0	86.7	4.66	0.72	54.52	0.38	1	31.32	0.12	429.75	839.03	1091.5	0.5	0	0.94	184.18	0	75.94	0	106.53	0	19.33	0	0	28.84	0	0	0.43	0	0	0
	AP6	4	0.893586	0	0	553.68	93.12	0.94	0.26	22.28	1.69	53.96	0	545.17	0.85	1.72	1.04	0	0.18	41.07	171.74	0	88.43	86.46	51.3	22.38	83.35	0.19	930.81	363.75	1.1	0.1	212.36	357.36	0	188.74	0.55	275.88	0.18	21.99	0	0	168.97	0.19	15.56	27.98	0.18	0.38	48
	AP6	5	0.994736	0	0	129.29	4.99	0	0	105.99	0	0.32	0	71.41	120.96	73.16	0	0	0.15	107.71	147.6	0	7.84	61.34	0	0	953.96	0	136.79	124.56	0	0	149.68	371.23	0	152.85	0.31	219.83	0	0.48	0	0.14	54.04	0	0	0	0	0	0
	AP6	6	0.805665	0	0	510.74	121.16	0	0.35	68.21	0	0	0.08	88.56	147.96	0	0	0	0	0	56.8	0.1	0	194.47	0	34.27	440.98	0.13	0	142.59	0	0.61	794.34	302.24	0	0	1.58	177.19	0	125.09	0	0	113.48	108.82	0	88.42	0	0	0
	AP6	7	0.913985	0	0	519.49	306.12	0	2.05	126.27	0.3	0	0	44.05	448.39	122.12	0	0	0	65.73	11.1	38.3	0	305.24	24.41	0	37.07	0	1.97	36.18	0	1.92	3024.36	1937.55	0	0.15	0.88	46.43	0.14	278.37	27.68	21.4	72.69	0	44.58	235.54	19.59	0	27.69
	AP6	8	1.02292	0	31.07	537.76	245.54	0	0	0	0.75	42.92	0	82.16	606.3	783.1	36.57	0	0	61.39	32.76	1.01	0	925.45	0.67	0	0.12	0	0.25	0.12	0	24.36	3456.83	285.2	0	0	0	102.61	0.24	387	0	42.7	0.35	44.58	26.31	99.61	0	147.19	0
	AP6	9	1.08901	0	76.79	553.64	448.49	37.27	32	92.55	214.45	56.89	0.9	96.27	311.34	0	27.66	0	0.15	0	293.98	0	0	1254.67	94.11	0	54.68	0	14.92	3.65	70.61	0.31	4710.95	248.07	0	3.64	21.03	132.73	0.29	159.58	0	0	0	536.65	101.26	0	4.57	249.29	0
	AP6	10	1.44294	0	144.01	576.48	122.38	0	58.39	38.05	215.93	189.16	24.72	1.07	56.69	0.13	0	0	199.63	0	211.64	0	4.86	948.43	4.36	21.43	0	25.53	0.4	0.37	40.88	0.26	3185.84	136.76	0	0.27	48.82	107.4	23.76	288.09	0	0	0	0	110.76	40.39	0	451.5	0
	AP6	11	1.21887	0	25.61	590.79	37.54	0	0	7.83	351.13	0.14	0	34.22	374.8	0	33	0	172.42	0	25.25	13.82	47.07	322	54.73	24.05	0.13	206.36	161.93	27.97	0	0	62.22	95.72	0	128.39	3.91	145.27	29.29	127.8	0	0	0	0	28.31	0.59	0	48.23	0
	AP6	12	1.06295	0	2.57	868.8	64.83	0	135.58	0.79	409.71	0	0	128.44	245.62	0	20.11	0	0	0.55	5.96	14.78	0.19	0.48	163.91	3.51	1.14	117.26	100.14	38.57	189.37	52.28	1.9	127.14	0	141.06	0	309.95	0	127.85	0	0	1.66	14.41	57.02	54.56	0	0	0
	AP6	13	0.623952	0	0	529.43	270.85	0	201.08	0	575.44	0	0	0	27.48	0.11	0.07	0	136.18	0	0.29	27.47	0	0.67	42.48	1.01	0	0.11	230.84	0	40.62	0	11.11	0.21	0	0	22.19	216.88	0	174.48	0	0	0	1.24	0.08	64.17	0	1.37	0
	AP6	14	0.882886	0	0	685.77	237.33	0	110.35	0.23	204.92	0	0	42.65	130.94	21.29	27.28	0	162.67	151.8	0	0	71.33	59.03	263.34	0	0	0.29	97.29	233.58	117.55	0	471.6	326.19	0	44	0	165.09	0	62.3	0	0	20.15	0	51.82	59.74	0	0	0
	AP6	15	0.687922	1	0	471.5	52.66	0	187.35	0	0.45	0	0.77	90.33	28.77	0.15	0.55	0	0	192.16	42.86	118.39	2.22	136.52	79.9	0	0	0.46	0	81.17	38.25	15.73	827.94	1201.47	0	0.15	0	200.65	0	100.89	0	49.27	1.27	0	87.2	0	0	0	0.25
	AP6	16	0.828557	0	0	563.93	149.66	0	508.41	0	214.84	0	0.09	15.39	0	317.87	0.08	0	44.97	0.18	0	29.21	42.72	463.83	205.75	0.8	0	0	0	53.12	0	6.03	2091.93	179.16	0	0.14	54.41	131.95	34.15	0.67	0	35.38	51.65	0.4	40.84	0	0	206.33	0
	AP6	17	0.709113	27.21	29.54	446.67	452.39	0	0.13	0	484.75	88.51	47.46	3.08	0.12	71.13	0	0	0.13	0.55	0.12	0	0	1047.55	407.69	0	0.13	0.14	0.14	0.51	0	13.84	2521.45	20.24	0	0	0	82.9	0	108.48	0	0	0	0	99.87	0	0	120.51	0
	AP6	18	0.801267	0	117.57	634.46	201.36	0.29	0.28	0.24	365.59	47.08	34.29	0	0.91	0	36.34	0	104.34	0	0	38.36	0	519.63	467.25	0	0	0.29	0.14	1.07	39.1	28.29	3339.99	0.25	0	0.14	43.4	71.17	39.44	41.78	0.13	0	0.42	0	25.59	0	32.11	0	0.03
	AP6	19	0.670447	0	0.16	316.67	93.08	52.77	99.17	0	201.28	0	32.94	0	0	0.32	74.66	0.79	22.35	1.33	0	0	0	82.04	152.66	0	0	0.81	0.96	0	0.62	36.74	89.19	0.98	0	0	87.82	160.61	0	71.74	0.15	0	0	0	0	0	21.66	1.45	0
	AP6	20	0.348637	0	36.68	360.99	238.89	45.14	197.31	21.23	27.36	0	35.02	0.47	0.63	0.18	0	0	41.74	0.28	0.61	0	0	1.05	0	1.22	0.17	0.18	0.18	0.33	0	9.73	7.02	1.54	0	0	18.6	615.23	0.16	60.26	0	0	0	37.21	0.12	0	0	1.42	0.43
	AP6	21	0.180368	0	0	437.02	0.77	43	87.02	0.27	0	0	32.35	0.3	0.45	2.51	32.94	0	0.3	0	0.14	0	0	0.49	0	0	0	0.17	1.16	0	0.16	125.05	9.37	2.33	0	0.33	56.55	1394.28	41.86	117.53	0	44.35	0.16	1.16	1.29	1.53	0	0	0
	AP6	22	0.290859	0	0.14	463.05	0.38	0	495.3	0	0.14	0	42.89	0	0.12	0.28	6.42	0	410.23	0	3.19	0	0.13	37.93	22.5	0.27	0	0	0	0.51	0	0.13	1	0.84	0	0	0.13	380.66	0	47.97	25.73	0	0	0	0.48	0.11	0	0	0
	AP6	23	0.158413	0	0	462.38	0.12	0	1.49	37.33	0	0.26	0	120.73	0.93	0.39	0	0	0	0	0	0	0	43.64	0.26	0	0.06	0	0.26	0.24	0	0.02	5.62	1.02	0	0.04	62.76	222.02	0	172.76	0	0	0	0	9.46	0.32	0	0.26	0
[truncated: 1,441 more columns]

## Sheet: Fig3e
Fig. 3e
	olfrname	ap_mean_position	class
	Olfr1	17.5969	2
	Olfr10	13.1995	2
	Olfr1000	9.64352	2
	Olfr1006	11.9999	2
	Olfr1009	7.42361	2
	Olfr101	13.0598	2
	Olfr1010	12.2619	2
	Olfr1012	13.7596	2
	Olfr1013	13.4642	2
	Olfr1014	13.3988	2
	Olfr1015	13.979	2
	Olfr1016	14.21	2
	Olfr1018	13.5619	2
	Olfr1019	8.82429	2
	Olfr102	12.7613	2
	Olfr1020	8.42462	2
	Olfr1023	7.66905	2
	Olfr1026	7.87572	2
	Olfr1028	10.1158	2
	Olfr1029	11.4087	2
	Olfr103	12.5422	2
	Olfr1030	8.62529	2
	Olfr1031	7.92075	2
	Olfr1032	9.39278	2
	Olfr1034	9.80647	2
	Olfr1036	6.81048	2
	Olfr1037	9.11345	2
	Olfr1039	6.99881	2
	Olfr1042	6.44231	2
	Olfr1044	8.51345	2
	Olfr1045	8.27943	2
	Olfr1046	9.31959	2
	Olfr1047	8.68724	2
	Olfr1048	10.1623	2
	Olfr1052	8.94295	2
	Olfr1053	5.95518	2
	Olfr1054	11.015	2
	Olfr1056	9.31677	2
	Olfr1057	9.60213	2
	Olfr1058	5.1305	2
	Olfr1062	12.2813	2
	Olfr1065	10.442	2
	Olfr107	8.66062	2
	Olfr1076	10.4984	2
	Olfr1079	11.0458	2
	Olfr1080	17.3223	2
	Olfr1082	14.1051	2
	Olfr1084	14.1198	2
	Olfr1085	14.3722	2
	Olfr1086	9.20859	2
	Olfr1087	7.97188	2
	Olfr109	13.9332	2
	Olfr1090	12.5038	2
	Olfr1093	16.7255	2
	Olfr1094	12.7031	2
	Olfr1095	10.3401	2
	Olfr1097	15.5898	2
	Olfr1098	15.6243	2
	Olfr1099	15.2195	2
	Olfr11	14.573	2
	Olfr1101	10.1292	2
	Olfr1102	9.57904	2
	Olfr1104	12.0878	2
	Olfr1106	8.68963	2
	Olfr1110	15.5098	2
	Olfr1111	10.8642	2
	Olfr1112	14.978	2
	Olfr1113	8.81723	2
	Olfr1115	11.6094	2
	Olfr1118	11.8455	2
	Olfr112	13.8127	2
	Olfr1120	15.1361	2
	Olfr1122	11.0722	2
	Olfr1123	13.5101	2
	Olfr1124	13.1765	2
	Olfr1126	14.8095	2
	Olfr1128	13.6112	2
	Olfr1129	13.4554	2
	Olfr113	12.886	2
	Olfr1130	16.9348	2
	Olfr1131	10.9454	2
	Olfr1132	12.4802	2
	Olfr1133	11.0021	2
	Olfr1134	13.769	2
	Olfr1135	14.9348	2
	Olfr1137	12.3486	2
	Olfr1138	13.5923	2
	Olfr114	14.0599	2
	Olfr1140	7.46428	2
	Olfr1143	13.8429	2
	Olfr1148	17.6166	2
	Olfr115	13.5739	2
	Olfr1152	8.76262	2
	Olfr1154	9.92135	2
	Olfr1155	8.39333	2
	Olfr1157	8.74767	2
	Olfr116	10.7148	2
	Olfr1160	11.5907	2
	Olfr1161	10.3041	2
	Olfr1162	7.82032	2
	Olfr1163	6.17161	2
	Olfr1166	8.90733	2
	Olfr1167	9.4806	2
	Olfr1168	12.0566	2
	Olfr117	11.423	2
	Olfr1170	9.37078	2
	Olfr1173	8.74358	2
	Olfr1174	7.89101	2
	Olfr1175	8.38068	2
	Olfr1176	7.6408	2
	Olfr1178	17.7029	2
	Olfr1179	15.5057	2
	Olfr118	12.2242	2
	Olfr1180	16.149	2
	Olfr1181	14.3285	2
	Olfr1182	16.4754	2
	Olfr1183	17.5716	2
	Olfr1184	15.3801	2
	Olfr1189	11.6391	2
	Olfr119	15.3037	2
	Olfr1193	19.1644	2
	Olfr1195	16.3818	2
	Olfr1196	16.1233	2
	Olfr1197	15.6315	2
	Olfr1198	15.896	2
	Olfr1199	16.0328	2
	Olfr12	15.9007	2
	Olfr120	12.9875	2
	Olfr1200	16.1389	2
	Olfr1201	16.7754	2
	Olfr1202	18.8925	2
	Olfr1204	18.4779	2
	Olfr1205	18.6866	2
	Olfr1206	17.8534	2
	Olfr1208	15.1838	2
	Olfr1209	17.7022	2
	Olfr121	13.0195	2
	Olfr1211	17.1364	2
	Olfr1212	17.4964	2
	Olfr1213	17.2333	2
	Olfr1214	13.109	2
	Olfr1215	14.7541	2
	Olfr1216	13.7544	2
	Olfr1217	13.607	2
	Olfr1219	10.5711	2
	Olfr122	15.6688	2
	Olfr1220	15.9788	2
	Olfr1221	11.753	2
	Olfr1222	12.4936	2
	Olfr1223	17.0339	2
	Olfr1226	17.0734	2
	Olfr1228	18.6009	2
	Olfr1229	16.4837	2
	Olfr123	14.6575	2
	Olfr1231	14.9735	2
	Olfr1232	16.5641	2
	Olfr1233	10.2598	2
	Olfr1234	12.8909	2
	Olfr1238	15.374	2
	Olfr1239	14.5498	2
	Olfr124	17.4361	2
	Olfr1240	15.5904	2
	Olfr1242	15.9837	2
	Olfr1243	16.2808	2
	Olfr1246	16.0968	2
	Olfr1247	14.0688	2
	Olfr1248	11.6819	2
	Olfr1249	15.843	2
	Olfr125	18.2333	2
	Olfr1250	14.3541	2
	Olfr1251	12.5564	2
	Olfr1252	14.2754	2
	Olfr1253	9.48329	2
	Olfr1254	16.3351	2
	Olfr1255	14.014	2
	Olfr1256	16.7432	2
	Olfr1257	17.0068	2
	Olfr1258	12.9436	2
	Olfr1259	17.7021	2
	Olfr126	16.0466	2
	Olfr1260	16.7454	2
	Olfr1261	17.0642	2
	Olfr1262	16.6505	2
	Olfr1263	17.2278	2
	Olfr1264	15.5228	2
	Olfr1265	16.0088	2
	Olfr1269	13.7553	2
	Olfr127	16.893	2
	Olfr1270	14.0817	2
	Olfr1271	9.97228	2
	Olfr1272	12.3509	2
	Olfr1274	15.1263	2
	Olfr1275	16.4148	2
	Olfr1276	16.9728	2
	Olfr1277	15.066	2
	Olfr1278	15.8281	2
	Olfr128	11.6903	2
	Olfr1280	20.5201	2
	Olfr1281	19.4264	2
	Olfr1282	19.3947	2
	Olfr1283	17.2242	2
	Olfr1288	14.8828	2
	Olfr129	11.0776	2
	Olfr1290	17.1108	2
	Olfr1294	17.9033	2
	Olfr1295	16.5914	2
	Olfr1297	16.3865	2
	Olfr1298	16.1635	2
	Olfr1299	15.8269	2
	Olfr13	13.4545	2
	Olfr130	13.6048	2
	Olfr1301	16.5879	2
	Olfr1302	17.0447	2
	Olfr1303	12.9143	2
	Olfr1305	12.1237	2
	Olfr1306	15.2538	2
	Olfr1307	13.6873	2
	Olfr1308	14.0445	2
	Olfr1309	15.3863	2
	Olfr131	12.2754	2
	Olfr1310	19.9026	2
	Olfr1311	13.4791	2
	Olfr1312	15.6371	2
	Olfr1314	13.8047	2
	Olfr1317	16.0106	2
	Olfr1318	13.8181	2
	Olfr132	14.5048	2
	Olfr1320	7.255	2
	Olfr1321	17.3247	2
	Olfr1322	16.8249	2
	Olfr1323	17.4173	2
	Olfr1324	17.1095	2
	Olfr1325	11.2737	2
	Olfr1328	8.93637	2
	Olfr1329	9.767	2
	Olfr133	11.1588	2
	Olfr1330	14.0255	2
	Olfr1331	11.4784	2
	Olfr1333	12.537	2
	Olfr1335	12.0873	2
	Olfr1336	16.3627	2
	Olfr1338	12.8477	2
	Olfr1339	9.95872	2
	Olfr134	11.2084	2
	Olfr1340	8.98397	2
	Olfr1341	14.8682	2
	Olfr1342	15.0636	2
	Olfr1346	20.2368	2
	Olfr1347	17.533	2
	Olfr1348	16.733	2
	Olfr1349	16.388	2
	Olfr135	12.0978	2
	Olfr1350	12.6905	2
	Olfr1351	11.3499	2
	Olfr1352	14.7358	2
	Olfr1353	18.1827	2
	Olfr1354	11.5339	2
	Olfr1356	6.69624	2
	Olfr1357	8.27355	2
	Olfr1358	10.1318	2
	Olfr1359	12.8864	2
	Olfr136	14.9941	2
	Olfr1360	12.8142	2
	Olfr1361	7.95302	2
	Olfr1362	8.01042	2
	Olfr1364	15.0155	2
	Olfr1366	11.0492	2
	Olfr1368	12.5186	2
	Olfr1370	13.5339	2
	Olfr1371	14.5084	2
	Olfr1373	13.192	2
	Olfr1375	13.4284	2
	Olfr1377	10.3007	2
	Olfr1378	11.0516	2
	Olfr138	14.4203	2
	Olfr1380	17.3184	2
	Olfr1381	14.0571	2
	Olfr1382	16.9308	2
	Olfr1383	5.94424	2
	Olfr1384	14.1099	2
	Olfr1385	16.777	2
	Olfr1386	14.9232	2
	Olfr1387	14.9762	2
	Olfr1388	12.0665	2
	Olfr1389	10.9934	2
	Olfr139	13.2369	2
	Olfr1390	16.6731	2
	Olfr1391	15.5646	2
	Olfr1393	14.6518	2
	Olfr1394	12.7776	2
	Olfr1395	12.0842	2
	Olfr1396	15.1502	2
	Olfr140	16.5293	2
	Olfr1402	9.98645	2
	Olfr1404	8.94572	2
	Olfr1406	8.10558	2
	Olfr1408	7.93573	2
	Olfr141	8.92764	2
	Olfr1410	13.8858	2
	Olfr1411	16.2384	2
	Olfr1412	14.5671	2
	Olfr1414	17.3617	2
	Olfr1415	16.3832	2
	Olfr1416	14.8367	2
	Olfr1418	14.1142	2
	Olfr1419	14.7213	2
	Olfr142	10.2528	2
	Olfr1420	13.6264	2
	Olfr1423	15.9098	2
	Olfr1424	13.8342	2
	Olfr1425	14.8974	2
	Olfr1426	14.3939	2
	Olfr1427	15.0593	2
	Olfr1428	13.7896	2
	Olfr143	8.31899	2
	Olfr1431	13.429	2
	Olfr1437	6.7705	2
	Olfr1440	9.56875	2
	Olfr1442	16.2034	2
	Olfr1443	16.5112	2
	Olfr1444	11.2708	2
	Olfr1445	10.042	2
	Olfr1446	7.26003	2
	Olfr1447	6.57515	2
	Olfr1448	9.5678	2
	Olfr145	8.94552	2
	Olfr1450	9.74387	2
	Olfr1451	7.14194	2
	Olfr1454	13.081	2
	Olfr1458	12.8671	2
	Olfr1459	13.6726	2
	Olfr146	9.59471	2
	Olfr1461	17.5159	2
	Olfr1466	14.6102	2
	Olfr1467	9.48623	2
	Olfr1469	11.2916	2
	Olfr147	8.26287	2
	Olfr1471	12.5303	2
	Olfr1472	7.19756	2
	Olfr1474	11.239	2
	Olfr1477	16.4143	2
	Olfr148	9.20541	2
	Olfr1480	16.4597	2
	Olfr1484	16.1195	2
	Olfr1487	14.3666	2
	Olfr1489	10.3888	2
	Olfr149	10.9597	2
	Olfr1490	11.5048	2
	Olfr1491	12.6506	2
	Olfr1494	12.6845	2
	Olfr1495	7.23915	2
	Olfr1496	10.5785	2
	Olfr1497	8.11336	2
	Olfr1499	11.3608	2
	Olfr15	16.4403	2
	Olfr150	9.25389	2
	Olfr1500	8.33758	2
	Olfr1501	13.2838	2
	Olfr1502	12.6434	2
	Olfr1504	11.6856	2
	Olfr1505	7.73598	2
	Olfr1506	13.6206	2
	Olfr1507	18.3073	2
	Olfr1508	18.4942	2
	Olfr1509	17.7182	2
	Olfr151	10.6515	2
	Olfr1510	11.0153	2
	Olfr1511	8.79136	2
	Olfr1512	9.66129	2
	Olfr1513	11.4539	2
	Olfr152	9.16431	2
	Olfr153	11.6679	2
	Olfr1535	12.6309	2
	Olfr1537	7.17697	2
	Olfr154	7.85893	2
	Olfr155	13.1198	2
	Olfr156	14.5489	2
	Olfr1564	14.4913	2
	Olfr1565	14.0667	2
	Olfr157	13.8932	2
	Olfr159	14.3486	2
	Olfr16	10.7265	2
	Olfr160	9.66223	2
	Olfr161	6.07635	2
	Olfr164	12.6295	2
	Olfr165	14.3277	2
	Olfr166	17.6328	2
	Olfr167	15.9644	2
	Olfr168	17.2814	2
	Olfr169	16.3643	2
	Olfr17	12.0169	2
	Olfr170	16.6541	2
	Olfr171	17.4564	2
	Olfr172	16.374	2
	Olfr173	15.0173	2
	Olfr175	16.3584	2
	Olfr177	13.2618	2
	Olfr178	13.3896	2
	Olfr18	14.2444	2
	Olfr180	17.1849	2
	Olfr181	16.8696	2
	Olfr183	16.4854	2
	Olfr186	17.0989	2
	Olfr187	16.1441	2
	Olfr19	9.46247	2
	Olfr190	16.9854	2
	Olfr191	16.844	2
	Olfr193	15.4969	2
	Olfr194	11.7233	2
	Olfr195	15.7882	2
	Olfr196	15.271	2
	Olfr198	14.2281	2
	Olfr199	14.2132	2
	Olfr2	14.1468	2
	Olfr201	15.3164	2
	Olfr202	12.4081	2
	Olfr203	16.7595	2
	Olfr204	16.2203	2
	Olfr205	17.649	2
	Olfr206	16.6533	2
	Olfr209	14.8522	2
	Olfr211	16.5222	2
	Olfr212	15.5154	2
	Olfr213	15.8004	2
	Olfr214	13.9064	2
	Olfr215	12.5487	2
	Olfr220	16.6207	2
	Olfr222	14.1744	2
	Olfr223	6.17796	2
	Olfr224	16.3515	2
	Olfr225	14.5914	2
	Olfr228	8.82414	2
	Olfr229	8.47743	2
	Olfr23	9.03602	2
	Olfr231	9.44549	2
	Olfr235	8.1742	2
	Olfr237	8.70756	2
	Olfr239	13.4073	2
	Olfr24	7.51901	2
	Olfr243	8.54067	1
	Olfr247	8.09534	2
	Olfr248	11.2974	2
	Olfr25	13.0574	2
	Olfr250	6.76969	2
	Olfr251	10.1101	2
	Olfr259	14.2593	2
	Olfr26	8.51679	2
	Olfr263	14.885	2
	Olfr266	13.2812	2
	Olfr267	13.9343	2
	Olfr27	12.7893	2
	Olfr270	10.7709	2
	Olfr272	10.5303	2
	Olfr273	9.36037	2
	Olfr275	10.3621	2
	Olfr282	13.2919	2
	Olfr283	13.3521	2
	Olfr285	16.1676	2
	Olfr286	14.2437	2
	Olfr290	15.4015	2
	Olfr291	15.5614	2
	Olfr292	8.28819	2
	Olfr293	7.83112	2
	Olfr295	12.7668	2
	Olfr297	9.70577	2
	Olfr299	6.28955	2
	Olfr3	7.43307	2
	Olfr30	9.55582	2
	Olfr301	6.933	2
	Olfr303	9.83495	2
	Olfr305	10.2639	2
	Olfr308	12.5354	2
	Olfr309	16.3195	2
	Olfr31	16.309	2
	Olfr313	11.0002	2
	Olfr314	11.7197	2
	Olfr315	17.229	2
	Olfr316	21.4258	2
	Olfr317	15.0822	2
	Olfr318	15.5277	2
	Olfr319	15.8977	2
	Olfr320	20.0436	2
	Olfr322	10.1352	2
	Olfr323	13.085	2
	Olfr324	13.2961	2
	Olfr325	15.684	2
	Olfr328	16.7826	2
	Olfr329	17.0511	2
	Olfr33	9.49755	1
	Olfr330	14.3598	2
	Olfr331	15.9911	2
	Olfr332	12.5832	2
	Olfr338	11.2057	2
	Olfr339	15.8763	2
	Olfr340	14.608	2
	Olfr341	11.5825	2
	Olfr342	14.2284	2
	Olfr344	19.9247	2
	Olfr346	16.4375	2
	Olfr347	13.6779	2
	Olfr348	6.79055	2
	Olfr350	10.5932	2
	Olfr351	7.93628	2
	Olfr352	5.67569	2
	Olfr353	12.7614	2
	Olfr354	8.57064	2
	Olfr355	10.0567	2
	Olfr356	6.21103	2
	Olfr357	17.2318	2
	Olfr358	8.85131	2
	Olfr360	12.0486	2
	Olfr362	15.4757	2
	Olfr365	13.7002	2
	Olfr366	12.2043	2
	Olfr368	9.31037	2
	Olfr370	15.5411	2
	Olfr372	10.3874	2
	Olfr373	10.9872	2
	Olfr374	12.1723	2
	Olfr376	10.0178	2
	Olfr378	8.34061	2
	Olfr38	8.05914	2
	Olfr380	13.1178	2
	Olfr381	6.66587	2
	Olfr384	8.54556	2
	Olfr389	12.0682	2
	Olfr39	8.43954	2
	Olfr390	16.8828	2
	Olfr391	7.58461	2
	Olfr392	5.89914	2
	Olfr393	6.7324	2
	Olfr394	6.51272	2
	Olfr397	11.7006	2
	Olfr398	16.0984	2
	Olfr399	7.40931	2
	Olfr402	8.06619	2
	Olfr403	14.0593	2
	Olfr406	11.2678	2
	Olfr410	7.33844	2
	Olfr411	10.9476	2
	Olfr412	9.81903	2
	Olfr414	16.4044	2
	Olfr417	11.4737	2
	Olfr418	7.0924	2
	Olfr419	8.38568	2
	Olfr420	12.8237	2
	Olfr424	10.391	2
	Olfr429	11.5536	2
	Olfr43	15.9169	2
	Olfr430	9.72688	2
	Olfr432	9.64745	2
	Olfr433	8.53013	2
	Olfr434	10.7774	2
	Olfr435	6.71418	2
	Olfr437	8.4575	2
	Olfr44	11.4515	2
	Olfr441	9.15337	2
	Olfr446	7.88378	2
	Olfr447	13.4143	2
	Olfr448	7.96427	2
	Olfr449	17.1496	2
	Olfr45	15.526	2
	Olfr452	10.1699	2
	Olfr453	8.47227	2
	Olfr455	15.0706	2
	Olfr457	12.1006	2
	Olfr458	13.0276	2
	Olfr459	7.87207	2
	Olfr46	16.4893	2
	Olfr460	10.2154	2
	Olfr461	13.9228	2
	Olfr462	11.5279	2
	Olfr463	14.246	2
	Olfr464	13.544	2
	Olfr466	15.7081	2
	Olfr467	7.43235	2
	Olfr469	14.9791	2
	Olfr47	11.7108	2
	Olfr472	17.1564	2
	Olfr473	13.5382	2
	Olfr476	16.0917	2
	Olfr477	16.2352	2
	Olfr478	9.40863	2
	Olfr479	11.2513	2
	Olfr48	17.7727	2
	Olfr480	6.32509	2
	Olfr481	8.4713	2
	Olfr482	7.41359	2
	Olfr483	6.98535	2
	Olfr484	7.63985	2
	Olfr485	9.40369	2
	Olfr486	10.5767	2
	Olfr487	6.63315	2
	Olfr488	9.43201	2
	Olfr49	13.9166	2
	Olfr490	12.4928	2
	Olfr491	17.3091	2
	Olfr492	10.2481	2
	Olfr493	7.1823	2
	Olfr494	9.05879	2
	Olfr495	5.28128	2
	Olfr497	8.8911	2
	Olfr50	7.49916	2
	Olfr502	14.3496	2
	Olfr503	14.1979	1
	Olfr504	12.6044	1
	Olfr506	9.13346	2
	Olfr507	13.7284	2
	Olfr508	8.35699	2
	Olfr509	9.27952	2
	Olfr51	6.9714	2
	Olfr510	8.73916	2
	Olfr512	12.3538	2
	Olfr513	12.2471	2
	Olfr516	7.97739	2
	Olfr517	11.3837	2
	Olfr518	7.82072	2
	Olfr519	8.43952	2
	Olfr52	8.40989	2
	Olfr521	10.5381	2
	Olfr522	13.1519	2
	Olfr523	12.6339	2
	Olfr524	16.9269	2
	Olfr525	13.7144	2
	Olfr527	16.7745	2
	Olfr53	16.5736	2
	Olfr530	14.7806	2
	Olfr531	16.0771	2
	Olfr532	17.0372	2
	Olfr533	17.4931	2
	Olfr535	17.8958	2
	Olfr536	17.089	2
	Olfr538	14.3717	2
	Olfr54	10.8422	2
	Olfr541	17.2817	2
	Olfr544	9.17653	1
	Olfr545	14.4558	1
	Olfr547	9.82345	1
	Olfr549	7.59297	1
	Olfr55	13.2866	2
	Olfr550	9.30627	1
	Olfr551	9.29026	1
	Olfr552	6.60736	1
	Olfr553	6.90994	1
	Olfr554	6.82813	1
	Olfr556	12.1675	1
	Olfr557	7.63259	1
	Olfr559	9.99571	1
	Olfr56	15.3707	2
	Olfr560	10.644	1
	Olfr561	6.89502	1
	Olfr564	14.0371	1
	Olfr566	7.66492	1
	Olfr568	7.99174	1
	Olfr569	9.15556	1
	Olfr570	6.66287	1
	Olfr571	14.4366	1
	Olfr576	6.53949	1
	Olfr577	8.11738	1
	Olfr578	7.10057	1
	Olfr58	10.5609	2
	Olfr582	7.95225	1
	Olfr583	6.77729	1
	Olfr584	8.18304	1
	Olfr585	3.66246	1
	Olfr586	6.62427	1
	Olfr59	14.1786	2
	Olfr591	8.37098	1
	Olfr592	6.54047	1
	Olfr594	9.06838	1
	Olfr596	8.09634	1
	Olfr597	8.52327	1
	Olfr598	8.92256	1
	Olfr599	8.69682	1
	Olfr6	15.264	2
	Olfr60	16.7214	2
	Olfr600	7.40031	1
	Olfr601	8.02864	1
	Olfr603	11.4196	1
	Olfr605	8.83853	1
	Olfr606	6.99505	1
	Olfr607	8.18505	1
	Olfr608	5.49988	1
	Olfr609	12.494	1
	Olfr61	17.8503	2
	Olfr610	8.45135	1
	Olfr611	8.16307	1
	Olfr612	7.46609	1
	Olfr615	8.1154	1
	Olfr616	8.36939	1
	Olfr617	3.84033	1
	Olfr618	7.55806	1
	Olfr619	7.06566	1
	Olfr62	9.25031	2
	Olfr620	7.06418	1
	Olfr622	7.40553	1
	Olfr623	7.48467	1
	Olfr628	7.12268	1
	Olfr629	7.65547	1
	Olfr63	13.7126	2
	Olfr632	10.2174	1
	Olfr633	7.6894	1
	Olfr635	7.11282	1
	Olfr638	11.6123	1
	Olfr639	8.67217	1
	Olfr64	9.07661	1
	Olfr640	8.12768	1
	Olfr642	6.68086	1
	Olfr643	12.8399	1
	Olfr644	7.75242	1
	Olfr646	7.27473	1
	Olfr648	6.74726	1
	Olfr649	6.82644	1
	Olfr65	8.60839	1
	Olfr651	6.9793	1
	Olfr652	13.6869	1
	Olfr653	11.5504	1
	Olfr654	9.66906	1
	Olfr655	12.0938	1
	Olfr656	7.63555	1
	Olfr657	10.3804	1
	Olfr658	13.3344	1
	Olfr659	7.87348	1
	Olfr66	7.66634	1
	Olfr661	8.42404	1
	Olfr665	7.78442	1
	Olfr666	8.93045	1
	Olfr667	12.5557	1
	Olfr668	7.39429	1
	Olfr669	7.86566	1
	Olfr67	9.05112	1
	Olfr670	11.1781	1
	Olfr671	7.94458	1
	Olfr672	8.49068	1
	Olfr675	8.32305	1
	Olfr676	6.86183	1
	Olfr677	8.22491	1
	Olfr678	7.10054	1
	Olfr679	7.65733	1
	Olfr68	6.69924	1
	Olfr681	9.07993	1
	Olfr683	6.62089	1
	Olfr684	6.92871	1
	Olfr685	8.13395	1
	Olfr686	12.2247	1
	Olfr687	15.2939	1
	Olfr688	13.7758	1
	Olfr689	11.0569	1
	Olfr69	8.16347	1
	Olfr690	8.45827	1
	Olfr691	11.7775	1
	Olfr692	11.1316	1
	Olfr693	13.0179	2
	Olfr694	14.3612	2
	Olfr695	16.8902	2
	Olfr697	12.1984	2
	Olfr698	9.13683	2
	Olfr70	12.9445	2
	Olfr701	17.5919	2
	Olfr702	13.5304	2
	Olfr703	13.9267	2
	Olfr704	16.205	2
	Olfr705	15.8085	2
	Olfr706	15.8915	2
	Olfr707	14.9985	2
	Olfr71	13.1506	2
	Olfr710	14.3034	2
	Olfr711	16.8722	2
	Olfr713	11.8955	2
	Olfr714	11.7715	2
	Olfr715	13.9415	2
	Olfr716	10.0923	2
	Olfr720	17.4866	2
	Olfr722	16.1957	2
	Olfr723	17.2476	2
	Olfr724	14.9696	2
	Olfr725	19.024	2
	Olfr726	18.1286	2
	Olfr727	17.7857	2
	Olfr728	15.2993	2
	Olfr729	15.3842	2
	Olfr73	8.06913	2
	Olfr730	14.8218	2
	Olfr732	14.7265	2
	Olfr733	16.8019	2
	Olfr734	12.0526	2
	Olfr735	16.3067	2
	Olfr736	10.3925	2
	Olfr738	9.88725	2
	Olfr739	10.295	2
	Olfr74	10.6249	2
	Olfr740	18.0495	2
	Olfr741	18.953	2
	Olfr742	18.8448	2
	Olfr743	18.8824	2
	Olfr744	9.11169	2
	Olfr745	9.37242	2
	Olfr746	6.15636	2
	Olfr747	15.7012	2
	Olfr748	7.03641	2
	Olfr749	9.28073	2
	Olfr750	12.0252	2
	Olfr76	13.8433	2
	Olfr761	13.1345	2
	Olfr763	8.1006	2
	Olfr765	11.0362	2
	Olfr767	9.18651	2
	Olfr768	9.89554	2
	Olfr769	9.08649	2
	Olfr77	6.68601	2
	Olfr770	9.06856	2
	Olfr771	11.8847	2
	Olfr772	9.17769	2
	Olfr773	10.0171	2
	Olfr774	12.3131	2
	Olfr776	13.4908	2
	Olfr777	12.8265	2
	Olfr779	7.17257	2
	Olfr780	8.47882	2
	Olfr781	7.18146	2
	Olfr782	7.14927	2
	Olfr784	11.2034	2
	Olfr786	8.70944	2
	Olfr787	15.7355	2
	Olfr788	12.2278	2
	Olfr789	12.2854	2
	Olfr790	11.3207	2
	Olfr791	6.81974	2
	Olfr792	6.66149	2
	Olfr794	9.37995	2
	Olfr796	17.7036	2
	Olfr798	6.76163	2
	Olfr799	8.83155	2
	Olfr8	10.9877	2
	Olfr800	8.95541	2
	Olfr801	11.8403	2
	Olfr802	11.4566	2
	Olfr803	10.277	2
	Olfr804	8.92422	2
	Olfr805	13.5969	2
	Olfr806	12.1164	2
	Olfr807	6.77619	2
	Olfr808	7.61912	2
	Olfr809	6.06216	2
	Olfr810	8.31192	2
	Olfr811	5.90993	2
	Olfr812	6.57701	2
	Olfr813	7.44032	2
	Olfr814	7.01735	2
	Olfr815	7.01048	2
	Olfr816	6.97866	2
	Olfr818	8.92773	2
	Olfr819	9.36655	2
	Olfr820	14.6612	2
	Olfr821	10.0502	2
	Olfr822	6.04414	2
	Olfr823	13.4495	2
	Olfr824	13.6561	2
	Olfr825	6.92803	2
	Olfr826	7.58742	2
	Olfr827	7.99613	2
	Olfr828	13.4825	2
	Olfr829	6.67388	2
	Olfr832	11.0294	2
	Olfr843	11.8166	2
	Olfr845	7.76552	2
	Olfr847	5.73233	2
	Olfr849	13.7754	2
	Olfr851	13.5261	2
	Olfr853	10.2922	2
	Olfr855	6.07514	2
	Olfr857	7.46197	2
	Olfr859	11.4455	2
	Olfr860	12.3358	2
	Olfr862	11.8144	2
	Olfr868	6.79204	2
	Olfr869	5.7092	2
	Olfr870	5.56377	2
	Olfr872	9.36281	2
	Olfr873	8.62317	2
	Olfr874	9.52632	2
	Olfr875	8.32583	2
	Olfr876	9.03797	2
	Olfr877	9.49021	2
	Olfr878	9.82909	2
	Olfr881	9.49119	2
	Olfr884	6.87569	2
	Olfr887	14.8434	2
	Olfr889	13.0688	2
	Olfr893	5.79396	2
	Olfr894	15.7189	2
	Olfr895	9.45338	2
	Olfr898	13.9024	2
	Olfr9	9.36502	2
	Olfr90	13.6259	2
	Olfr901	12.4981	2
	Olfr902	9.06371	2
	Olfr904	9.79566	2
	Olfr905	6.3844	2
	Olfr906	11.2608	2
	Olfr907	14.3682	2
	Olfr91	13.6395	2
	Olfr910	16.7646	2
	Olfr912	17.9597	2
	Olfr914	16.9343	2
	Olfr915	7.88561	2
	Olfr916	7.58852	2
	Olfr918	8.2022	2
	Olfr919	8.38879	2
	Olfr92	15.4984	2
	Olfr920	15.3935	2
	Olfr921	17.6448	2
	Olfr922	8.71041	2
	Olfr923	9.03899	2
	Olfr924	9.22421	2
	Olfr93	14.6729	2
	Olfr930	7.45878	2
	Olfr933	8.55195	2
	Olfr934	8.65516	2
	Olfr935	11.0879	2
	Olfr937	9.27838	2
	Olfr94	14.1637	2
	Olfr943	8.2656	2
	Olfr944	6.77368	2
	Olfr945	8.55168	2
	Olfr948	6.7843	2
	Olfr95	12.6142	2
	Olfr951	11.0496	2
	Olfr954	4.85445	2
	Olfr955	9.59153	2
	Olfr957	9.84104	2
	Olfr958	9.11406	2
	Olfr959	10.01	2
	Olfr96	13.3268	2
	Olfr960	7.41429	2
	Olfr961	8.73223	2
	Olfr963	6.94013	2
	Olfr965	10.3512	2
	Olfr967	7.29688	2
	Olfr968	9.8737	2
	Olfr969	10.1725	2
	Olfr97	6.03319	2
	Olfr970	10.3182	2
	Olfr971	10.2049	2
	Olfr972	12.766	2
	Olfr974	11.6843	2
	Olfr975	6.57867	2
	Olfr976	11.7462	2
	Olfr978	10.1205	2
	Olfr979	9.53414	2
	Olfr98	11.8945	2
	Olfr980	9.0262	2
	Olfr981	11.872	2
	Olfr982	11.2035	2
	Olfr983	12.7931	2
	Olfr984	15.6564	2
	Olfr985	10.3739	2
	Olfr986	11.869	2
	Olfr987	8.71877	2
	Olfr988	9.24724	2
	Olfr99	9.7817	2
	Olfr992	12.2169	2
	Olfr993	12.5154	2
	Olfr994	8.76898	2
	Olfr995	10.5242	2
	Olfr996	13.347	2
	Taar2	12.5026	NA
	Taar3	11.1019	NA
	Taar4	14.7504	NA
	Taar5	14.1319	NA
	Taar6	14.5522	NA
	Taar7a	12.0113	NA
	Taar7b	12.4083	NA
	Taar7d	10.8166	NA
	Taar7e	9.38944	NA
	Taar7f	10.2838	NA
	Taar8a	11.7809	NA
	Taar8b	8.06148	NA
	Taar8c	11.0465	NA
	Taar9	9.04067	NA

## Sheet: Fig3f
Fig. 3f and supplemental figure 4
	gene	reported_position	reported_rank	ap_mean_position	dv_mean_position	ml_mean_position	oe_region
	Olfr1440	Anterior	1	9.56875	18.0088	18.087	Ventral
	Olfr156	Anterior	2	14.5489	6.53377	4.84489	Ventral
	Olfr155	Anterior	3	13.1198	14.4865	8.45468	Ventral
	Olfr119	Anterior	4	15.3037	12.9142	13.3739	Ventral
	Olfr120	Anterior	5	12.9875	12.5625	14.4837	Ventral
	Olfr402	Anterior	6	8.06619	5.65303	4.77475	Dorsal
	Olfr1497	Anterior	7	8.11336	7.92499	10.704	Dorsal
	Olfr308	Anterior	8	12.5354	15.8173	16.0814	Ventral
	Olfr411	Anterior	9	10.9476	11.3794	11.4539	Dorsal
	Olfr523	Anterior	10	12.6339	14.9206	16.2909	Ventral
	Olfr16	Middle	11	10.7265	9.71956	10.1445	Dorsal
	Olfr73	Middle	12	8.06913	8.03425	8.44869	Dorsal
	Olfr17	Middle	13	12.0169	15.0188	16.0756	Ventral
	Olfr536	Posterior	14	17.089	14.5041	13.1822	Ventral
	Olfr1195	Posterior	15	16.3818	17.3051	16.4103	Ventral
	Olfr170	Posterior	16	16.6541	19.2401	18.0089	Ventral
	Olfr1226	Posterior	17	17.0734	17.5229	14.7532	Ventral
	Olfr1507	Posterior	18	18.3073	17.3389	18.2306	Ventral
	Olfr1193	Posterior	19	19.1644	15.5356	16.2699	Ventral
	Olfr1512	Posterior	20	9.66129	7.47652	7.88279	Dorsal
	Olfr449	Posterior	21	17.1496	15.9297	15.8971	Ventral
	Olfr978	Posterior	22	10.1205	7.59734	8.08797	Dorsal
	Olfr725	Posterior	23	19.024	17.9316	20.6185	Ventral
	Olfr20	Posterior	24	NA	NA	NA	NA
	Olfr164	Posterior	25	12.6295	6.52253	10.846	Ventral
	Olfr160	Posterior	26	9.66223	4.23773	2.71711	Dorsal
	Olfr727	Posterior	27	17.7857	15.9868	16.633	Ventral
	Olfr390	Posterior	28	16.8828	6.66082	11.4337	Ventral
	Olfr943	Posterior	29	8.2656	18.5429	10.6417	Ventral
	Olfr165	Posterior	30	14.3277	9.29371	11.2537	Ventral
	Olfr15	Posterior	31	16.4403	13.4214	14.5213	Ventral
	Olfr1333	Posterior	32	12.537	4.46373	7.92514	Dorsal

## Sheet: Fig4
Fig4a,b,c
	gene_A	gene_B	alignment_score	distance_ap	distance_ml	distance_dv	class_A	class_B	oezone_A	oezone_B	percent_id_bin
	Olfr1	Olfr378	1382	9.26	1.41	12.23	2	2	Ventral	Ventral	Above80
	Olfr1	Olfr376	1368	7.58	7.97	1.63	2	2	Ventral	Dorsal	Above80
	Olfr1	Olfr390	1295	0.71	1.39	1.1	2	2	Ventral	Ventral	Between60_80
	Olfr1	Olfr391	1268	10.01	0.37	10.15	2	2	Ventral	Ventral	Between60_80
	Olfr1	Olfr23	1255	8.56	7.98	0.64	2	2	Ventral	Dorsal	Between60_80
	Olfr1	Olfr397	1249	5.9	0.38	2.23	2	2	Ventral	Dorsal	Between60_80
	Olfr1	Olfr384	1230	9.05	0.85	3.36	2	2	Ventral	Ventral	Between60_80
	Olfr1	Olfr392	1226	11.7	2.26	9.2	2	2	Ventral	Ventral	Between60_80
	Olfr1	Olfr393	1226	10.86	2.22	8.35	2	2	Ventral	Ventral	Between60_80
	Olfr1	Olfr389	1226	5.53	0.99	12.94	2	2	Ventral	Ventral	Between60_80
	Olfr1	Olfr394	1195	11.08	2.38	6.45	2	2	Ventral	Dorsal	Between60_80
	Olfr1	Olfr380	1179	4.48	7.17	12.95	2	2	Ventral	Ventral	Between60_80
	Olfr1	Olfr381	1178	10.93	1.99	10.14	2	2	Ventral	Ventral	Between60_80
	Olfr1	Olfr350	1049	7	2.7	0.4	2	2	Ventral	Dorsal	Between60_80
	Olfr1	Olfr347	1043	3.92	0.21	4.2	2	2	Ventral	Ventral	Between60_80
	Olfr1	Olfr341	1008	6.01	8.29	0.17	2	2	Ventral	Dorsal	Below60
	Olfr1	Olfr50	1005	10.1	6.19	7.35	2	2	Ventral	Dorsal	Below60
	Olfr1	Olfr348	1005	10.81	6.59	0.44	2	2	Ventral	Dorsal	Below60
	Olfr1	Olfr342	1003	3.37	3.07	0.92	2	2	Ventral	Ventral	Below60
	Olfr1	Olfr352	998	11.92	2.87	5.61	2	2	Ventral	Dorsal	Below60
	Olfr1	Olfr340	987	2.99	1.55	4.33	2	2	Ventral	Ventral	Below60
	Olfr1	Olfr346	986	1.16	8.36	14.75	2	2	Ventral	Ventral	Below60
	Olfr1	Olfr339	976	1.72	2.47	2.71	2	2	Ventral	Ventral	Below60
	Olfr1	Olfr3	968	10.16	0.15	3.76	2	2	Ventral	Dorsal	Below60
	Olfr1	Olfr338	946	6.39	8.45	3.97	2	2	Ventral	Dorsal	Below60
	Olfr1	Olfr24	940	10.08	2.56	6.61	2	2	Ventral	Dorsal	Below60
	Olfr1	Olfr161	929	11.52	0.77	6.17	2	2	Ventral	Dorsal	Below60
	Olfr1	Olfr374	926	5.42	4.23	5.59	2	2	Ventral	Ventral	Below60
	Olfr1	Olfr1377	920	7.3	4.64	1.88	2	2	Ventral	Dorsal	Below60
	Olfr1	Olfr1378	913	6.55	8.34	12.67	2	2	Ventral	Dorsal	Below60
	Olfr1	Olfr1366	911	6.55	7.5	0.63	2	2	Ventral	Dorsal	Below60
	Olfr1	Olfr1324	908	0.49	1.25	3.29	2	2	Ventral	Ventral	Below60
	Olfr1	Olfr59	904	3.42	7.3	10.57	2	2	Ventral	Ventral	Below60
	Olfr1	Olfr51	903	10.63	3.48	0.84	2	2	Ventral	Dorsal	Below60
	Olfr1	Olfr354	900	9.03	1.79	5.74	2	2	Ventral	Ventral	Below60
	Olfr1	Olfr353	899	4.84	3.32	7.61	2	2	Ventral	Ventral	Below60
	Olfr1	Olfr870	897	12.03	3.47	5.97	2	2	Ventral	Dorsal	Below60
	Olfr1	Olfr351	895	9.66	7.92	3.66	2	2	Ventral	Dorsal	Below60
	Olfr1	Olfr366	881	5.39	3.9	6.78	2	2	Ventral	Dorsal	Below60
	Olfr1	Olfr1352	881	2.86	0.29	4.29	2	2	Ventral	Ventral	Below60
	Olfr1	Olfr406	872	6.33	8.64	12.12	2	2	Ventral	Ventral	Below60
	Olfr1	Olfr1496	867	7.02	6.47	1.38	2	2	Ventral	Dorsal	Below60
	Olfr1	Olfr356	865	11.39	3.21	1.37	2	2	Ventral	Dorsal	Below60
	Olfr1	Olfr19	860	8.13	7.97	1.03	2	2	Ventral	Dorsal	Below60
	Olfr1	Olfr851	858	4.07	4.71	5.15	2	2	Ventral	Ventral	Below60
	Olfr1	Olfr412	853	7.78	0.97	4.02	2	2	Ventral	Dorsal	Below60
	Olfr1	Olfr1353	849	0.59	0.78	2.63	2	2	Ventral	Ventral	Below60
	Olfr1	Olfr860	846	5.26	4.32	0.49	2	2	Ventral	Dorsal	Below60
	Olfr1	Olfr1357	842	9.32	0.73	2.81	2	2	Ventral	Dorsal	Below60
	Olfr1	Olfr843	840	5.78	0.17	0.42	2	2	Ventral	Dorsal	Below60
	Olfr1	Olfr832	840	6.57	2.34	5.16	2	2	Ventral	Ventral	Below60
	Olfr1	Olfr845	838	9.83	1.93	4.53	2	2	Ventral	Ventral	Below60
	Olfr1	Olfr39	834	9.16	1.24	7.05	2	2	Ventral	Dorsal	Below60
	Olfr1	Olfr357	831	0.37	1.65	6.39	2	2	Ventral	Ventral	Below60
	Olfr1	Olfr859	830	6.15	6.32	0.23	2	2	Ventral	Dorsal	Below60
	Olfr1	Olfr77	828	10.91	4.82	2.18	2	2	Ventral	Dorsal	Below60
	Olfr1	Olfr1354	826	6.06	2.8	10.94	2	2	Ventral	Ventral	Below60
	Olfr1	Olfr58	823	7.04	4.39	2.74	2	2	Ventral	Dorsal	Below60
	Olfr1	Olfr1351	823	6.25	0.8	5.6	2	2	Ventral	Dorsal	Below60
	Olfr1	Olfr849	820	3.82	1.94	0.73	2	2	Ventral	Ventral	Below60
	Olfr1	Olfr857	818	10.13	1.3	2.48	2	2	Ventral	Ventral	Below60
	Olfr1	Olfr1356	817	10.9	0.6	6.5	2	2	Ventral	Dorsal	Below60
	Olfr1	Olfr365	817	3.9	5.14	10.38	2	2	Ventral	Ventral	Below60
	Olfr1	Olfr54	812	6.75	0.76	2.77	2	2	Ventral	Dorsal	Below60
	Olfr1	Olfr355	811	7.54	5.85	2.49	2	2	Ventral	Dorsal	Below60
	Olfr1	Olfr8	800	6.61	4.38	8.62	2	2	Ventral	Ventral	Below60
	Olfr1	Olfr855	799	11.52	1.3	5.95	2	2	Ventral	Dorsal	Below60
	Olfr1	Olfr403	795	3.54	6.68	7.32	2	2	Ventral	Ventral	Below60
	Olfr1	Olfr921	795	0.05	5.96	7.85	2	2	Ventral	Ventral	Below60
	Olfr1	Olfr847	794	11.86	0.21	7.63	2	2	Ventral	Dorsal	Below60
	Olfr1	Olfr18	792	3.35	4.89	4.27	2	2	Ventral	Dorsal	Below60
	Olfr1	Olfr43	791	1.68	5.9	8.59	2	2	Ventral	Ventral	Below60
	Olfr1	Olfr873	789	8.97	0.56	9.98	2	2	Ventral	Ventral	Below60
	Olfr1	Olfr912	773	0.36	1.88	0.27	2	2	Ventral	Ventral	Below60
	Olfr1	Olfr904	767	7.8	7.93	0.9	2	2	Ventral	Dorsal	Below60
	Olfr1	Olfr1009	766	10.17	1.25	5.58	2	2	Ventral	Dorsal	Below60
	Olfr1	Olfr1375	766	4.17	1.77	1.67	2	2	Ventral	Dorsal	Below60
	Olfr1	Olfr910	760	0.83	2.94	0.29	2	2	Ventral	Dorsal	Below60
	Olfr1	Olfr1018	759	4.03	6.74	11.03	2	2	Ventral	Ventral	Below60
	Olfr1	Olfr920	758	2.2	4.45	3.86	2	2	Ventral	Ventral	Below60
	Olfr1	Olfr828	756	4.11	1.34	1.82	2	2	Ventral	Ventral	Below60
	Olfr1	Olfr1134	753	3.83	5.07	1.6	2	2	Ventral	Dorsal	Below60
	Olfr1	Olfr447	752	4.18	1.25	8.36	2	2	Ventral	Dorsal	Below60
	Olfr1	Olfr935	750	6.51	7.98	0.82	2	2	Ventral	Dorsal	Below60
	Olfr1	Olfr915	750	9.71	2.32	5.32	2	2	Ventral	NA	Below60
	Olfr1	Olfr914	746	0.66	2.14	3.07	2	2	Ventral	Ventral	Below60
	Olfr1	Olfr150	744	8.34	2.43	0.79	2	2	Ventral	Dorsal	Below60
	Olfr1	Olfr916	743	10.01	0.47	4.66	2	2	Ventral	Dorsal	Below60
	Olfr1	Olfr907	740	3.23	0.14	3.94	2	2	Ventral	Ventral	Below60
	Olfr1	Olfr1098	739	1.97	4.87	11.88	2	2	Ventral	Ventral	Below60
	Olfr1	Olfr985	739	7.22	4.37	0.06	2	2	Ventral	Dorsal	Below60
	Olfr1	Olfr707	739	2.6	5.71	6.83	2	2	Ventral	Ventral	Below60
	Olfr1	Olfr970	737	7.28	4.92	0.75	2	2	Ventral	Dorsal	Below60
	Olfr1	Olfr710	737	3.29	4.96	8.17	2	2	Ventral	Ventral	Below60
	Olfr1	Olfr1133	736	6.59	8.59	0.89	2	2	Ventral	Dorsal	Below60
	Olfr1	Olfr919	735	9.21	2.34	1.5	2	2	Ventral	Dorsal	Below60
	Olfr1	Olfr435	734	10.88	4.12	2.1	2	2	Ventral	Dorsal	Below60
	Olfr1	Olfr1448	734	8.03	2.66	0.42	2	2	Ventral	Dorsal	Below60
	Olfr1	Olfr715	732	3.66	7.36	7.07	2	2	Ventral	Ventral	Below60
	Olfr1	Olfr1097	731	2.01	6.48	9.3	2	2	Ventral	Ventral	Below60
	Olfr1	Olfr323	731	4.51	0.66	2.1	2	2	Ventral	Ventral	Below60
	Olfr1	Olfr905	728	11.21	4.59	8.75	2	2	Ventral	Dorsal	Below60
	Olfr1	Olfr702	728	4.07	5.71	7.16	2	2	Ventral	Ventral	Below60
	Olfr1	Olfr152	728	8.43	3.74	0.1	2	2	Ventral	Dorsal	Below60
	Olfr1	Olfr452	726	7.43	5.9	11.99	2	2	Ventral	Ventral	Below60
	Olfr1	Olfr434	725	6.82	4.01	7.11	2	2	Ventral	Dorsal	Below60
	Olfr1	Olfr13	725	4.14	7.85	7.14	2	2	Ventral	Ventral	Below60
	Olfr1	Olfr229	725	9.12	2.53	3.93	2	2	Ventral	Dorsal	Below60
	Olfr1	Olfr868	724	10.8	2.47	7.06	2	2	Ventral	Ventral	Below60
	Olfr1	Olfr160	723	7.93	7.33	1.32	2	2	Ventral	Dorsal	Below60
	Olfr1	Olfr746	723	11.44	1.14	5.87	2	2	Ventral	Dorsal	Below60
	Olfr1	Olfr923	723	8.56	1.7	2.59	2	2	Ventral	Dorsal	Below60
	Olfr1	Olfr38	722	9.54	5.38	5.42	2	2	Ventral	Dorsal	Below60
	Olfr1	Olfr1099	721	2.38	1.26	3.39	2	2	Ventral	Ventral	Below60
	Olfr1	Olfr151	721	6.95	3.88	2.66	2	2	Ventral	Dorsal	Below60
	Olfr1	Olfr519	720	9.16	0.49	6.05	2	2	Ventral	Dorsal	Below60
	Olfr1	Olfr906	720	6.34	0.34	4	2	2	Ventral	Dorsal	Below60
	Olfr1	Olfr145	720	8.65	6.97	0.93	2	2	Ventral	Dorsal	Below60
	Olfr1	Olfr971	719	7.39	4.89	1.96	2	2	Ventral	Dorsal	Below60
	Olfr1	Olfr1044	718	9.08	2.65	1.54	2	2	Ventral	Dorsal	Below60
	Olfr1	Olfr716	718	7.5	7.23	10.17	2	2	Ventral	Ventral	Below60
	Olfr1	Olfr1454	718	4.52	3.36	1.45	2	2	Ventral	Ventral	Below60
	Olfr1	Olfr922	717	8.89	5.8	0.91	2	2	Ventral	Dorsal	Below60
	Olfr1	Olfr446	715	9.71	1.97	5.51	2	2	Ventral	Dorsal	Below60
	Olfr1	Olfr765	715	6.56	2.43	0.57	2	2	Ventral	Dorsal	Below60
	Olfr1	Olfr47	714	5.89	3.09	7.37	2	2	Ventral	Ventral	Below60
	Olfr1	Olfr1459	714	3.92	0.49	2.12	2	2	Ventral	Dorsal	Below60
	Olfr1	Olfr251	714	7.49	3.29	1.06	2	2	Ventral	Dorsal	Below60
	Olfr1	Olfr933	714	9.04	7.54	1.32	2	2	Ventral	Dorsal	Below60
	Olfr1	Olfr1461	714	0.08	2.96	4.62	2	2	Ventral	Ventral	Below60
	Olfr1	Olfr143	713	9.28	2.38	1.29	2	2	Ventral	Dorsal	Below60
	Olfr1	Olfr767	713	8.41	0.4	6.47	2	2	Ventral	Dorsal	Below60
	Olfr1	Olfr99	713	7.82	1.02	5.07	2	2	Ventral	Dorsal	Below60
	Olfr1	Olfr824	713	3.94	4.85	10.67	2	2	Ventral	Ventral	Below60
	Olfr1	Olfr876	713	8.56	6.6	0.4	2	2	Ventral	Dorsal	Below60
	Olfr1	Olfr872	713	8.23	2.12	7.42	2	2	Ventral	Ventral	Below60
	Olfr1	Olfr902	713	8.53	1.27	9.02	2	2	Ventral	Dorsal	Below60
	Olfr1	Olfr453	713	9.12	5.53	8.72	2	2	Ventral	Ventral	Below60
	Olfr1	Olfr516	712	9.62	0.4	4.08	2	2	Ventral	Dorsal	Below60
	Olfr1	Olfr362	712	2.12	3.65	9.86	2	2	Ventral	Ventral	Below60
	Olfr1	Olfr1359	712	4.71	9.38	12.93	2	2	Ventral	Ventral	Below60
	Olfr1	Olfr358	712	8.75	5.57	8.73	2	2	Ventral	Dorsal	Below60
	Olfr1	Olfr267	711	3.66	2.23	3.23	2	2	Ventral	Ventral	Below60
	Olfr1	Olfr924	711	8.37	4.93	0.05	2	2	Ventral	Dorsal	Below60
	Olfr1	Olfr247	711	9.5	3.81	1.01	2	2	Ventral	Dorsal	Below60
	Olfr1	Olfr52	710	9.19	1.78	1.4	2	2	Ventral	Dorsal	Below60
	Olfr1	Olfr1445	710	7.55	0.94	8.89	2	2	Ventral	Dorsal	Below60
	Olfr1	Olfr898	710	3.69	1.81	1.36	2	2	Ventral	Ventral	Below60
	Olfr1	Olfr102	710	4.84	2.95	0.55	2	2	Ventral	Dorsal	Below60
	Olfr1	Olfr969	709	7.42	8.49	1.97	2	2	Ventral	Dorsal	Below60
	Olfr1	Olfr275	709	7.23	8.65	11.55	2	2	Ventral	Ventral	Below60
	Olfr1	Olfr1360	709	4.78	2.24	10.41	2	2	Ventral	Ventral	Below60
	Olfr1	Olfr1026	708	9.72	2.05	1.39	2	2	Ventral	Dorsal	Below60
	Olfr1	Olfr874	708	8.07	6.07	0.9	2	2	Ventral	Dorsal	Below60
	Olfr1	Olfr1080	708	0.27	6.14	6.17	2	2	Ventral	Ventral	Below60
	Olfr1	Olfr1386	708	2.67	5.89	9.35	2	2	Ventral	Ventral	Below60
	Olfr1	Olfr1477	707	1.18	0.2	1.47	2	2	Ventral	Ventral	Below60
	Olfr1	Olfr1082	707	3.49	5.16	7.26	2	2	Ventral	Ventral	Below60
	Olfr1	Olfr965	707	7.25	7.1	0.79	2	2	Ventral	Dorsal	Below60
	Olfr1	Olfr823	707	4.15	4.6	10.8	2	2	Ventral	Dorsal	Below60
	Olfr1	Olfr98	706	5.7	0.42	6.83	2	2	Ventral	Ventral	Below60
	Olfr1	Olfr1019	706	8.77	5.91	1.34	2	2	Ventral	Dorsal	Below60
	Olfr1	Olfr1110	705	2.09	6.1	9.45	2	2	Ventral	Ventral	Below60
	Olfr1	Olfr875	705	9.27	1.54	2.41	2	2	Ventral	Dorsal	Below60
	Olfr1	Olfr948	705	10.81	2.19	5.67	2	2	Ventral	Ventral	Below60
	Olfr1	Olfr270	705	6.83	7.7	11.7	2	2	Ventral	Ventral	Below60
	Olfr1	Olfr282	704	4.3	5.65	6.11	2	2	Ventral	Ventral	Below60
	Olfr1	Olfr1467	704	8.11	3.18	0.14	2	2	Ventral	Dorsal	Below60
	Olfr1	Olfr979	704	8.06	1.14	3.12	2	2	Ventral	Dorsal	Below60
	Olfr1	Olfr17	703	5.58	6.03	9.46	2	2	Ventral	Ventral	Below60
	Olfr1	Olfr202	703	5.19	5.44	1.86	2	2	Ventral	Dorsal	Below60
	Olfr1	Olfr787	703	1.86	5.17	13.29	2	2	Ventral	Ventral	Below60
	Olfr1	Olfr71	702	4.45	1.17	5.76	2	2	Ventral	Ventral	Below60
	Olfr1	Olfr44	702	6.15	1.65	0.06	2	2	Ventral	Dorsal	Below60
	Olfr1	Olfr1115	702	5.99	4.15	9.05	2	2	Ventral	Ventral	Below60
	Olfr1	Olfr429	702	6.04	1.06	3.55	2	2	Ventral	Dorsal	Below60
	Olfr1	Olfr1370	702	4.06	4.73	8.26	2	2	Ventral	Ventral	Below60
	Olfr1	Olfr147	701	9.33	6.13	1.46	2	2	Ventral	Dorsal	Below60
	Olfr1	Olfr101	701	4.54	0.4	1.03	2	2	Ventral	Dorsal	Below60
	Olfr1	Olfr1113	701	8.78	1.3	3.46	2	2	Ventral	Dorsal	Below60
	Olfr1	Olfr237	701	8.89	1.76	5.08	2	2	Ventral	Dorsal	Below60
	Olfr1	Olfr204	701	1.38	0.53	4.86	2	2	Ventral	Ventral	Below60
	Olfr1	Olfr441	699	8.44	3.08	6.9	2	2	Ventral	Dorsal	Below60
	Olfr1	Olfr943	699	9.33	0.59	12.99	2	2	Ventral	Ventral	Below60
	Olfr1	Olfr1138	699	4	3.33	5.28	2	2	Ventral	Dorsal	Below60
	Olfr1	Olfr199	699	3.38	4.65	0.63	2	2	Ventral	Ventral	Below60
	Olfr1	Olfr1154	698	7.68	7.34	1.73	2	2	Ventral	Dorsal	Below60
	Olfr1	Olfr978	698	7.48	1.96	2.04	2	2	Ventral	Dorsal	Below60
	Olfr1	Olfr743	698	1.29	4.56	11.1	2	2	Ventral	Ventral	Below60
	Olfr1	Olfr1487	698	3.23	0.15	1.51	2	2	Ventral	Ventral	Below60
	Olfr1	Olfr1065	698	7.15	3.11	0.22	2	2	Ventral	Dorsal	Below60
	Olfr1	Olfr1489	698	7.21	0.63	13.77	2	2	Ventral	Ventral	Below60
	Olfr1	Olfr1402	697	7.61	5.95	3.78	2	2	Ventral	Ventral	Below60
	Olfr1	Olfr1484	697	1.48	1.01	6.41	2	2	Ventral	Ventral	Below60
	Olfr1	Olfr967	697	10.3	6.04	0.71	2	2	Ventral	Dorsal	Below60
	Olfr1	Olfr448	696	9.63	1.63	5.82	2	2	Ventral	Dorsal	Below60
	Olfr1	Olfr819	696	8.23	8.42	2.08	2	2	Ventral	Dorsal	Below60
	Olfr1	Olfr1480	696	1.14	4.22	9.08	2	2	Ventral	Ventral	Below60
	Olfr1	Olfr1037	696	8.48	0.82	5.37	2	2	Ventral	Dorsal	Below60
	Olfr1	Olfr1112	695	2.62	8.08	12.26	2	2	Ventral	Ventral	Below60
	Olfr1	Olfr889	695	4.53	2.89	5.13	2	2	Ventral	Dorsal	Below60
	Olfr1	Olfr1444	695	6.33	2.04	4.47	2	2	Ventral	Dorsal	Below60
	Olfr1	Olfr1084	695	3.48	5.97	6.5	2	2	Ventral	Ventral	Below60
	Olfr1	Olfr901	695	5.1	0.44	1.88	2	2	Ventral	Dorsal	Below60
	Olfr1	Olfr996	695	4.25	2.23	10.52	2	2	Ventral	Dorsal	Below60
	Olfr1	Olfr884	695	10.72	7.99	1.34	2	2	Ventral	Dorsal	Below60
	Olfr1	Olfr1058	694	12.47	2.61	0.04	2	2	Ventral	Dorsal	Below60
	Olfr1	Olfr1447	694	11.02	1.08	0.21	2	2	Ventral	Dorsal	Below60
	Olfr1	Olfr370	694	2.06	7.11	10.32	2	2	Ventral	Ventral	Below60
	Olfr1	Olfr748	693	10.56	3.56	4.97	2	2	Ventral	Dorsal	Below60
	Olfr1	Olfr739	693	7.3	0.65	5.07	2	2	Ventral	Dorsal	Below60
	Olfr1	Olfr1535	693	4.97	3.72	4.1	2	2	Ventral	Ventral	Below60
	Olfr1	Olfr944	693	10.82	6.95	9.46	2	2	Ventral	Ventral	Below60
	Olfr1	Olfr1104	693	5.51	3.81	0.51	2	2	Ventral	Dorsal	Below60
	Olfr1	Olfr1404	692	8.65	3.12	4.84	2	2	Ventral	Dorsal	Below60
	Olfr1	Olfr1020	692	9.17	7.38	0.11	2	2	Ventral	Dorsal	Below60
	Olfr1	Olfr1368	692	5.08	0.36	9.82	2	2	Ventral	Ventral	Below60
	Olfr1	Olfr776	692	4.11	6.04	12.86	2	2	Ventral	Ventral	Below60
	Olfr1	Olfr937	692	8.32	8.2	1.04	2	2	Ventral	Dorsal	Below60
	Olfr1	Olfr1458	692	4.73	2.13	3.47	2	2	Ventral	Ventral	Below60
	Olfr1	Olfr1270	692	3.52	5.71	1.1	2	2	Ventral	Dorsal	Below60
	Olfr1	Olfr154	691	9.74	4.1	3.64	2	2	Ventral	Dorsal	Below60
	Olfr1	Olfr398	691	1.5	7.65	11.81	2	2	Ventral	Ventral	Below60
	Olfr1	Olfr1015	691	3.62	1.39	0.2	2	2	Ventral	Dorsal	Below60
	Olfr1	Olfr1437	691	10.83	2.12	4	2	2	Ventral	Ventral	Below60
	Olfr1	Olfr146	690	8	7.96	0.2	2	2	Ventral	Dorsal	Below60
	Olfr1	Olfr887	690	2.75	2.8	5.11	2	2	Ventral	Ventral	Below60
	Olfr1	Olfr457	690	5.5	2.13	5.22	2	2	Ventral	Ventral	Below60
	Olfr1	Olfr803	690	7.32	5.53	11.97	2	2	Ventral	Dorsal	Below60
	Olfr1	Olfr97	689	11.56	2.13	7.5	2	2	Ventral	Ventral	Below60
	Olfr1	Olfr525	689	3.88	6.67	6.51	2	2	Ventral	Dorsal	Below60
	Olfr1	Olfr1087	689	9.62	6.29	6.28	2	2	Ventral	Ventral	Below60
	Olfr1	Olfr1443	689	1.09	7.09	12.79	2	2	Ventral	Ventral	Below60
	Olfr1	Olfr869	689	11.89	1.45	7.49	2	2	Ventral	Ventral	Below60
	Olfr1	Olfr1440	688	8.03	8.04	12.45	2	2	Ventral	Ventral	Below60
	Olfr1	Olfr1446	688	10.34	2.18	2.14	2	2	Ventral	Ventral	Below60
	Olfr1	Olfr512	688	5.24	6.29	4.4	2	2	Ventral	Dorsal	Below60
	Olfr1	Olfr774	688	5.28	7.29	13.34	2	2	Ventral	Ventral	Below60
	Olfr1	Olfr517	688	6.21	2.67	2.16	2	2	Ventral	Dorsal	Below60
	Olfr1	Olfr1341	687	2.73	4.98	5.73	2	2	Ventral	Ventral	Below60
	Olfr1	Olfr983	687	4.8	1.39	2.24	2	2	Ventral	Dorsal	Below60
	Olfr1	Olfr532	687	0.56	4.62	5.82	2	2	Ventral	Ventral	Below60
	Olfr1	Olfr209	687	2.74	1.94	3.96	2	2	Ventral	Ventral	Below60
	Olfr1	Olfr131	687	5.32	3.37	5.63	2	2	Ventral	Ventral	Below60
	Olfr1	Olfr203	687	0.84	4.33	4.48	2	2	Ventral	Ventral	Below60
	Olfr1	Olfr206	686	0.94	2.82	3.96	2	2	Ventral	Ventral	Below60
	Olfr1	Olfr1387	686	2.62	4.83	8.46	2	2	Ventral	Ventral	Below60
	Olfr1	Olfr1101	686	7.47	1.29	0.9	2	2	Ventral	Dorsal	Below60
	Olfr1	Olfr980	685	8.57	1.77	0.56	2	2	Ventral	Dorsal	Below60
	Olfr1	Olfr1469	685	6.31	1.02	1.67	2	2	Ventral	Dorsal	Below60
	Olfr1	Olfr714	685	5.83	3.25	11.07	2	2	Ventral	Ventral	Below60
	Olfr1	Olfr893	685	11.8	2.51	4.23	2	2	Ventral	Dorsal	Below60
	Olfr1	Olfr1128	685	3.99	3.21	2.79	2	2	Ventral	Ventral	Below60
	Olfr1	Olfr291	685	2.04	3.7	4.23	2	2	Ventral	Ventral	Below60
	Olfr1	Olfr1474	685	6.36	0.2	4	2	2	Ventral	Dorsal	Below60
	Olfr1	Olfr1028	685	7.48	3.32	1.19	2	2	Ventral	Dorsal	Below60
	Olfr1	Olfr1391	685	2.03	5.65	9.32	2	2	Ventral	Ventral	Below60
	Olfr1	Olfr1120	684	2.46	0.51	1.13	2	2	Ventral	Ventral	Below60
	Olfr1	Olfr183	684	1.11	3.79	8.04	2	2	Ventral	Ventral	Below60
	Olfr1	Olfr1328	684	8.66	7.11	1.53	2	2	Ventral	Dorsal	Below60
	Olfr1	Olfr1451	684	10.45	2.52	0.21	2	2	Ventral	Dorsal	Below60
	Olfr1	Olfr273	684	8.24	3.23	11.1	2	2	Ventral	Ventral	Below60
	Olfr1	Olfr972	684	4.83	7.3	1.52	2	2	Ventral	Dorsal	Below60
	Olfr1	Olfr881	684	8.11	8.64	0.84	2	2	Ventral	Dorsal	Below60
	Olfr1	Olfr918	683	9.39	7.61	0.6	2	2	Ventral	Dorsal	Below60
	Olfr1	Olfr747	683	1.9	6.66	11.31	2	2	Ventral	Ventral	Below60
	Olfr1	Olfr1094	682	4.89	3.75	0.2	2	2	Ventral	Dorsal	Below60
	Olfr1	Olfr1047	682	8.91	7.74	1.47	2	2	Ventral	Dorsal	Below60
	Olfr1	Olfr1450	682	7.85	2.73	9.44	2	2	Ventral	Dorsal	Below60
	Olfr1	Olfr1102	682	8.02	3.58	1.16	2	2	Ventral	Dorsal	Below60
	Olfr1	Olfr1010	682	5.33	7.84	0.62	2	2	Ventral	Dorsal	Below60
	Olfr1	Olfr1000	682	7.95	6.39	9.48	2	2	Ventral	Dorsal	Below60
	Olfr1	Olfr1132	681	5.12	7.55	2.91	2	2	Ventral	Dorsal	Below60
	Olfr1	Olfr1466	681	2.99	1.33	1.4	2	2	Ventral	Ventral	Below60
	Olfr1	Olfr1362	681	9.59	2.75	5.53	2	2	Ventral	Dorsal	Below60
	Olfr1	Olfr1029	681	6.19	2.19	1.51	2	2	Ventral	Dorsal	Below60
	Olfr1	Olfr201	681	2.28	0.67	3.8	2	2	Ventral	Ventral	Below60
	Olfr1	Olfr157	681	3.7	0.14	0.13	2	2	Ventral	Ventral	Below60
	Olfr1	Olfr957	681	7.76	8.2	1.48	2	2	Ventral	Dorsal	Below60
	Olfr1	Olfr15	681	1.16	4.47	7.87	2	2	Ventral	Ventral	Below60
	Olfr1	Olfr194	681	5.87	2.67	3.6	2	2	Ventral	Dorsal	Below60
	Olfr1	Olfr322	681	7.46	3.13	5.64	2	2	Ventral	NA	Below60
	Olfr1	Olfr95	681	4.98	6.03	0.3	2	2	Ventral	Dorsal	Below60
	Olfr1	Olfr141	681	8.67	1.44	1.61	2	2	Ventral	Dorsal	Below60
	Olfr1	Olfr1340	681	8.61	1.94	1.73	2	2	Ventral	Dorsal	Below60
	Olfr1	Olfr1500	680	9.26	0.06	2.53	2	2	Ventral	Dorsal	Below60
	Olfr1	Olfr738	680	7.71	0.02	2.37	2	2	Ventral	Dorsal	Below60
	Olfr1	Olfr711	680	0.72	7.2	12.27	2	2	Ventral	Ventral	Below60
	Olfr1	Olfr187	680	1.45	3.83	3.98	2	2	Ventral	Ventral	Below60
	Olfr1	Olfr1085	680	3.22	2.52	4.8	2	2	Ventral	Ventral	Below60
	Olfr1	Olfr1418	679	3.48	2.97	10.45	2	2	Ventral	Ventral	Below60
	Olfr1	Olfr317	679	2.51	2.75	2.99	2	2	Ventral	Dorsal	Below60
	Olfr1	Olfr1006	679	5.6	0.05	0.92	2	2	Ventral	Dorsal	Below60
	Olfr1	Olfr1160	679	6.01	6.13	0.58	2	2	Ventral	Dorsal	Below60
	Olfr1	Olfr458	678	4.57	3.01	2.7	2	2	Ventral	Ventral	Below60
	Olfr1	Olfr894	678	1.88	5.93	3.57	2	2	Ventral	Dorsal	Below60
	Olfr1	Olfr1106	678	8.91	0.21	3.71	2	2	Ventral	Dorsal	Below60
	Olfr1	Olfr96	677	4.27	1.17	1.83	2	2	Ventral	Ventral	Below60
	Olfr1	Olfr103	677	5.05	0.89	4.83	2	2	Ventral	Dorsal	Below60
	Olfr1	Olfr283	677	4.24	3.7	0.08	2	2	Ventral	Ventral	Below60
	Olfr1	Olfr1023	677	9.93	1.45	0.25	2	2	Ventral	Dorsal	Below60
	Olfr1	Olfr1512	677	7.94	2.16	1.92	2	2	Ventral	Dorsal	Below60
	Olfr1	Olfr290	677	2.2	3.7	0.34	2	2	Ventral	Ventral	Below60
	Olfr1	Olfr467	675	10.16	4.07	0.83	2	2	Ventral	Dorsal	Below60
	Olfr1	Olfr156	675	3.05	5.2	0.98	2	2	Ventral	Ventral	Below60
	Olfr1	Olfr473	675	4.06	4	1.97	2	2	Ventral	Ventral	Below60
	Olfr1	Olfr878	675	7.77	7.53	0.69	2	2	Ventral	Dorsal	Below60
	Olfr1	Olfr418	675	10.5	3.94	4.39	2	2	Ventral	Dorsal	Below60
	Olfr1	Olfr1090	674	5.09	0.06	0.84	2	2	Ventral	Ventral	Below60
	Olfr1	Olfr895	674	8.14	3.93	0.39	2	2	Ventral	Dorsal	Below60
	Olfr1	Olfr402	674	9.53	5.27	0.1	2	2	Ventral	Dorsal	Below60
	Olfr1	Olfr10	674	4.4	3.96	1.52	2	2	Ventral	Dorsal	Below60
	Olfr1	Olfr1342	674	2.53	0.86	3.34	2	2	Ventral	Ventral	Below60
	Olfr1	Olfr1123	674	4.09	8.08	13.26	2	2	Ventral	Ventral	Below60
	Olfr1	Olfr1385	673	0.82	6.66	11.21	2	2	Ventral	Ventral	Below60
	Olfr1	Olfr1052	673	8.65	3.22	0.05	2	2	Ventral	Dorsal	Below60
	Olfr1	Olfr155	673	4.48	1.59	8.93	2	2	Ventral	Ventral	Below60
	Olfr1	Olfr1086	673	8.39	3.99	0.87	2	2	Ventral	Dorsal	Below60
	Olfr1	Olfr124	672	0.16	8.39	12.19	2	2	Ventral	Ventral	Below60
	Olfr1	Olfr205	672	0.05	3.6	5.29	2	2	Ventral	Ventral	Below60
	Olfr1	Olfr109	672	3.66	3.82	5.61	2	2	Ventral	Ventral	Below60
	Olfr1	Olfr955	672	8.01	0.53	0.37	2	2	Ventral	Dorsal	Below60
	Olfr1	Olfr466	671	1.89	6.85	5.29	2	2	Ventral	Ventral	Below60
	Olfr1	Olfr1095	671	7.26	5.5	4.58	2	2	Ventral	Dorsal	Below60
	Olfr1	Olfr1364	671	2.58	8.2	11.49	2	2	Ventral	Ventral	Below60
	Olfr1	Olfr1442	671	1.39	9.77	10.61	2	2	Ventral	Ventral	Below60
	Olfr1	Olfr1412	670	3.03	6.28	11.14	2	2	Ventral	Ventral	Below60
	Olfr1	Olfr790	670	6.28	3.39	8.95	2	2	Ventral	Dorsal	Below60
	Olfr1	Olfr744	670	8.49	1.64	4.81	2	2	Ventral	Dorsal	Below60
	Olfr1	Olfr1499	669	6.24	0.7	5.64	2	2	Ventral	Dorsal	Below60
	Olfr1	Olfr190	669	0.61	6.23	9.93	2	2	Ventral	Ventral	Below60
	Olfr1	Olfr1056	669	8.28	3.42	1.4	2	2	Ventral	Dorsal	Below60
	Olfr1	Olfr1030	669	8.97	0.65	3.38	2	2	Ventral	Dorsal	Below60
	Olfr1	Olfr749	669	8.32	0.44	2.98	2	2	Ventral	Dorsal	Below60
	Olfr1	Olfr167	669	1.63	7.22	12.02	2	2	Ventral	Ventral	Below60
	Olfr1	Olfr1277	669	2.53	2.45	11.91	2	2	Ventral	Ventral	Below60
	Olfr1	Olfr742	669	1.25	7.58	11.57	2	2	Ventral	Ventral	Below60
	Olfr1	Olfr1129	669	4.14	6.45	8.23	2	2	Ventral	Ventral	Below60
	Olfr1	Olfr1329	669	7.83	1.05	1.07	2	2	Ventral	Dorsal	Below60
	Olfr1	Olfr788	669	5.37	7.73	12.49	2	2	Ventral	Ventral	Below60
	Olfr1	Olfr239	668	4.19	0.88	7.81	2	2	Ventral	Ventral	Below60
	Olfr1	Olfr419	668	9.21	3.35	7.57	2	2	Ventral	Dorsal	Below60
	Olfr1	Olfr211	668	1.07	5.98	9.86	2	2	Ventral	Ventral	Below60
	Olfr1	Olfr877	668	8.11	5.26	0.29	2	2	Ventral	Dorsal	Below60
	Olfr1	Olfr1393	668	2.95	2.74	11.45	2	2	Ventral	Ventral	Below60
	Olfr1	Olfr792	668	10.94	3.71	7.26	2	2	Ventral	Dorsal	Below60
	Olfr1	Olfr518	668	9.78	0.4	4.51	2	2	Ventral	Dorsal	Below60
	Olfr1	Olfr1537	668	10.42	2.75	1.91	2	2	Ventral	NA	Below60
	Olfr1	Olfr713	668	5.7	0.59	10.03	2	2	Ventral	Ventral	Below60
	Olfr1	Olfr1124	667	4.42	6.99	13	2	2	Ventral	Ventral	Below60
	Olfr1	Olfr196	667	2.33	3.22	3.56	2	2	Ventral	Ventral	Below60
	Olfr1	Olfr360	667	5.55	2.94	13.42	2	2	Ventral	Ventral	Below60
	Olfr1	Olfr1338	667	4.75	6.9	3.58	2	2	Ventral	Dorsal	Below60
	Olfr1	Olfr25	667	4.54	0.06	2.71	2	2	Ventral	Ventral	Below60
	Olfr1	Olfr263	667	2.71	9.22	13.49	2	2	Ventral	Ventral	Below60
	Olfr1	Olfr172	667	1.22	1.33	0.73	2	2	Ventral	Ventral	Below60
	Olfr1	Olfr1330	666	3.57	3.65	2.2	2	2	Ventral	Dorsal	Below60
	Olfr1	Olfr791	666	10.78	4.02	8.2	2	2	Ventral	Dorsal	Below60
	Olfr1	Olfr123	666	2.94	7.68	12.65	2	2	Ventral	Ventral	Below60
	Olfr1	Olfr266	666	4.32	6.66	3.76	2	2	Ventral	Ventral	Below60
	Olfr1	Olfr11	666	3.02	5.1	7.66	2	2	Ventral	Ventral	Below60
	Olfr1	Olfr1039	666	10.6	3.09	4.92	2	2	Ventral	Dorsal	Below60
	Olfr1	Olfr1280	666	2.92	7.95	12.45	2	2	Ventral	Ventral	Below60
	Olfr1	Olfr1013	665	4.13	1.83	0.37	2	2	Ventral	Dorsal	Below60
	Olfr1	Olfr1471	665	5.07	3.98	11.12	2	2	Ventral	Ventral	Below60
	Olfr1	Olfr303	665	7.76	6.71	11.03	2	2	Ventral	Ventral	Below60
	Olfr1	Olfr821	665	7.55	3.58	4.72	2	2	Ventral	Dorsal	Below60
	Olfr1	Olfr968	665	7.72	5.07	0.63	2	2	Ventral	Dorsal	Below60
	Olfr1	Olfr1283	665	0.37	8.17	10.92	2	2	Ventral	Ventral	Below60
	Olfr1	Olfr55	665	4.31	5.65	9.37	2	2	Ventral	Ventral	Below60
	Olfr1	Olfr173	665	2.58	1.68	0.23	2	2	Ventral	Ventral	Below60
	Olfr1	Olfr191	665	0.75	6.57	9.22	2	2	Ventral	Ventral	Below60
	Olfr1	Olfr107	664	8.94	2.75	9.57	2	2	Ventral	Dorsal	Below60
	Olfr1	Olfr1510	664	6.58	1.83	2.68	2	2	Ventral	Dorsal	Below60
	Olfr1	Olfr740	664	0.45	6.67	10.95	2	2	Ventral	Ventral	Below60
	Olfr1	Olfr741	664	1.36	6.86	11.26	2	2	Ventral	Ventral	Below60
	Olfr1	Olfr994	664	8.83	2.4	0.97	2	2	Ventral	Dorsal	Below60
	Olfr1	Olfr130	664	3.99	4.35	10.1	2	2	Ventral	Ventral	Below60
	Olfr1	Olfr198	663	3.37	1.54	0.45	2	2	Ventral	Dorsal	Below60
	Olfr1	Olfr531	663	1.52	6.51	8.87	2	2	Ventral	Ventral	Below60
	Olfr1	Olfr1389	663	6.6	2.29	5.73	2	2	Ventral	Dorsal	Below60
	Olfr1	Olfr1472	663	10.4	5.4	1.55	2	2	Ventral	Dorsal	Below60
	Olfr1	Olfr798	663	10.84	4.61	8.38	2	2	Ventral	Dorsal	Below60
	Olfr1	Olfr954	662	12.74	3	2.53	2	2	Ventral	Dorsal	Below60
	Olfr1	Olfr430	662	7.87	0.65	9.57	2	2	Ventral	Dorsal	Below60
	Olfr1	Olfr1513	662	6.14	3.11	1.69	2	2	Ventral	Dorsal	Below60
	Olfr1	Olfr222	662	3.42	3.43	4.59	2	2	Ventral	Ventral	Below60
	Olfr1	Olfr1140	662	10.13	1.45	6.34	2	2	Ventral	Dorsal	Below60
	Olfr1	Olfr1383	662	11.65	5.17	8.67	2	2	Ventral	Ventral	Below60
	Olfr1	Olfr228	661	8.77	5.76	1.93	2	2	Ventral	Dorsal	Below60
	Olfr1	Olfr1131	661	6.65	7.34	3.02	2	2	Ventral	Dorsal	Below60
	Olfr1	Olfr794	661	8.22	6.14	10.66	2	2	Ventral	Ventral	Below60
	Olfr1	Olfr136	661	2.6	4.92	6.62	2	2	Ventral	Ventral	Below60
	Olfr1	Olfr76	661	3.75	4.93	7.78	2	2	Ventral	Ventral	Below60
	Olfr1	Olfr313	661	6.6	7.43	4.85	2	2	Ventral	Dorsal	Below60
	Olfr1	Olfr974	661	5.91	4.41	0.52	2	2	Ventral	Dorsal	Below60
	Olfr1	Olfr16	660	6.87	0.1	4.16	2	2	Ventral	Dorsal	Below60
	Olfr1	Olfr132	660	3.09	3.18	9.31	2	2	Ventral	Ventral	Below60
	Olfr1	Olfr995	660	7.07	4.43	2.63	2	2	Ventral	Dorsal	Below60
	Olfr1	Olfr133	660	6.44	6.47	1.91	2	2	Ventral	Dorsal	Below60
	Olfr1	Olfr1031	659	9.68	1.7	2.55	2	2	Ventral	Dorsal	Below60
	Olfr1	Olfr1111	659	6.73	0.52	1.67	2	2	Ventral	Dorsal	Below60
	Olfr1	Olfr1093	659	0.87	1.41	3.43	2	2	Ventral	Ventral	Below60
	Olfr1	Olfr117	659	6.17	0.28	5.73	2	2	Ventral	Ventral	Below60
	Olfr1	Olfr813	659	10.16	3.33	8.99	2	2	Ventral	Dorsal	Below60
	Olfr1	Olfr437	658	9.14	1.16	5.66	2	2	Ventral	Dorsal	Below60
	Olfr1	Olfr1157	658	8.85	6.41	0.8	2	2	Ventral	Dorsal	Below60
	Olfr1	Olfr177	657	4.34	1.36	6.69	2	2	Ventral	Ventral	Below60
	Olfr1	Olfr134	657	6.39	8.29	0.93	2	2	Ventral	Dorsal	Below60
	Olfr1	Olfr1122	657	6.52	3.32	0.13	2	2	Ventral	Dorsal	Below60
	Olfr1	Olfr1384	657	3.49	7	13.81	2	2	Ventral	Ventral	Below60
	Olfr1	Olfr1137	657	5.25	1.18	0.31	2	2	Ventral	Dorsal	Below60
	Olfr1	Olfr410	657	10.26	5.7	0.6	2	2	Ventral	Dorsal	Below60
	Olfr1	Olfr1012	656	3.84	3.99	0.83	2	2	Ventral	Dorsal	Below60
	Olfr1	Olfr1564	656	3.11	3.15	5.3	2	2	Ventral	NA	Below60
	Olfr1	Olfr1272	655	5.25	6.51	1.3	2	2	Ventral	Ventral	Below60
	Olfr1	Olfr1382	655	0.67	5.44	9.82	2	2	Ventral	Ventral	Below60
	Olfr1	Olfr399	655	10.19	2.8	3.28	2	2	Ventral	Dorsal	Below60
	Olfr1	Olfr827	655	9.6	7.74	10.05	2	2	Ventral	Ventral	Below60
	Olfr1	Olfr1135	655	2.66	6.36	1.78	2	2	Ventral	Ventral	Below60
	Olfr1	Olfr1361	655	9.64	1.29	5.72	2	2	Ventral	Dorsal	Below60
	Olfr1	Olfr814	655	10.58	3.45	8.52	2	2	Ventral	Dorsal	Below60
	Olfr1	Olfr472	655	0.44	2.8	4.09	2	2	Ventral	Ventral	Below60
	Olfr1	Olfr982	654	6.39	0.27	4.23	2	2	Ventral	Dorsal	Below60
	Olfr1	Olfr30	654	8.04	3.2	6.22	2	2	Ventral	Dorsal	Below60
	Olfr1	Olfr820	654	2.94	6.34	13.11	2	2	Ventral	Ventral	Below60
	Olfr1	Olfr825	654	10.67	7.35	8.75	2	2	Ventral	Dorsal	Below60
	Olfr1	Olfr1281	654	1.83	9.52	12.26	2	2	Ventral	Ventral	Below60
	Olfr1	Olfr1130	654	0.66	1.58	8.14	2	2	Ventral	Ventral	Below60
	Olfr1	Olfr789	654	5.31	7.43	12.54	2	2	Ventral	Ventral	Below60
	Olfr1	Olfr1148	654	0.02	0.94	3.52	2	2	Ventral	Ventral	Below60
	Olfr1	Olfr449	653	0.45	5.85	10.37	2	2	Ventral	Ventral	Below60
	Olfr1	Olfr1333	653	5.06	2.12	1.09	2	2	Ventral	Dorsal	Below60
	Olfr1	Olfr1491	653	4.95	3.22	8.62	2	2	Ventral	Ventral	Below60
	Olfr1	Olfr62	653	8.35	0.42	2.37	2	2	Ventral	Dorsal	Below60
	Olfr1	Olfr411	653	6.65	1.41	5.82	2	2	Ventral	Dorsal	Below60
	Olfr1	Olfr796	652	0.11	3.38	6.79	2	2	Ventral	Ventral	Below60
	Olfr1	Olfr1509	652	0.12	6.35	11.91	2	2	Ventral	Ventral	Below60
	Olfr1	Olfr1054	652	6.58	5.75	0.09	2	2	Ventral	Dorsal	Below60
	Olfr1	Olfr1420	652	3.97	5.74	12.5	2	2	Ventral	Ventral	Below60
	Olfr1	Olfr538	652	3.23	3.63	8.2	2	2	Ventral	Ventral	Below60
	Olfr1	Olfr951	652	6.55	6.19	10.02	2	2	Ventral	Ventral	Below60
	Olfr1	Olfr1410	651	3.71	3.48	2.78	2	2	Ventral	Ventral	Below60
	Olfr1	Olfr513	651	5.35	3.82	3.38	2	2	Ventral	Ventral	Below60
	Olfr1	Olfr1323	651	0.18	9.04	13.48	2	2	Ventral	Ventral	Below60
	Olfr1	Olfr153	651	5.93	8.57	1.99	2	2	Ventral	Dorsal	Below60
	Olfr1	Olfr527	650	0.82	2.96	8.45	2	2	Ventral	Ventral	Below60
	Olfr1	Olfr808	650	9.98	3.69	8.15	2	2	Ventral	Dorsal	Below60
	Olfr1	Olfr476	650	1.51	7.84	10	2	2	Ventral	Ventral	Below60
	Olfr1	Olfr250	650	10.83	6.21	3.57	2	2	Ventral	Dorsal	Below60
	Olfr1	Olfr1506	650	3.98	0.19	5.74	2	2	Ventral	Dorsal	Below60
	Olfr1	Olfr1494	650	4.91	7.91	10.74	2	2	Ventral	Ventral	Below60
	Olfr1	Olfr506	649	8.46	7.66	0.14	2	2	Ventral	Dorsal	Below60
	Olfr1	Olfr484	649	9.96	0.97	8.28	2	2	Ventral	Dorsal	Below60
	Olfr1	Olfr309	649	1.28	5.8	8.11	2	2	Ventral	Ventral	Below60
	Olfr1	Olfr90	649	3.97	0.6	2.9	2	2	Ventral	Dorsal	Below60
	Olfr1	Olfr769	649	8.51	5.36	9.14	2	2	Ventral	Dorsal	Below60
	Olfr1	Olfr235	649	9.42	2.79	7.25	2	2	Ventral	Ventral	Below60
	Olfr1	Olfr958	649	8.48	6.71	2.35	2	2	Ventral	Dorsal	Below60
	Olfr1	Olfr1271	648	7.62	4.05	8.14	2	2	Ventral	Ventral	Below60
	Olfr1	Olfr193	648	2.1	3.75	6.55	2	2	Ventral	Ventral	Below60
	Olfr1	Olfr1511	648	8.81	2.08	2.08	2	2	Ventral	Dorsal	Below60
	Olfr1	Olfr802	648	6.14	4.74	7.81	2	2	Ventral	Ventral	Below60
	Olfr1	Olfr138	648	3.18	8.61	11.37	2	2	Ventral	Ventral	Below60
	Olfr1	Olfr826	648	10.01	1.8	4.91	2	2	Ventral	Dorsal	Below60
	Olfr1	Olfr186	648	0.5	3.9	4.92	2	2	Ventral	Ventral	Below60
	Olfr1	Olfr1339	647	7.64	2.16	2.22	2	2	Ventral	Dorsal	Below60
	Olfr1	Olfr1350	647	4.91	3.47	8.31	2	2	Ventral	Ventral	Below60
	Olfr1	Olfr122	646	1.93	4.67	8.1	2	2	Ventral	Ventral	Below60
	Olfr1	Olfr1143	646	3.75	8.01	0.52	2	2	Ventral	Ventral	Below60
	Olfr1	Olfr491	646	0.29	5.05	8.7	2	2	Ventral	Ventral	Below60
	Olfr1	Olfr502	645	3.25	0.11	1.36	2	2	Ventral	Ventral	Below60
	Olfr1	Olfr272	645	7.07	7.85	11.63	2	2	Ventral	Ventral	Below60
	Olfr1	Olfr477	645	1.36	5.39	6.29	2	2	Ventral	Ventral	Below60
	Olfr1	Olfr120	644	4.61	4.44	7.01	2	2	Ventral	Dorsal	Below60
	Olfr1	Olfr1161	644	7.29	8.47	0.16	2	2	Ventral	Dorsal	Below60
	Olfr1	Olfr809	644	11.53	2.28	6.13	2	2	Ventral	Dorsal	Below60
	Olfr1	Olfr1505	644	9.86	0.3	3.37	2	2	Ventral	Dorsal	Below60
	Olfr1	Olfr992	644	5.38	2.12	4.07	2	2	Ventral	Dorsal	Below60
	Olfr1	Olfr987	644	8.88	1.17	3.29	2	2	Ventral	Dorsal	Below60
	Olfr1	Olfr164	643	4.97	0.8	0.97	2	2	Ventral	Ventral	Below60
	Olfr1	Olfr1415	643	1.21	6.93	11.4	2	2	Ventral	Ventral	Below60
	Olfr1	Olfr118	643	5.37	0.27	7.2	2	2	Ventral	Dorsal	Below60
	Olfr1	Olfr1042	643	11.15	3.04	5.69	2	2	Ventral	Dorsal	Below60
	Olfr1	Olfr1016	643	3.39	4.55	10.89	2	2	Ventral	Dorsal	Below60
	Olfr1	Olfr981	643	5.72	2.13	2.77	2	2	Ventral	Dorsal	Below60
	Olfr1	Olfr1331	643	6.12	2.93	1.82	2	2	Ventral	Dorsal	Below60
	Olfr1	Olfr1274	643	2.47	3	4.36	2	2	Ventral	Ventral	Below60
	Olfr1	Olfr1565	643	3.53	2.7	9.75	2	2	Ventral	NA	Below60
	Olfr1	Olfr988	643	8.35	0.86	2.16	2	2	Ventral	Dorsal	Below60
	Olfr1	Olfr1014	642	4.2	6.17	0.58	2	2	Ventral	Ventral	Below60
	Olfr1	Olfr522	642	4.45	3.73	6.31	2	2	Ventral	Dorsal	Below60
	Olfr1	Olfr93	642	2.92	6.91	9.73	2	2	Ventral	Ventral	Below60
	Olfr1	Olfr771	642	5.71	7.83	11.92	2	2	Ventral	Ventral	Below60
	Olfr1	Olfr1381	641	3.54	4.05	1.94	2	2	Ventral	Ventral	Below60
	Olfr1	Olfr1380	641	0.28	5.74	7.17	2	2	Ventral	Ventral	Below60
	Olfr1	Olfr1501	641	4.31	4.2	5.75	2	2	Ventral	Dorsal	Below60
	Olfr1	Olfr1321	641	0.27	9.31	14.5	2	2	Ventral	Ventral	Below60
	Olfr1	Olfr488	641	8.16	8.49	0.61	2	2	Ventral	Dorsal	Below60
	Olfr1	Olfr6	640	2.33	7.97	12.58	2	2	Ventral	Ventral	Below60
	Olfr1	Olfr220	640	0.98	5.14	10.1	2	2	Ventral	Ventral	Below60
	Olfr1	Olfr478	640	8.19	8.12	1.38	2	2	Ventral	Dorsal	Below60
	Olfr1	Olfr63	640	3.88	3.07	9	2	2	Ventral	Ventral	Below60
	Olfr1	Olfr414	640	1.19	7.43	12.52	2	2	Ventral	Ventral	Below60
	Olfr1	Olfr1046	640	8.28	8.16	1.16	2	2	Ventral	Dorsal	Below60
	Olfr1	Olfr315	639	0.37	3.55	8.68	2	2	Ventral	Ventral	Below60
	Olfr1	Olfr1395	639	5.51	3.99	7.15	2	2	Ventral	Ventral	Below60
	Olfr1	Olfr482	638	10.18	1.86	1.99	2	2	Ventral	Dorsal	Below60
	Olfr1	Olfr541	638	0.32	3.54	10.06	2	2	Ventral	Ventral	Below60
	Olfr1	Olfr165	638	3.27	1.21	3.74	2	2	Ventral	Ventral	Below60
	Olfr1	Olfr510	637	8.86	7.48	1.53	2	2	Ventral	Dorsal	Below60
	Olfr1	Olfr959	637	7.59	0.27	1.49	2	2	Ventral	Dorsal	Below60
	Olfr1	Olfr1497	637	9.48	0.66	2.37	2	2	Ventral	Dorsal	Below60
	Olfr1	Olfr1388	637	5.53	1.1	3.96	2	2	Ventral	Dorsal	Below60
	Olfr1	Olfr1502	637	4.95	3.91	2.66	2	2	Ventral	Dorsal	Below60
	Olfr1	Olfr91	637	3.96	2.38	5.02	2	2	Ventral	Dorsal	Below60
	Olfr1	Olfr1371	637	3.09	2.44	0.6	2	2	Ventral	Ventral	Below60
	Olfr1	Olfr1411	636	1.36	4.66	12.18	2	2	Ventral	Ventral	Below60
	Olfr1	Olfr1335	636	5.51	3.69	3.83	2	2	Ventral	Dorsal	Below60
	Olfr1	Olfr815	636	10.59	1.81	6.47	2	2	Ventral	Dorsal	Below60
	Olfr1	Olfr1504	636	5.91	2.64	4.74	2	2	Ventral	Dorsal	Below60
	Olfr1	Olfr960	636	10.18	5.45	0.13	2	2	Ventral	Dorsal	Below60
	Olfr1	Olfr92	635	2.1	2.81	5.05	2	2	Ventral	Ventral	Below60
	Olfr1	Olfr119	635	2.29	3.33	7.36	2	2	Ventral	Ventral	Below60
	Olfr1	Olfr135	635	5.5	7.11	0.24	2	2	Ventral	Dorsal	Below60
	Olfr1	Olfr1265	635	1.59	8.55	11.26	2	2	Ventral	Ventral	Below60
	Olfr1	Olfr1198	635	1.7	9.58	12.3	2	2	Ventral	Ventral	Below60
	Olfr1	Olfr508	634	9.24	2	2.13	2	2	Ventral	Dorsal	Below60
	Olfr1	Olfr168	634	0.32	5.18	9.72	2	2	Ventral	Ventral	Below60
	Olfr1	Olfr535	634	0.3	5.7	9.35	2	2	Ventral	Ventral	Below60
	Olfr1	Olfr976	634	5.85	2.21	0.25	2	2	Ventral	Dorsal	Below60
	Olfr1	Olfr12	634	1.7	0.43	5.73	2	2	Ventral	Ventral	Below60
	Olfr1	Olfr1269	634	3.84	0.36	3.19	2	2	Ventral	Ventral	Below60
	Olfr1	Olfr45	633	2.07	5.07	6.55	2	2	Ventral	Ventral	Below60
	Olfr1	Olfr60	633	0.88	6.75	10.79	2	2	Ventral	Ventral	Below60
	Olfr1	Olfr469	633	2.62	7.39	11.9	2	2	Ventral	Ventral	Below60
	Olfr1	Olfr129	633	6.52	5.62	8.64	2	2	Ventral	Ventral	Below60
	Olfr1	Olfr693	632	4.58	1.91	1.03	2	2	Ventral	Dorsal	Below60
	Olfr1	Olfr53	632	1.02	4.01	6.58	2	2	Ventral	Ventral	Below60
	Olfr1	Olfr487	632	10.96	0.17	3.11	2	2	Ventral	Ventral	Below60
	Olfr1	Olfr1495	632	10.36	0.92	6.46	2	2	Ventral	Dorsal	Below60
	Olfr1	Olfr195	632	1.81	8.33	11.26	2	2	Ventral	Ventral	Below60
	Olfr1	Olfr46	631	1.11	3.14	4.74	2	2	Ventral	Ventral	Below60
	Olfr1	Olfr1373	631	4.4	0.59	7.45	2	2	Ventral	Dorsal	Below60
	Olfr1	Olfr1264	631	2.07	2.86	8.25	2	2	Ventral	Ventral	Below60
	Olfr1	Olfr149	630	6.64	4.83	2.98	2	2	Ventral	Dorsal	Below60
	Olfr1	Olfr1079	630	6.55	1.02	0.47	2	2	Ventral	Dorsal	Below60
	Olfr1	Olfr318	630	2.07	6.47	8.37	2	2	Ventral	Ventral	Below60
	Olfr1	Olfr986	630	5.73	3.75	6.79	2	2	Ventral	Ventral	Below60
	Olfr1	Olfr810	630	9.28	2.66	7.49	2	2	Ventral	Dorsal	Below60
	Olfr1	Olfr1034	630	7.79	3.4	5.82	2	2	Ventral	Dorsal	Below60
	Olfr1	Olfr706	630	1.71	1.63	1.85	2	2	Ventral	Ventral	Below60
	Olfr1	Olfr993	630	5.08	0.61	2.75	2	2	Ventral	Dorsal	Below60
	Olfr1	Olfr1416	629	2.76	2.01	12.03	2	2	Ventral	Ventral	Below60
	Olfr1	Olfr1036	629	10.79	3	2.46	2	2	Ventral	Dorsal	Below60
	Olfr1	Olfr786	628	8.89	5.82	10.38	2	2	Ventral	Ventral	Below60
	Olfr1	Olfr1408	628	9.66	4.36	7.86	2	2	Ventral	Dorsal	Below60
	Olfr1	Olfr1048	627	7.43	3.95	1.79	2	2	Ventral	Dorsal	Below60
	Olfr1	Olfr70	627	4.65	6.96	2.52	2	2	Ventral	Ventral	Below60
	Olfr1	Olfr1152	627	8.83	0.56	4.81	2	2	Ventral	Ventral	Below60
	Olfr1	Olfr175	627	1.24	1.14	2.41	2	2	Ventral	Ventral	Below60
	Olfr1	Olfr31	627	1.29	0.46	6.53	2	2	Ventral	Ventral	Below60
	Olfr1	Olfr1155	627	9.2	0.93	1.26	2	2	Ventral	Dorsal	Below60
	Olfr1	Olfr1062	627	5.32	2.3	5.1	2	2	Ventral	Dorsal	Below60
	Olfr1	Olfr139	626	4.36	1.82	7.36	2	2	Ventral	Dorsal	Below60
	Olfr1	Olfr1414	626	0.24	7.61	11.01	2	2	Ventral	Ventral	Below60
	Olfr1	Olfr1057	626	7.99	4.01	5.88	2	2	Ventral	Dorsal	Below60
	Olfr1	Olfr1183	626	0.03	9.83	12.94	2	2	Ventral	Ventral	Below60
	Olfr1	Olfr61	625	0.25	5.72	8.29	2	2	Ventral	Ventral	Below60
	Olfr1	Olfr698	625	8.46	1.42	6.77	2	2	Ventral	Dorsal	Below60
	Olfr1	Olfr1162	625	9.78	2.92	0.53	2	2	Ventral	Dorsal	Below60
	Olfr1	Olfr486	625	7.02	2.31	6.56	2	2	Ventral	Dorsal	Below60
	Olfr1	Olfr816	625	10.62	2.12	7.64	2	2	Ventral	Dorsal	Below60
	Olfr1	Olfr481	625	9.13	0.42	2.76	2	2	Ventral	Dorsal	Below60
	Olfr1	Olfr493	624	10.41	2.85	4.54	2	2	Ventral	Dorsal	Below60
	Olfr1	Olfr1508	624	0.9	4.81	11.35	2	2	Ventral	Ventral	Below60
	Olfr1	Olfr142	624	7.34	4.65	2.06	2	2	Ventral	Ventral	Below60
	Olfr1	Olfr1258	624	4.65	4.4	5.87	2	2	Ventral	Ventral	Below60
	Olfr1	Olfr316	623	3.83	5.96	7.75	2	2	Ventral	Ventral	Below60
	Olfr1	Olfr1257	623	0.59	6.53	10.53	2	2	Ventral	Ventral	Below60
	Olfr1	Olfr166	623	0.04	6.64	11.03	2	2	Ventral	Ventral	Below60
	Olfr1	Olfr285	623	1.43	2.84	3.85	2	2	Ventral	Ventral	Below60
	Olfr1	Olfr1208	623	2.41	8.96	11.92	2	2	Ventral	Ventral	Below60
	Olfr1	Olfr822	623	11.55	2.49	6.97	2	2	Ventral	Dorsal	Below60
	Olfr1	Olfr807	622	10.82	5.24	7.13	2	2	Ventral	Dorsal	Below60
	Olfr1	Olfr768	622	7.7	1.08	8.77	2	2	Ventral	Dorsal	Below60
	Olfr1	Olfr1163	622	11.43	1.94	7.74	2	2	Ventral	Ventral	Below60
	Olfr1	Olfr701	622	0	1.02	3.26	2	2	Ventral	Ventral	Below60
	Olfr1	Olfr490	621	5.1	0.34	1.9	2	2	Ventral	Dorsal	Below60
	Olfr1	Olfr1336	621	1.23	4.82	8.99	2	2	Ventral	Ventral	Below60
	Olfr1	Olfr963	621	10.66	2.45	0.1	2	2	Ventral	Dorsal	Below60
	Olfr1	Olfr492	621	7.35	2.84	8.74	2	2	Ventral	Dorsal	Below60
	Olfr1	Olfr1507	621	0.71	8.18	11.78	2	2	Ventral	Ventral	Below60
	Olfr1	Olfr745	620	8.22	0.23	3.34	2	2	Ventral	Dorsal	Below60
	Olfr1	Olfr729	620	2.21	1.52	9.67	2	2	Ventral	Ventral	Below60
	Olfr1	Olfr1320	619	10.34	2.39	6.62	2	2	Ventral	Ventral	Below60
	Olfr1	Olfr495	619	12.32	6.6	5.69	2	2	Ventral	Ventral	Below60
	Olfr1	Olfr148	619	8.39	0.44	1.8	2	2	Ventral	Dorsal	Below60
	Olfr1	Olfr772	618	8.42	5.27	11.13	2	2	Ventral	Ventral	Below60
	Olfr1	Olfr121	618	4.58	7	9.17	2	2	Ventral	Ventral	Below60
	Olfr1	Olfr480	618	11.27	1.7	0.41	2	2	Ventral	Dorsal	Below60
	Olfr1	Olfr524	618	0.67	7.75	12.33	2	2	Ventral	Ventral	Below60
	Olfr1	Olfr961	618	8.86	7.66	0.76	2	2	Ventral	Dorsal	Below60
	Olfr1	Olfr694	617	3.24	0.25	0.12	2	2	Ventral	Dorsal	Below60
	Olfr1	Olfr697	617	5.4	0.02	5.54	2	2	Ventral	Dorsal	Below60
	Olfr1	Olfr417	617	6.12	4.38	11.21	2	2	Ventral	Ventral	Below60
	Olfr1	Olfr1239	617	3.05	0.39	10.07	2	2	Ventral	Ventral	Below60
	Olfr1	Olfr329	617	0.55	6.45	5.65	2	2	Ventral	Ventral	Below60
	Olfr1	Olfr1174	617	9.71	0.72	5.2	2	2	Ventral	Dorsal	Below60
	Olfr1	Olfr497	617	8.71	7.49	2.04	2	2	Ventral	Dorsal	Below60
	Olfr1	Olfr773	616	7.58	1.21	5.61	2	2	Ventral	Dorsal	Below60
	Olfr1	Olfr782	616	10.45	4.92	8.73	2	2	Ventral	Dorsal	Below60
	Olfr1	Olfr1238	616	2.22	7.2	10.68	2	2	Ventral	Ventral	Below60
	Olfr1	Olfr372	615	7.21	1.13	1.14	2	2	Ventral	Dorsal	Below60
	Olfr1	Olfr73	615	9.53	1.6	2.48	2	2	Ventral	Dorsal	Below60
	Olfr1	Olfr705	615	1.79	7.29	5.05	2	2	Ventral	Ventral	Below60
	Olfr1	Olfr332	615	5.01	6.86	9.95	2	2	Ventral	Ventral	Below60
	Olfr1	Olfr734	614	5.54	1.33	4.36	2	2	Ventral	Dorsal	Below60
	Olfr1	Olfr2	614	3.45	4.62	9.82	2	2	Ventral	Ventral	Below60
	Olfr1	Olfr728	614	2.3	8.57	11.98	2	2	Ventral	Ventral	Below60
	Olfr1	Olfr462	614	6.07	4.02	9.3	2	2	Ventral	Dorsal	Below60
	Olfr1	Olfr812	614	11.02	3.1	7.38	2	2	Ventral	Dorsal	Below60
	Olfr1	Olfr1189	614	5.96	4.66	7.2	2	2	Ventral	Dorsal	Below60
	Olfr1	Olfr818	613	8.67	6.34	9.94	2	2	Ventral	Dorsal	Below60
	Olfr1	Olfr1246	612	1.5	2.59	6.31	2	2	Ventral	Ventral	Below60
	Olfr1	Olfr308	612	5.06	6.03	10.26	2	2	Ventral	Ventral	Below60
	Olfr1	Olfr320	612	2.45	8.85	4.38	2	2	Ventral	Ventral	Below60
	Olfr1	Olfr1045	612	9.32	2.3	3.24	2	2	Ventral	Dorsal	Below60
	Olfr1	Olfr704	612	1.39	2.91	3.14	2	2	Ventral	Ventral	Below60
	Olfr1	Olfr804	612	8.67	6.89	10.42	2	2	Ventral	Ventral	Below60
	Olfr1	Olfr1032	612	8.2	5.02	1.5	2	2	Ventral	Dorsal	Below60
	Olfr1	Olfr777	611	4.77	8.04	13.32	2	2	Ventral	Ventral	Below60
	Olfr1	Olfr780	611	9.12	4.99	9.05	2	2	Ventral	Dorsal	Below60
	Olfr1	Olfr1170	611	8.23	0.36	3.6	2	2	Ventral	Dorsal	Below60
	Olfr1	Olfr523	611	4.96	6.24	9.36	2	2	Ventral	Dorsal	Below60
	Olfr1	Olfr770	610	8.53	1.03	8.45	2	2	Ventral	Ventral	Below60
	Olfr1	Olfr800	610	8.64	8.39	9.65	2	2	Ventral	Dorsal	Below60
	Olfr1	Olfr494	609	8.54	6.3	0.1	2	2	Ventral	Dorsal	Below60
	Olfr1	Olfr464	608	4.05	4.61	4.65	2	2	Ventral	Ventral	Below60
	Olfr1	Olfr463	608	3.35	5.34	6.92	2	2	Ventral	Ventral	Below60
	Olfr1	Olfr811	608	11.69	3.58	7.44	2	2	Ventral	Dorsal	Below60
	Olfr1	Olfr9	608	8.23	0.84	4.44	2	2	Ventral	Dorsal	Below60
	Olfr1	Olfr181	606	0.73	1.95	1.48	2	2	Ventral	Ventral	Below60
	Olfr1	Olfr1322	605	0.77	8.09	14.92	2	2	Ventral	Ventral	Below60
	Olfr1	Olfr224	605	1.25	9.99	10.9	2	2	Ventral	Ventral	Below60
	Olfr1	Olfr1204	605	0.88	6.66	10.99	2	2	Ventral	Ventral	Below60
	Olfr1	Olfr1173	604	8.85	2.64	8.7	2	2	Ventral	Dorsal	Below60
	Olfr1	Olfr1247	604	3.53	3.4	8.61	2	2	Ventral	Ventral	Below60
	Olfr1	Olfr805	604	4	5.47	13.6	2	2	Ventral	Ventral	Below60
	Olfr1	Olfr799	603	8.77	5.7	11.76	2	2	Ventral	Ventral	Below60
	Olfr1	Olfr330	603	3.24	2.49	2.55	2	2	Ventral	Ventral	Below60
	Olfr1	Olfr180	603	0.41	0.12	1.78	2	2	Ventral	Ventral	Below60
	Olfr1	Olfr373	603	6.61	2.24	2.43	2	2	Ventral	Dorsal	Below60
	Olfr1	Olfr533	603	0.1	2.22	6.04	2	2	Ventral	Ventral	Below60
	Olfr1	Olfr720	603	0.11	6.88	11.49	2	2	Ventral	Ventral	Below60
	Olfr1	Olfr1166	603	8.69	3.56	4.13	2	2	Ventral	Dorsal	Below60
	Olfr1	Olfr725	603	1.43	10.57	12.38	2	2	Ventral	Ventral	Below60
	Olfr1	Olfr763	602	9.5	3.08	5.98	2	2	Ventral	Dorsal	Below60
	Olfr1	Olfr1199	601	1.56	5.99	9.61	2	2	Ventral	Ventral	Below60
	Olfr1	Olfr806	601	5.48	6.9	13.21	2	2	Ventral	Ventral	Below60
	Olfr1	Olfr1406	601	9.49	4.36	5.69	2	2	Ventral	Dorsal	Below60
	Olfr1	Olfr801	601	5.76	5.51	10.56	2	2	Ventral	Ventral	Below60
	Olfr1	Olfr1295	600	1.01	6.55	9.98	2	2	Ventral	Ventral	Below60
	Olfr1	Olfr479	600	6.35	7.09	10.68	2	2	Ventral	Ventral	Below60
	Olfr1	Olfr1213	599	0.36	9.92	13.66	2	2	Ventral	Ventral	Below60
	Olfr1	Olfr1209	599	0.11	5.4	10.11	2	2	Ventral	Ventral	Below60
	Olfr1	Olfr1290	599	0.49	2.43	2.26	2	2	Ventral	Ventral	Below60
	Olfr1	Olfr368	599	8.29	6.14	1.46	2	2	Ventral	Dorsal	Below60
	Olfr1	Olfr424	599	7.21	8.59	0.06	2	2	Ventral	Dorsal	Below60
	Olfr1	Olfr1394	598	4.82	1.36	1.15	2	2	Ventral	Dorsal	Below60
	Olfr1	Olfr319	598	1.7	0.41	5.15	2	2	Ventral	Ventral	Below60
	Olfr1	Olfr1294	598	0.31	6.37	8.98	2	2	Ventral	Ventral	Below60
	Olfr1	Olfr934	597	8.94	3.09	0.71	2	2	Ventral	Dorsal	Below60
	Olfr1	Olfr536	597	0.51	3.13	8.95	2	2	Ventral	Ventral	Below60
	Olfr1	Olfr295	597	4.83	0.12	3.82	2	2	Ventral	Ventral	Below60
	Olfr1	Olfr325	597	1.91	5.22	13.3	2	2	Ventral	Ventral	Below60
	Olfr1	Olfr703	597	3.67	0.1	2.35	2	2	Ventral	Dorsal	Below60
	Olfr1	Olfr1424	597	3.76	6.73	12.38	2	2	Ventral	Ventral	Below60
	Olfr1	Olfr485	597	8.19	5.83	10.6	2	2	Ventral	Ventral	Below60
	Olfr1	Olfr1312	596	1.96	8.72	12.64	2	2	Ventral	Ventral	Below60
	Olfr1	Olfr509	596	8.32	5.07	8.16	2	2	Ventral	Dorsal	Below60
	Olfr1	Olfr1358	596	7.47	6.4	5.04	2	2	Ventral	Dorsal	Below60
	Olfr1	Olfr1193	595	1.57	6.22	9.98	2	2	Ventral	Ventral	Below60
	Olfr1	Olfr530	595	2.82	4.21	1.85	2	2	Ventral	Ventral	Below60
	Olfr1	Olfr328	595	0.81	3.06	9.1	2	2	Ventral	Ventral	Below60
	Olfr1	Olfr305	595	7.33	0.24	5.11	2	2	Ventral	Ventral	Below60
	Olfr1	Olfr1301	595	1.01	5.33	7.8	2	2	Ventral	Ventral	Below60
	Olfr1	Olfr49	595	3.68	1.52	1.94	2	2	Ventral	Ventral	Below60
	Olfr1	Olfr1325	594	6.32	6.96	11.47	2	2	Ventral	Ventral	Below60
	Olfr1	Olfr1168	594	5.54	1.44	1.43	2	2	Ventral	Dorsal	Below60
	Olfr1	Olfr1297	594	1.21	3.11	5.26	2	2	Ventral	Ventral	Below60
	Olfr1	Olfr1259	594	0.11	0.19	1.18	2	2	Ventral	Ventral	Below60
	Olfr1	Olfr1349	594	1.21	7.24	11.47	2	2	Ventral	Ventral	Below60
	Olfr1	Olfr781	594	10.42	5.03	9.08	2	2	Ventral	Dorsal	Below60
	Olfr1	Olfr1254	594	1.26	8.15	13.69	2	2	Ventral	Ventral	Below60
	Olfr1	Olfr140	593	1.07	6.7	12.01	2	2	Ventral	Ventral	Below60
	Olfr1	Olfr324	593	4.3	1.24	5.13	2	2	Ventral	Ventral	Below60
	Olfr1	Olfr1250	592	3.24	6.58	8.78	2	2	Ventral	Ventral	Below60
	Olfr1	Olfr483	592	10.61	7.22	1.28	2	2	Ventral	Dorsal	Below60
	Olfr1	Olfr314	592	5.88	8.73	9.99	2	2	Ventral	Ventral	Below60
	Olfr1	Olfr723	591	0.35	6.1	10.76	2	2	Ventral	Ventral	Below60
	Olfr1	Olfr784	591	6.39	6.5	10.67	2	2	Ventral	Ventral	Below60
	Olfr1	Olfr736	591	7.2	4.24	8.81	2	2	Ventral	Ventral	Below60
	Olfr1	Olfr299	590	11.31	1.02	9.35	2	2	Ventral	Ventral	Below60
	Olfr1	Olfr1307	590	3.91	4.49	13.53	2	2	Ventral	Ventral	Below60
	Olfr1	Olfr1423	589	1.69	8.25	12.34	2	2	Ventral	Ventral	Below60
	Olfr1	Olfr1305	589	5.47	7.61	9.2	2	2	Ventral	Ventral	Below60
	Olfr1	Olfr286	589	3.35	3.56	2.49	2	2	Ventral	Ventral	Below60
	Olfr1	Olfr1302	589	0.55	3.5	4.82	2	2	Ventral	Ventral	Below60
	Olfr1	Olfr695	588	0.71	3.95	7.64	2	2	Ventral	Ventral	Below60
	Olfr1	Olfr726	588	0.53	7.39	12.28	2	2	Ventral	Ventral	Below60
	Olfr1	Olfr231	588	8.15	8.69	1.36	2	2	Ventral	Dorsal	Below60
	Olfr1	Olfr1298	587	1.43	6.36	9.02	2	2	Ventral	Ventral	Below60
	Olfr1	Olfr1260	587	0.85	2.84	9.65	2	2	Ventral	Ventral	Below60
	Olfr1	Olfr1221	587	5.84	4.23	9.22	2	2	Ventral	Ventral	Below60
	Olfr1	Olfr1306	586	2.34	3.48	11.91	2	2	Ventral	Ventral	Below60
	Olfr1	Olfr212	586	2.08	6.03	12.19	2	2	Ventral	Ventral	Below60
	Olfr1	Olfr1167	585	8.12	1.22	4.2	2	2	Ventral	Dorsal	Below60
	Olfr1	Olfr1299	585	1.77	5.63	6.1	2	2	Ventral	Ventral	Below60
	Olfr1	Olfr1346	585	2.64	3.93	9.58	2	2	Ventral	Ventral	Below60
	Olfr1	Olfr1428	584	3.81	7.03	12.26	2	2	Ventral	Ventral	Below60
	Olfr1	Olfr1278	584	1.77	5.24	13.81	2	2	Ventral	Ventral	Below60
	Olfr1	Olfr1226	584	0.52	4.71	11.97	2	2	Ventral	Ventral	Below60
	Olfr1	Olfr724	584	2.63	6.49	9.27	2	2	Ventral	Ventral	Below60
	Olfr1	Olfr1263	584	0.37	5.88	7.16	2	2	Ventral	Ventral	Below60
	Olfr1	Olfr301	584	10.66	2.77	6.07	2	2	Ventral	Ventral	Below60
	Olfr1	Olfr1256	584	0.85	9.87	5.29	2	2	Ventral	Ventral	Below60
	Olfr1	Olfr1211	583	0.46	8.93	12.68	2	2	Ventral	Ventral	Below60
	Olfr1	Olfr727	582	0.19	6.59	10.43	2	2	Ventral	Ventral	Below60
	Olfr1	Olfr730	581	2.78	4.01	11.07	2	2	Ventral	Ventral	Below60
	Olfr1	Olfr984	580	1.94	6.65	9.69	2	2	Ventral	Ventral	Below60
	Olfr1	Olfr1276	580	0.62	7.39	13.96	2	2	Ventral	Ventral	Below60
	Olfr1	Olfr1202	580	1.3	8.74	12.44	2	2	Ventral	Ventral	Below60
	Olfr1	Olfr126	580	1.55	4.51	15.25	2	2	Ventral	Ventral	Below60
	Olfr1	Olfr215	580	5.05	4.67	5.58	2	2	Ventral	Ventral	Below60
	Olfr1	Olfr1303	580	4.68	3.3	12.71	2	2	Ventral	Ventral	Below60
	Olfr1	Olfr1348	579	0.86	7.68	11.86	2	2	Ventral	Ventral	Below60
	Olfr1	Olfr1425	579	2.7	8.08	12.45	2	2	Ventral	Ventral	Below60
	Olfr1	Olfr1314	578	3.79	0.48	1.81	2	2	Ventral	Ventral	Below60
	Olfr1	Olfr292	578	9.31	2.32	9.79	2	2	Ventral	Ventral	Below60
	Olfr1	Olfr1231	577	2.62	8.69	5.53	2	2	Ventral	Ventral	Below60
	Olfr1	Olfr1426	577	3.2	8.99	13.52	2	2	Ventral	Ventral	Below60
	Olfr1	Olfr461	576	3.67	4.75	2.08	2	2	Ventral	Ventral	Below60
	Olfr1	Olfr1233	575	7.34	5.31	7.39	2	2	Ventral	Dorsal	Below60
	Olfr1	Olfr459	575	9.72	5.49	9.71	2	2	Ventral	Ventral	Below60
	Olfr1	Olfr1206	575	0.26	0.69	8.94	2	2	Ventral	Ventral	Below60
	Olfr1	Olfr125	574	0.64	4.78	5.61	2	2	Ventral	Ventral	Below60
	Olfr1	Olfr1222	573	5.1	6.36	9.94	2	2	Ventral	Ventral	Below60
	Olfr1	Olfr750	572	5.57	0.95	5.07	2	2	Ventral	Dorsal	Below60
	Olfr1	Olfr1396	572	2.45	0.78	2.38	2	2	Ventral	Ventral	Below60
	Olfr1	Olfr178	572	4.21	3.89	2.86	2	2	Ventral	Dorsal	Below60
	Olfr1	Olfr248	572	6.3	6.2	1.16	2	2	Ventral	Ventral	Below60
	Olfr1	Olfr1195	570	1.22	6.36	11.75	2	2	Ventral	Ventral	Below60
	Olfr1	Olfr1252	570	3.32	4.85	13.23	2	2	Ventral	Ventral	Below60
	Olfr1	Olfr1216	570	3.84	4.9	9.01	2	2	Ventral	Ventral	Below60
	Olfr1	Olfr171	569	0.14	7.53	11.19	2	2	Ventral	Ventral	Below60
	Olfr1	Olfr1427	569	2.54	7.25	12.3	2	2	Ventral	Ventral	Below60
	Olfr1	Olfr1261	568	0.53	3.47	7.92	2	2	Ventral	Ventral	Below60
	Olfr1	Olfr170	568	0.94	7.96	13.68	2	2	Ventral	Ventral	Below60
	Olfr1	Olfr1262	567	0.95	3.84	6.04	2	2	Ventral	Ventral	Below60
	Olfr1	Olfr1255	567	3.58	3.67	6.61	2	2	Ventral	Ventral	Below60
	Olfr1	Olfr733	567	0.79	5.47	10.39	2	2	Ventral	Ventral	Below60
	Olfr1	Olfr169	566	1.23	7.05	10.34	2	2	Ventral	Ventral	Below60
	Olfr1	Olfr1223	566	0.56	7.2	11.18	2	2	Ventral	Ventral	Below60
	Olfr1	Olfr1308	566	3.55	6.6	14.5	2	2	Ventral	Ventral	Below60
	Olfr1	Olfr732	565	2.87	3.73	11.41	2	2	Ventral	Ventral	Below60
	Olfr1	Olfr1182	565	1.12	9.92	14.51	2	2	Ventral	Ventral	Below60
	Olfr1	Olfr214	564	3.69	8.14	14.07	2	2	Ventral	Ventral	Below60
	Olfr1	Olfr1176	564	9.96	3.52	6.69	2	2	Ventral	Dorsal	Below60
	Olfr1	Olfr293	563	9.77	1.69	6.11	2	2	Ventral	Ventral	Below60
	Olfr1	Olfr1240	563	2.01	6.44	11.21	2	2	Ventral	Ventral	Below60
	Olfr1	Olfr1228	563	1	9.75	14.05	2	2	Ventral	Ventral	Below60
	Olfr1	Olfr297	563	7.89	1.83	8.67	2	2	Ventral	Ventral	Below60
	Olfr1	Olfr56	563	2.23	5.89	8.4	2	2	Ventral	Ventral	Below60
	Olfr1	Olfr420	563	4.77	2.8	2.26	2	2	Ventral	Dorsal	Below60
	Olfr1	Olfr213	562	1.8	8.66	13.47	2	2	Ventral	Ventral	Below60
	Olfr1	Olfr1196	562	1.47	6.98	13.61	2	2	Ventral	Ventral	Below60
	Olfr1	Olfr1212	562	0.1	8.02	11.88	2	2	Ventral	Ventral	Below60
	Olfr1	Olfr115	562	4.02	3.53	1.04	2	2	Ventral	Ventral	Below60
	Olfr1	Olfr1220	562	1.62	6.85	9.76	2	2	Ventral	Ventral	Below60
	Olfr1	Olfr1234	562	4.71	5.95	9.35	2	2	Ventral	Ventral	Below60
	Olfr1	Olfr1201	561	0.82	10.78	12.87	2	2	Ventral	Ventral	Below60
	Olfr1	Olfr1217	561	3.99	5.24	7.3	2	2	Ventral	Ventral	Below60
	Olfr1	Olfr1178	561	0.11	11.24	15.2	2	2	Ventral	Ventral	Below60
	Olfr1	Olfr1197	560	1.97	8.11	13.03	2	2	Ventral	Ventral	Below60
	Olfr1	Olfr112	560	3.78	3.9	2.2	2	2	Ventral	Ventral	Below60
	Olfr1	Olfr223	559	11.42	2.41	5.39	2	2	Ventral	Dorsal	Below60
	Olfr1	Olfr735	559	1.29	8.98	10.57	2	2	Ventral	Ventral	Below60
	Olfr1	Olfr1253	559	8.11	5.49	10.09	2	2	Ventral	Dorsal	Below60
	Olfr1	Olfr1242	558	1.61	7.7	11.35	2	2	Ventral	Ventral	Below60
	Olfr1	Olfr114	558	3.54	4.49	1.67	2	2	Ventral	Ventral	Below60
	Olfr1	Olfr1229	557	1.11	7.44	12.91	2	2	Ventral	Ventral	Below60
	Olfr1	Olfr1251	556	5.04	8.26	12.61	2	2	Ventral	Ventral	Below60
	Olfr1	Olfr1275	555	1.18	11.48	14.37	2	2	Ventral	Ventral	Below60
	Olfr1	Olfr1232	555	1.03	5.79	10.75	2	2	Ventral	Ventral	Below60
	Olfr1	Olfr116	555	6.88	3.81	2.95	2	2	Ventral	Ventral	Below60
	Olfr1	Olfr1205	555	1.09	9.46	12.72	2	2	Ventral	Ventral	Below60
	Olfr1	Olfr1317	554	1.59	1.02	10.38	2	2	Ventral	Ventral	Below60
	Olfr1	Olfr1311	554	4.12	1.98	14.09	2	2	Ventral	Ventral	Below60
	Olfr1	Olfr1309	553	2.21	2.88	11.79	2	2	Ventral	Ventral	Below60
	Olfr1	Olfr1215	551	2.84	3.81	8.43	2	2	Ventral	Ventral	Below60
	Olfr1	Olfr722	551	1.4	2.46	9.45	2	2	Ventral	Ventral	Below60
	Olfr1	Olfr1243	550	1.32	6.68	11.74	2	2	Ventral	Ventral	Below60
	Olfr1	Olfr1214	548	4.49	1.3	11.26	2	2	Ventral	Ventral	Below60
	Olfr1	Olfr1249	548	1.75	6.35	10.28	2	2	Ventral	Ventral	Below60
	Olfr1	Olfr1184	547	2.22	9.64	14.77	2	2	Ventral	Ventral	Below60
	Olfr1	Olfr1318	545	3.78	4.33	8.43	2	2	Ventral	Ventral	Below60
	Olfr1	Olfr1219	545	7.03	6.38	9.43	2	2	Ventral	Ventral	Below60
	Olfr1	Olfr1347	545	0.06	3.34	12.87	2	2	Ventral	Ventral	Below60
	Olfr1	Olfr1419	543	2.88	4.03	9.42	2	2	Ventral	Ventral	Below60
	Olfr1	Olfr460	542	7.38	2.52	8.51	2	2	Ventral	Ventral	Below60
	Olfr1	Olfr113	540	4.71	4.12	2.56	2	2	Ventral	Ventral	Below60
	Olfr1	Olfr1181	538	3.27	8.88	6.07	2	2	Ventral	Ventral	Below60
	Olfr1	Olfr1179	537	2.09	7.25	13.28	2	2	Ventral	Ventral	Below60
	Olfr1	Olfr1200	537	1.46	10.42	13.5	2	2	Ventral	Ventral	Below60
	Olfr1	Olfr48	536	0.18	0.67	1.86	2	2	Ventral	Ventral	Below60
	Olfr1	Olfr1288	535	2.71	6	10.34	2	2	Ventral	Ventral	Below60
	Olfr1	Olfr1310	535	2.31	6.5	11.3	2	2	Ventral	Ventral	Below60
	Olfr1	Olfr1180	533	1.45	7.1	10.01	2	2	Ventral	Ventral	Below60
	Olfr1	Olfr433	530	9.07	4.65	0.4	2	2	Ventral	Dorsal	Below60
	Olfr1	Olfr432	522	7.95	5.5	0.3	2	2	Ventral	Dorsal	Below60
	Olfr1	Olfr521	508	7.06	3.64	4.27	2	2	Ventral	Dorsal	Below60
	Olfr1	Olfr455	502	2.53	1.03	4.54	2	2	Ventral	Ventral	Below60
	Olfr1	Olfr94	482	3.43	4.24	8.14	2	2	Ventral	Ventral	Below60
	Olfr1	Olfr582	475	9.64	1.57	2.87	2	1	Ventral	Dorsal	Below60
	Olfr1	Olfr619	472	10.53	2.86	4.22	2	1	Ventral	Dorsal	Below60
	Olfr1	Olfr672	470	9.11	0.36	5.51	2	1	Ventral	Dorsal	Below60
	Olfr1	Olfr584	466	9.41	2.09	2.56	2	1	Ventral	Dorsal	Below60
	Olfr1	Olfr690	465	9.14	8.04	0.29	2	1	Ventral	Dorsal	Below60
	Olfr1	Olfr549	463	10	0.73	4.96	2	1	Ventral	Dorsal	Below60
	Olfr1	Olfr569	462	8.44	0.14	3.64	2	1	Ventral	Dorsal	Below60
	Olfr1	Olfr685	461	9.46	0.12	5.28	2	1	Ventral	Dorsal	Below60
	Olfr1	Olfr594	459	8.53	1.42	2.58	1	2	Ventral	Dorsal	Below60
	Olfr1	Olfr651	456	10.62	3.33	1.64	2	1	Ventral	Dorsal	Below60
	Olfr1	Olfr592	455	11.06	5.1	1.35	2	1	Ventral	Dorsal	Below60
	Olfr1	Olfr677	452	9.37	4.91	0.85	2	1	Ventral	Dorsal	Below60
	Olfr1	Olfr552	447	10.99	5.18	0.4	2	1	Ventral	Dorsal	Below60
	Olfr1	Olfr678	447	10.5	0.95	2.35	2	1	Ventral	Dorsal	Below60
	Olfr1	Olfr675	447	9.27	6.69	0.78	2	1	Ventral	Dorsal	Below60
	Olfr1	Olfr646	447	10.32	2.95	0.31	2	1	Ventral	Dorsal	Below60
	Olfr1	Olfr642	446	10.92	6.83	1.35	2	1	Ventral	Dorsal	Below60
	Olfr1	Olfr676	445	10.74	5.21	0.87	2	1	Ventral	Dorsal	Below60
	Olfr1	Olfr643	444	4.76	0.46	2.94	2	1	Ventral	Dorsal	Below60
	Olfr1	Olfr657	443	7.22	0.93	5.75	2	1	Ventral	Dorsal	Below60
	Olfr1	Olfr547	442	7.77	3.51	9.92	2	1	Ventral	Dorsal	Below60
	Olfr1	Olfr691	441	5.82	4.34	2.13	1	2	Ventral	Dorsal	Below60
	Olfr1	Olfr671	438	9.65	5.94	0.38	2	1	Ventral	Dorsal	Below60
	Olfr1	Olfr644	438	9.84	2.06	2.61	2	1	Ventral	Dorsal	Below60
	Olfr1	Olfr596	437	9.5	0.53	3.66	2	1	Ventral	Dorsal	Below60
	Olfr1	Olfr617	436	13.76	0.94	5.63	1	2	Ventral	Dorsal	Below60
	Olfr1	Olfr504	435	4.99	4.55	1.25	2	1	Ventral	Dorsal	Below60
	Olfr1	Olfr648	434	10.85	6.01	1.24	2	1	Ventral	Dorsal	Below60
	Olfr1	Olfr618	434	10.04	0.2	3.63	2	1	Ventral	Dorsal	Below60
	Olfr1	Olfr603	432	6.18	0.55	1.09	2	1	Ventral	Dorsal	Below60
	Olfr1	Olfr653	432	6.05	1.38	6.18	2	1	Ventral	Dorsal	Below60
	Olfr1	Olfr607	431	9.41	3.43	1.75	2	1	Ventral	Dorsal	Below60
	Olfr1	Olfr67	428	8.55	2.08	2.05	1	2	Ventral	Dorsal	Below60
	Olfr1	Olfr69	425	9.43	2.49	0.58	2	1	Ventral	Dorsal	Below60
	Olfr1	Olfr605	425	8.76	1.71	4.55	2	1	Ventral	Dorsal	Below60
	Olfr1	Olfr591	424	9.23	0.16	5.4	2	1	Ventral	Dorsal	Below60
	Olfr1	Olfr611	424	9.43	2.15	0.83	2	1	Ventral	Dorsal	Below60
	Olfr1	Olfr606	424	10.6	5.8	1.56	2	1	Ventral	Dorsal	Below60
	Olfr1	Olfr612	422	10.13	1.83	1.74	2	1	Ventral	Dorsal	Below60
	Olfr1	Olfr649	421	10.77	4.52	0.73	2	1	Ventral	Dorsal	Below60
	Olfr1	Olfr568	419	9.61	1.72	5.28	1	2	Ventral	Dorsal	Below60
	Olfr1	Olfr639	417	8.92	6.82	0.59	2	1	Ventral	Dorsal	Below60
	Olfr1	Olfr665	417	9.81	0.86	5.75	2	1	Ventral	Dorsal	Below60
	Olfr1	Olfr560	415	6.95	3.55	0.35	2	1	Ventral	Dorsal	Below60
	Olfr1	Olfr566	415	9.93	8.01	0.99	2	1	Ventral	Dorsal	Below60
	Olfr1	Olfr585	415	13.93	0.92	1.38	2	1	Ventral	Dorsal	Below60
	Olfr1	Olfr652	413	3.91	2.5	4.67	2	1	Ventral	Dorsal	Below60
	Olfr1	Olfr556	413	5.43	3.84	4.14	2	1	Ventral	Dorsal	Below60
	Olfr1	Olfr656	412	9.96	2.03	5.87	2	1	Ventral	Dorsal	Below60
	Olfr1	Olfr561	412	10.7	7.95	2	2	1	Ventral	Dorsal	Below60
	Olfr1	Olfr628	412	10.47	5.53	0.07	2	1	Ventral	Dorsal	Below60
	Olfr1	Olfr600	411	10.2	0.36	2.61	2	1	Ventral	Dorsal	Below60
	Olfr1	Olfr577	408	9.48	2.72	0.13	2	1	Ventral	Dorsal	Below60
	Olfr1	Olfr551	408	8.31	2.27	5.96	1	2	Ventral	Dorsal	Below60
	Olfr1	Olfr557	408	9.96	5.69	1.04	1	2	Ventral	Dorsal	Below60
	Olfr1	Olfr640	406	9.47	2.78	1.35	2	1	Ventral	Dorsal	Below60
	Olfr1	Olfr667	405	5.04	7.93	5.68	2	1	Ventral	Dorsal	Below60
	Olfr1	Olfr689	404	6.54	4.69	0.55	2	1	Ventral	Dorsal	Below60
	Olfr1	Olfr666	404	8.67	5.63	6.17	2	1	Ventral	Dorsal	Below60
	Olfr1	Olfr616	402	9.23	2.95	0.97	2	1	Ventral	Dorsal	Below60
	Olfr1	Olfr68	401	10.9	4.24	0.64	2	1	Ventral	Dorsal	Below60
	Olfr1	Olfr686	401	5.37	0.01	3.31	1	2	Ventral	Ventral	Below60
	Olfr1	Olfr638	400	5.98	0.66	3.3	2	1	Ventral	Dorsal	Below60
	Olfr1	Olfr576	399	11.06	6.02	1.22	2	1	Ventral	Dorsal	Below60
	Olfr1	Olfr243	399	9.06	2.67	0.48	2	1	Ventral	Dorsal	Below60
	Olfr1	Olfr615	398	9.48	1.27	1.98	2	1	Ventral	Dorsal	Below60
	Olfr1	Olfr633	398	9.91	3.53	0.45	2	1	Ventral	Dorsal	Below60
	Olfr1	Olfr583	398	10.82	4.15	9.53	1	2	Ventral	Dorsal	Below60
	Olfr1	Olfr688	396	3.82	1.74	4.11	2	1	Ventral	Dorsal	Below60
	Olfr1	Olfr655	395	5.5	2.67	2.11	2	1	Ventral	Dorsal	Below60
	Olfr1	Olfr553	394	10.69	4.22	6.55	2	1	Ventral	Dorsal	Below60
	Olfr1	Olfr658	394	4.26	5.29	4.45	2	1	Ventral	Dorsal	Below60
	Olfr1	Olfr635	394	10.48	6.9	1.83	2	1	Ventral	Dorsal	Below60
	Olfr1	Olfr545	393	3.14	2.83	2.95	2	1	Ventral	Dorsal	Below60
	Olfr1	Olfr668	393	10.2	1.59	2.91	2	1	Ventral	Dorsal	Below60
	Olfr1	Olfr669	393	9.73	0.22	4.27	1	2	Ventral	Dorsal	Below60
	Olfr1	Olfr601	387	9.57	0.54	3.71	1	2	Ventral	Dorsal	Below60
	Olfr1	Olfr661	386	9.17	3.05	1.12	2	1	Ventral	Dorsal	Below60
	Olfr1	Olfr503	385	3.4	4.17	6.96	1	2	Ventral	Ventral	Below60
	Olfr1	Olfr564	384	3.56	5.21	10.25	2	1	Ventral	Dorsal	Below60
	Olfr1	Olfr659	383	9.72	1.63	7.75	2	1	Ventral	Dorsal	Below60
	Olfr1	Olfr65	382	8.99	0.86	5.51	2	1	Ventral	Dorsal	Below60
	Olfr1	Olfr586	382	10.97	3	1.87	2	1	Ventral	Dorsal	Below60
	Olfr1	Olfr608	381	12.1	3.18	4.73	2	1	Ventral	Dorsal	Below60
	Olfr1	Olfr622	378	10.19	1.57	2.63	2	1	Ventral	Dorsal	Below60
	Olfr1	Olfr654	376	7.93	1.17	3.57	1	2	Ventral	Dorsal	Below60
	Olfr1	Olfr629	375	9.94	0.43	4.24	2	1	Ventral	Dorsal	Below60
	Olfr1	Olfr64	375	8.52	1.2	5.83	2	1	Ventral	Dorsal	Below60
	Olfr1	Olfr578	375	10.5	6.25	0.91	2	1	Ventral	Dorsal	Below60
	Olfr1	Olfr599	374	8.9	0.89	4.14	2	1	Ventral	Dorsal	Below60
	Olfr1	Olfr570	373	10.93	6.34	0.37	2	1	Ventral	Dorsal	Below60
	Olfr1	Olfr544	373	8.42	2.24	1.86	2	1	Ventral	Dorsal	Below60
	Olfr1	Olfr623	372	10.11	1.02	8.58	2	1	Ventral	Dorsal	Below60
	Olfr1	Olfr620	372	10.53	5.14	0.08	2	1	Ventral	Dorsal	Below60
	Olfr1	Olfr550	369	8.29	7.27	0.33	2	1	Ventral	Dorsal	Below60
	Olfr1	Olfr679	365	9.94	1.3	1.72	2	1	Ventral	Dorsal	Below60
	Olfr1	Olfr609	364	5.1	4.74	0.47	2	1	Ventral	Dorsal	Below60
	Olfr1	Olfr597	364	9.07	1.99	2.9	1	2	Ventral	Dorsal	Below60
	Olfr1	Olfr687	363	2.3	0.66	5.86	2	1	Ventral	NA	Below60
	Olfr1	Olfr66	359	9.93	5.67	0.07	2	1	Ventral	Dorsal	Below60
	Olfr1	Olfr598	358	8.67	0.33	3.69	2	1	Ventral	Dorsal	Below60
	Olfr1	Olfr33	355	8.1	0.98	2.94	2	1	Ventral	Dorsal	Below60
	Olfr1	Olfr684	355	10.67	6.94	1.18	2	1	Ventral	Dorsal	Below60
	Olfr1	Olfr681	354	8.52	1.94	4.53	2	1	Ventral	Dorsal	Below60
	Olfr1	Olfr610	351	9.15	1.92	2.66	1	2	Ventral	Dorsal	Below60
	Olfr1	Olfr554	350	10.77	1.5	5.73	1	2	Ventral	Dorsal	Below60
	Olfr1	Olfr559	344	7.6	2.28	4.61	2	1	Ventral	Dorsal	Below60
	Olfr1	Olfr571	340	3.16	2.71	7.64	2	1	Ventral	Dorsal	Below60
	Olfr1	Olfr683	332	10.98	7.47	1.32	2	1	Ventral	Dorsal	Below60
	Olfr1	Olfr692	327	6.47	1.49	1.72	2	1	Ventral	Dorsal	Below60
	Olfr1	Olfr632	322	7.38	8.36	1	2	1	Ventral	Dorsal	Below60
	Olfr10	Olfr1393	1553	1.45	1.22	9.93	2	2	Dorsal	Ventral	Above80
	Olfr10	Olfr1386	1370	1.72	1.92	7.83	2	2	Dorsal	Ventral	Above80
	Olfr10	Olfr1385	1358	3.58	2.7	9.69	2	2	Dorsal	Ventral	Above80
	Olfr10	Olfr1391	1353	2.37	1.69	7.79	2	2	Dorsal	Ventral	Above80
	Olfr10	Olfr1388	1298	1.13	2.86	2.44	2	2	Dorsal	Dorsal	Between60_80
	Olfr10	Olfr1387	1290	1.78	0.87	6.94	2	2	Dorsal	Ventral	Between60_80
	Olfr10	Olfr1389	1279	2.21	6.26	4.21	2	2	Dorsal	Dorsal	Between60_80
	Olfr10	Olfr1381	1213	0.86	8.01	0.42	2	2	Dorsal	Ventral	Between60_80
	Olfr10	Olfr1382	1209	3.73	1.47	8.3	2	2	Dorsal	Ventral	Between60_80
	Olfr10	Olfr1373	1201	0.01	3.38	5.92	2	2	Dorsal	Dorsal	Between60_80
	Olfr10	Olfr1371	1193	1.31	6.41	0.92	2	2	Dorsal	Ventral	Between60_80
	Olfr10	Olfr1380	1192	4.12	1.78	5.64	2	2	Dorsal	Ventral	Between60_80
	Olfr10	Olfr1383	1171	7.26	1.21	7.14	2	2	Dorsal	Ventral	Between60_80
	Olfr10	Olfr1384	1123	0.91	3.04	12.29	2	2	Dorsal	Ventral	Between60_80
	Olfr10	Olfr131	929	0.92	0.59	4.11	2	2	Dorsal	Ventral	Below60
	Olfr10	Olfr1361	928	5.25	2.67	4.19	2	2	Dorsal	Dorsal	Below60
	Olfr10	Olfr1359	925	0.31	5.42	11.41	2	2	Dorsal	Ventral	Below60
	Olfr10	Olfr15	923	3.24	0.51	6.34	2	2	Dorsal	Ventral	Below60
	Olfr10	Olfr1360	920	0.39	1.72	8.89	2	2	Dorsal	Ventral	Below60
	Olfr10	Olfr123	894	1.46	3.71	11.13	2	2	Dorsal	Ventral	Below60
	Olfr10	Olfr117	888	1.78	3.69	4.21	2	2	Dorsal	Ventral	Below60
	Olfr10	Olfr124	888	4.24	4.42	10.67	2	2	Dorsal	Ventral	Below60
	Olfr10	Olfr130	887	0.41	0.39	8.58	2	2	Dorsal	Ventral	Below60
	Olfr10	Olfr1364	885	1.82	4.23	9.97	2	2	Dorsal	Ventral	Below60
	Olfr10	Olfr1362	884	5.19	1.21	4.01	2	2	Dorsal	Dorsal	Below60
[truncated: 874,201+ more rows]

## Sheet: Fig5
Fig5b and FigS8c
[truncated: 303 more rows]

## Sheet: Fig6
Fig. 6b,c and Sup. Fig. 11a,b,e
[truncated: 2,012 more rows]
[truncated: 934 more columns]

[truncated: 10 more sheets: Fig7, Fig7c, Fig8a, Fig8b, Fig9a, Fig9c, Fig9d, FigS5, FigS5e, FigS7]
